# Supplementary material for: The barley MLA13-AVRA13 heterodimer reveals principles for immunoreceptor recognition of RNase-like powdery mildew effectors
Source: EMBO J. 2025 Feb 13;44(11):3210–30. doi: 10.1038/s44318-025-00373-9 (PMC12130304; doi:10.1038/s44318-025-00373-9)
Supplement: Supplementary file 3 — Source data Fig. 1 [file 44318_2025_373_MOESM3_ESM.zip]

Archive with 9 entries (8 files):
- EMBOJ-2024-118663_SD_Figure1/
- EMBOJ-2024-118663_SD_Figure1/.DS_Store
- __MACOSX/EMBOJ-2024-118663_SD_Figure1/._.DS_Store
- EMBOJ-2024-118663_SD_Figure1/SD_Figure1A_2.tif
- __MACOSX/EMBOJ-2024-118663_SD_Figure1/._SD_Figure1A_2.tif
- EMBOJ-2024-118663_SD_Figure1/SD_Figure1A_1.csv
- __MACOSX/EMBOJ-2024-118663_SD_Figure1/._SD_Figure1A_1.csv
- EMBOJ-2024-118663_SD_Figure1/SD_Figure1B.png
- __MACOSX/EMBOJ-2024-118663_SD_Figure1/._SD_Figure1B.png
