# Supplementary material for: The barley MLA13-AVRA13 heterodimer reveals principles for immunoreceptor recognition of RNase-like powdery mildew effectors
Source: EMBO J. 2025 Feb 13;44(11):3210–30. doi: 10.1038/s44318-025-00373-9 (PMC12130304; doi:10.1038/s44318-025-00373-9)
Supplement: Supplementary file 3 — Source data Fig. 1 [file 44318_2025_373_MOESM3_ESM.zip › EMBOJ-2024-118663_SD_Figure1/SD_Figure1A_1.csv]

Run 51	Run 51
UV(280 nm)_volume	UV(280 nm)_mAU
0	6.39358535408974
0.00087890651775524	6.39319000765681
0.00134765659458935	6.39349268749356
0.00218750024214387	6.39409851282835
0.00306640705093741	6.3944011926651
0.00363281299360096	6.39420375227928
0.00435546971857548	6.39450363814831
0.00535156298428774	6.39500096440315
0.00634765671566129	6.39550108462572
0.00736328167840838	6.39610690996051
0.00835937540978193	6.39680214226246
0.00935546960681677	6.39799470081925
0.0103515638038516	6.39999052509665
0.0113476580008864	6.40263315290213
0.0123632838949561	6.40577403828502
0.0133593780919909	6.40886975452304
0.0143554722890258	6.41256850212812
0.0153515664860606	6.41661416739225
0.0163476597517729	6.4208097755909
0.0173632856458426	6.4248563721776
0.0183593798428774	6.43069949001074
0.0193554740399122	6.43719360232353
0.0203515682369471	6.44399039447308
0.0213476624339819	6.45158812403679
0.0223632883280516	6.45942706614733
0.0233593825250864	6.46676914766431
0.0243554767221212	6.47396128624678
0.0253515709191561	6.48045819252729
0.0263476651161909	6.48355390876532
0.0273632910102606	6.48445915430784
0.0283593852072954	6.48156134411693
0.0293554794043303	6.47576246410608
0.0303515736013651	6.46681990474463
0.0313476696610451	6.45253015682101
0.0323632955551147	6.43514795228839
0.0333593897521496	6.41206977888942
0.0343554839491844	6.38459669426084
0.0353515781462193	6.35172007605433
0.0363476723432541	6.31600571796298
0.0373632982373238	6.27525290474296
0.0383593924343586	6.2316614203155
0.0393554866313934	6.18981709703803
0.0403515808284283	6.14537624642253
0.0413476750254631	6.10034028068185
0.0423633009195328	6.05481071397662
0.0433593951165676	6.01118570193648
0.0443554893136024	5.96691342070699
0.0453515835106373	5.92349516227841
0.0463476777076721	5.88112324476242
0.0473633036017418	5.83696691319346
0.0483593977987766	5.79415680840611
0.0493554919958115	5.75275346636772
0.0503515861928463	5.71255013346672
0.0513476803898811	5.67215168848634
0.0523633062839508	5.63504872843623
0.0533594004809856	5.59934182092547
0.0543554946780205	5.56428730487823
0.0553515888750553	5.53008215501904
0.0563476830720901	5.4981242865324
0.0573633089661598	5.46831078827381
0.0583594031631947	5.44024026021361
0.0593554973602295	5.41526498273015
0.060346707701683	5.39059145376086
0.0613476820290089	5.36761898547411
0.0623486563563347	5.34559180960059
0.0633447468280792	5.32635720446706
0.0643457248806953	5.30792400240898
0.0653467029333115	5.29107870534062
0.0663476809859276	5.27583109214902
0.0673486590385437	5.25933597236872
0.0683447495102882	5.24343829602003
0.0693506076931953	5.23013295605779
0.0703466981649399	5.21732540801167
0.071362316608429	5.20496815443039
0.0723584070801735	5.19295921549201
0.073354497551918	5.18245017156005
0.0743505880236626	5.17308851704001
0.0753466784954071	5.1664668135345
0.0763622969388962	5.1622879691422
0.0773583874106407	5.16049424186349
0.0783544778823853	5.15949632972479
0.0793505683541298	5.1643755286932
0.0803466588258743	5.17358677461743
0.0813622772693634	5.18668908625841
0.0823583677411079	5.20173460245132
0.0833544582128525	5.22111495956779
0.084350548684597	5.24542992934585
0.0853466391563416	5.2746320143342
0.0863622575998306	5.30508160591125
0.0873583480715752	5.33862598240376
0.0883544385433197	5.37426443770528
0.0893505290150642	5.39305526763201
0.0903466194868088	5.45675633475184
0.0913622379302979	5.4791416041553
0.0923583284020424	5.55028999224305
0.0933544188737869	5.60150388628244
0.0943505093455315	5.65645983442664
0.095346599817276	5.71531010791659
0.0963622182607651	5.77726913616061
0.0973583087325096	5.84113178774714
0.0983543992042542	5.90680399909616
0.0993504896759987	5.94168668612838
0.100346580147743	6.05783797800541
0.101362198591232	6.09987508505583
0.102358289062977	6.24189851805568
0.103354379534721	6.3478578813374
0.104350470006466	6.46458053961396
0.10534656047821	6.59583462402225
0.1063621789217	6.73812860623002
0.107358269393444	6.89041195437312
0.108354359865189	7.04975333064795
0.109350450336933	7.21530755981803
0.110346540808678	7.38337403163314
0.111362159252167	7.55138741806149
0.112358249723911	7.71665619686246
0.113354340195656	7.87547323852777
0.1143504306674	8.02590325474739
0.115346521139145	8.16578976809978
0.116362139582634	8.29213485121727
0.117358230054379	8.40186420828104
0.118354320526123	8.45063757151365
0.119350410997868	8.53710621595383
0.120346501469612	8.63449089229107
0.121362119913101	8.67936573922634
0.122358210384846	8.71135108172894
0.12335430085659	8.72160494327545
0.124350391328335	8.73869750648737
0.125346481800079	8.73792637139559
0.12636211514473	8.72698053717613
0.127358213067055	8.70851147919893
0.12835431098938	8.69641732424498
0.129350408911705	8.66881106048822
0.13034650683403	8.61348398029804
0.13136214017868	8.56990553438663
0.132358238101006	8.52340832352638
0.133354336023331	8.49860813468695
0.134350433945656	8.44867341220379
0.135346531867981	8.36976338177919
0.136362165212631	8.31845682114363
0.137358263134956	8.26891697943211
0.138354361057281	8.24463274329901
0.139350458979607	8.19706171751022
0.140346556901932	8.1251822412014
0.141362190246582	8.0787381157279
0.142358288168907	8.03424790501595
0.143354386091232	8.01273714751005
0.144350484013557	7.97136686742306
0.145346581935883	7.90910609066486
0.146362215280533	7.8696608543396
0.147358313202858	7.85026513040066
0.148354411125183	7.81323574483395
0.149350509047508	7.779351901263
0.150346606969833	7.73290591314435
0.151362240314484	7.71742314100266
0.152358338236809	7.67703354358673
0.153354436159134	7.66446068882942
0.154350534081459	7.64377415180206
0.155346632003784	7.61971017345786
0.156362265348434	7.61338975280523
0.15735836327076	7.60135892778635
0.158354461193085	7.59404292330146
0.159345671534538	7.59013555943966
0.160346642136574	7.59339425712824
0.161347612738609	7.59634515270591
0.162348583340645	7.61542422696948
0.163344666361809	7.62373814359307
0.164345636963844	7.64497090131044
0.16534660756588	7.69283063709736
0.166347578167915	7.71367782726884
0.167348548769951	7.76223745197058
0.168349519371986	7.81777501106262
0.169345617294312	7.88490101695061
0.170361235737801	7.99977406859398
0.171357333660126	8.04441422224045
0.172353431582451	8.19332338869572
0.173349529504776	8.24876688420773
0.174345627427101	8.36619921028614
0.17536124587059	8.56164842844009
0.176357343792915	8.63395817577839
0.17735344171524	8.7821539491415
0.178349539637566	8.94590094685555
0.179345637559891	9.12315770983696
0.18036125600338	9.41528752446175
0.181357353925705	9.52092558145523
0.18235345184803	9.86096821725369
0.183349549770355	9.98015236109495
0.18434564769268	10.2233281359077
0.185361266136169	10.6133837252855
0.186357364058495	10.747698135674
0.18735346198082	11.0226664692163
0.188349559903145	11.304403655231
0.18934565782547	11.5841627120972
0.190361276268959	11.9947688654065
0.191357374191284	12.2663779184222
0.192353472113609	12.5376740470529
0.193349570035934	12.6702515408397
0.19434566795826	12.9414768889546
0.195361286401749	13.4635241702199
0.196357384324074	13.6927599087358
0.197353482246399	14.2543120309711
0.198349580168724	14.9839418008924
0.199345678091049	15.8253684639931
0.200361296534538	17.1539727598429
0.201357394456863	17.6095999777317
0.202353492379189	18.9345218241215
0.203349590301514	19.337821751833
0.204345688223839	20.0571976602077
0.205361306667328	20.8662748336792
0.206357404589653	21.0548173636198
0.207353502511978	21.3627833873034
0.208349600434303	21.6305162757635
0.209345698356628	21.8745935708284
0.210346668958664	22.2344677895308
0.211347639560699	22.4812403321266
0.212348610162735	22.726085036993
0.213344693183899	22.8418949991465
0.214345663785934	23.0653584003448
0.21534663438797	23.3780834823847
0.216347604990005	23.4810560941696
0.217348575592041	23.674625903368
0.218344673514366	23.8557476550341
0.219345644116402	24.0171924233437
0.220346614718437	24.2246761918068
0.221362248063087	24.2943707853556
0.222358345985413	24.5089251548052
0.223354443907738	24.579668417573
0.224350541830063	24.7069280594587
0.225346639752388	24.8597431927919
0.226362273097038	24.905102327466
0.227358371019363	24.9817688018084
0.228354468941689	25.0400435179472
0.229350566864014	25.0728894025087
0.230346664786339	25.0574797391891
0.231362298130989	25.0403191894293
0.232358396053314	24.9604173004627
0.233354493975639	24.9257143586874
0.234350591897964	24.8459726572037
0.23534668982029	24.7137267142534
0.23636232316494	24.6669910848141
0.237358421087265	24.5781950652599
0.23835451900959	24.491336196661
0.239350616931915	24.389861151576
0.24034671485424	24.2409612983465
0.241362348198891	24.1917464882135
0.242358446121216	24.0314342081547
0.243354544043541	23.9788647741079
0.244350641965866	23.873882368207
0.245346739888191	23.7009059637785
0.246362373232841	23.635920137167
0.247358471155167	23.5169790685177
0.248354569077492	23.3855955302715
0.249350666999817	23.2444778084755
0.250346750020981	23.0396632105112
0.251362353563309	22.9661203920841
0.252358436584473	22.7302592247725
0.253354519605637	22.6471498608589
0.254350602626801	22.4799644201994
0.255346685647964	22.3118551075459
0.256362289190292	22.1537314355373
0.257358372211456	22.0049135386944
0.25835445523262	21.8549408018589
0.259350538253784	21.7067375779152
0.260346621274948	21.5705037117004
0.261362224817276	21.4454103261232
0.26235830783844	21.2721545249224
0.263354390859604	21.214859560132
0.264350473880768	21.092077717185
0.265346556901932	20.9614541381598
0.26636216044426	20.830200985074
0.267358243465424	20.7081791013479
0.268354326486588	20.5800030380487
0.269350409507751	20.4334128648043
0.270346492528915	20.2810037881136
0.271362096071243	20.115414634347
0.272358179092407	19.8681391775608
0.273354262113571	19.7844207286835
0.274350345134735	19.6130014955997
0.275346428155899	19.4292459636927
0.276362031698227	19.257415086031
0.277358114719391	19.0956871956587
0.278354197740555	18.9370568841696
0.279350280761719	18.7834929674864
0.280346363782883	18.6278205364943
0.281361967325211	18.4760577976704
0.282358050346375	18.2544495910406
0.283354133367538	18.1787144392729
0.284350216388702	18.0262606590986
0.285346299409866	17.8760271519423
0.286361902952194	17.7280008792877
0.287357985973358	17.5820365548134
0.288354068994522	17.4401141703129
0.289350152015686	17.2974150627851
0.29034623503685	17.1499457210302
0.291361838579178	17.0051902532578
0.292357921600342	16.7814772576094
0.293354004621506	16.7029947042465
0.29435008764267	16.5479071438313
0.295346170663834	16.399348154664
0.296361774206162	16.2465143948793
0.297357857227325	16.0973910242319
0.298353940248489	15.9625932574272
0.299350023269653	15.8334746956825
0.300346106290817	15.7025698572397
0.301361709833145	15.5783444643021
0.302357792854309	15.3949717059731
0.303353875875473	15.3281791135669
0.304349958896637	15.1913221925497
0.305346041917801	15.055350959301
0.306361645460129	14.9141056463122
0.307357728481293	14.768423512578
0.308353811502457	14.628398232162
0.309349894523621	14.4890528172255
0.310345977544785	14.3479472026229
0.311361581087112	14.2138311639428
0.312357664108276	14.0386307612062
0.31335374712944	13.9807937666774
0.314349830150604	13.8664627447724
0.315345913171768	13.7516781687737
0.316361516714096	13.633138500154
0.31735759973526	13.5161355137825
0.318353682756424	13.3970146998763
0.319349765777588	13.2836904376745
0.320345848798752	13.1759876385331
0.32136145234108	13.0706215277314
0.322357535362244	12.9687609151006
0.323353618383408	12.8695471212268
0.324349701404572	12.7709992229939
0.325345784425735	12.6741463318467
0.326361387968063	12.5817386433482
0.327357470989227	12.4847386032343
0.328353554010391	12.3841436579823
0.329349637031555	12.2847482562065
0.330345720052719	12.1873021125793
0.331361323595047	12.0928483083844
0.332357406616211	11.9482893496752
0.333353489637375	11.8986219167709
0.334349572658539	11.8047604337335
0.335345655679703	11.7127597332001
0.336361259222031	11.6217276081443
0.337357342243195	11.5359202027321
0.338353425264359	11.4526422694325
0.339349508285522	11.3708488643169
0.340345591306686	11.2946536391973
0.341361194849014	11.2173184752464
0.342357277870178	11.137873865664
0.343353360891342	11.0613601282239
0.344349443912506	10.9858801588416
0.34534552693367	10.9064672142267
0.346361130475998	10.8267841860652
0.347357213497162	10.7450895011425
0.348353296518326	10.6660313904285
0.34934937953949	10.5940457433462
0.350345462560654	10.5315633118153
0.351361066102982	10.4715544730425
0.352357149124146	10.3861521929502
0.353353232145309	10.3568146005273
0.354349315166473	10.2992430329323
0.355345398187637	10.2471364662051
0.356361001729965	10.1948827505112
0.357357084751129	10.1412935182452
0.358353167772293	10.080193169415
0.359349250793457	10.0197875872254
0.360345333814621	9.95954219251871
0.361346334218979	9.90288984030485
0.362347334623337	9.85051319003105
0.363343447446823	9.79667529463768
0.364344418048859	9.74054448306561
0.365345388650894	9.68706700950861
0.366346389055252	9.63799096643925
0.36734738945961	9.58742666989565
0.368343472480774	9.54047869890928
0.369344443082809	9.4954976812005
0.370345413684845	9.44771431386471
0.371356159448624	9.40013024955988
0.372352242469788	9.35170706361532
0.373348325490952	9.30244848132133
0.374344408512115	9.25553217530251
0.375360041856766	9.2138834297657
0.37635612487793	9.1688446700573
0.377352207899094	9.12035908550024
0.378348290920258	9.07137896865606
0.379344373941422	9.02009475976229
0.380360007286072	8.9722815901041
0.381356090307236	8.92581604421139
0.3823521733284	8.87931603938341
0.383348256349564	8.83213244378567
0.384344339370728	8.78554116934538
0.385359972715378	8.74063465744257
0.386356055736542	8.69915168732405
0.387352138757706	8.65883287042379
0.38834822177887	8.62327497452497
0.389344304800034	8.58948659151793
0.390359938144684	8.55554733425379
0.391356021165848	8.52272287011147
0.392352104187012	8.48713796585798
0.393348187208176	8.45120660960674
0.39434427022934	8.41562543064356
0.39535990357399	8.38350038975477
0.396355986595154	8.35068337619305
0.397352069616318	8.31837020814419
0.398348152637482	8.2860616967082
0.399344235658646	8.25279485434294
0.400359869003296	8.22114665061235
0.40135595202446	8.18593520671129
0.402352035045624	8.15202761441469
0.403348118066788	8.11861827969551
0.404344201087952	8.08436889201403
0.405359834432602	8.05031694471836
0.406355917453766	8.01446102559567
0.40735200047493	7.97780323773623
0.408348083496094	7.9420693218708
0.409344166517258	7.91112892329693
0.410345137119293	7.87823554128408
0.411346137523651	7.84596335142851
0.412347137928009	7.81488325446844
0.413343250751495	7.78019428253174
0.414344221353531	7.7471612021327
0.415345191955566	7.71593116223812
0.416346192359924	7.68417399376631
0.417347192764282	7.65160657465458
0.418348163366318	7.61938467621803
0.419344246387482	7.58731830865145
0.420359879732132	7.55670759826899
0.421355962753296	7.52840470522642
0.42235204577446	7.50021543353796
0.423348128795624	7.47087318450212
0.424344211816788	7.44481710717082
0.425359845161438	7.41877872496843
0.426355928182602	7.39159295335412
0.427352011203766	7.36685609444976
0.42834809422493	7.34323216602206
0.429344177246094	7.32106016948819
0.430359810590744	7.29908421635628
0.431355893611908	7.27385701611638
0.432351976633072	7.25036067888141
0.433348059654236	7.22532859072089
0.4343441426754	7.19960639253259
0.43535977602005	7.17308139428496
0.436355859041214	7.14525440707803
0.437351942062378	7.11938133463264
0.438348025083542	7.09546031430364
0.439344108104706	7.0765963755548
0.440359741449356	7.05803418532014
0.44135582447052	7.04338075593114
0.442351907491684	7.03217042610049
0.443347990512848	7.01996684074402
0.444344073534012	7.00605288147926
0.445359706878662	6.98949210345745
0.446355789899826	6.9685741327703
0.44735187292099	6.94436253979802
0.448347955942154	6.91790180280805
0.449344038963318	6.88818702474236
0.450359672307968	6.85683125630021
0.451355755329132	6.82647386565804
0.452351838350296	6.79767271503806
0.45334792137146	6.77072023972869
0.454344004392624	6.74892449751496
0.455359637737274	6.73092156648636
0.456355720758438	6.71257032081485
0.457351803779602	6.69777719303966
0.458347886800766	6.68527418747544
0.45934396982193	6.67192647233605
0.460344940423965	6.65877899155021
0.461345940828323	6.64688413962722
0.462346941232681	6.63373898714781
0.463343054056168	6.62054913118482
0.464344024658203	6.6086589358747
0.465344995260239	6.59481482580304
0.466345995664597	6.58067362383008
0.467346996068954	6.56637921929359
0.468343079090118	6.55223382636905
0.469353824853897	6.53759390115738
0.470349907875061	6.52065547183156
0.471345990896225	6.49886764585972
0.472361594438553	6.47487584501505
0.473357677459717	6.45363703370094
0.474353760480881	6.43334817141294
0.475349843502045	6.41451310366392
0.476345926523209	6.39632996171713
0.477361530065537	6.37574261054397
0.4783576130867	6.35825656354427
0.479353696107864	6.34530978277326
0.480349779129028	6.33567618206143
0.481345862150192	6.32513361051679
0.48236146569252	6.31165038794279
0.483357548713684	6.29801722243428
0.484353631734848	6.28379033878446
0.485349714756012	6.2716044485569
0.486345797777176	6.2602125108242
0.487361401319504	6.24963035807014
0.488357484340668	6.23649545013905
0.489353567361832	6.22216751798987
0.490349650382996	6.21028570458293
0.49134573340416	6.19680201634765
0.492361336946487	6.18066964671016
0.493357419967651	6.16494193673134
0.494353502988815	6.14852178841829
0.495349586009979	6.13214634358883
0.496345669031143	6.11606659367681
0.497361272573471	6.09884364530444
0.498357355594635	6.0806698165834
0.49947065114975	6.0806698165834
0.49947065114975	6.0806698165834
0.49947065114975	6.0806698165834
0.49947065114975	6.00439589470625
0.500642538070679	5.99536020308733
0.500642538070679	5.98951987922192
0.501150369644165	5.98951987922192
0.501873016357422	5.9836795553565
0.50247848033905	5.97154814749956
0.503162086009979	5.96505962312222
0.504158198833466	5.9512360021472
0.505154311656952	5.93731086701155
0.506150424480438	5.9246844612062
0.507166087627411	5.91255817562342
0.508162200450897	5.90152991935611
0.509158313274384	5.89360110461712
0.51015442609787	5.88696775957942
0.511150538921356	5.88112976402044
0.512166202068329	5.87578862905502
0.513162314891815	5.86910406127572
0.514158427715302	5.86226861923933
0.515154540538788	5.8550862595439
0.516150653362274	5.84765058010817
0.517166316509247	5.83791639655828
0.518162429332733	5.82573935389519
0.519158542156219	5.81291783601046
0.520154654979706	5.80059736967087
0.521150767803192	5.78841986134648
0.522166430950165	5.77753875404596
0.523162543773651	5.76835265383124
0.524158656597137	5.75976958498359
0.525154769420624	5.75333600863814
0.52615088224411	5.74910175055265
0.527166545391083	5.745864007622
0.528162658214569	5.74361905455589
0.529158771038055	5.74252707883716
0.530154883861542	5.74138714000583
0.531150996685028	5.73984440416098
0.532166659832001	5.73395937681198
0.533162772655487	5.72612881660461
0.534158885478973	5.71789219975472
0.53515499830246	5.70806255564094
0.536151111125946	5.69668738171458
0.537166774272919	5.68580999970436
0.538162887096405	5.67448232322931
0.539158999919891	5.6633111089468
0.540155112743378	5.65587915480137
0.541151225566864	5.65103720873594
0.542166888713837	5.64639922231436
0.543163001537323	5.6426115334034
0.544159114360809	5.63857378438115
0.545155227184296	5.63403498381376
0.546151340007782	5.62855368480086
0.547167003154755	5.62206655740738
0.548163115978241	5.61509048566222
0.549159228801727	5.60761569067836
0.550155341625214	5.59894042089581
0.5511514544487	5.58742135763168
0.552167117595673	5.5771991610527
0.553163230419159	5.56633155792952
0.554159343242645	5.55650517344475
0.555155456066132	5.54613536223769
0.556151568889618	5.53625728935003
0.557167232036591	5.52603416144848
0.558163344860077	5.5171619169414
0.559159457683563	5.51117770373821
0.56015557050705	5.5042477324605
0.561151683330536	5.4976656101644
0.562167346477509	5.49028813838959
0.563163459300995	5.48465549945831
0.564159572124481	5.47883100807667
0.565155684947968	5.47335110604763
0.566151797771454	5.46801835298538
0.567167460918427	5.46188745647669
0.568163573741913	5.45655377209187
0.569159686565399	5.45202009379864
0.570155799388886	5.44977700337768
0.571151912212372	5.44783426448703
0.572167575359344	5.44618209823966
0.573163688182831	5.4448782466352
0.574159801006317	5.44228358194232
0.575155913829803	5.43774897232652
0.57615202665329	5.43221086263657
0.577167689800262	5.4252315312624
0.578163802623749	5.4163602180779
0.579159915447235	5.40678948163986
0.580156028270721	5.39741944521666
0.581152141094208	5.38805266842246
0.58216780424118	5.37883304059505
0.583163917064667	5.37285348400474
0.584160029888153	5.36702759563923
0.585156142711639	5.36219822242856
0.586152255535126	5.35751320421696
0.587167918682098	5.35332644358277
0.588164031505585	5.34964120015502
0.589160144329071	5.34575153142214
0.590156257152557	5.34315593540668
0.591152369976044	5.34026650711894
0.592168033123016	5.33837452530861
0.593164145946503	5.33557776361704
0.594160258769989	5.33143803477287
0.595156371593475	5.32725360244513
0.596152484416962	5.32202143222094
0.597168147563934	5.31699368730187
0.598164260387421	5.3115151822567
0.599160373210907	5.3051826544106
0.600156486034393	5.29855350032449
0.60115259885788	5.29302377253771
0.602168262004852	5.28934132307768
0.603164374828339	5.2836611866951
0.604160487651825	5.27788139879704
0.605156600475311	5.27140498161316
0.606152713298798	5.26552926748991
0.60716837644577	5.26050105690956
0.608164489269257	5.25576993823051
0.609160602092743	5.25063928216696
0.610156714916229	5.24506065994501
0.611152827739716	5.24087576195598
0.612168490886688	5.23649249225855
0.613164603710175	5.23140607401729
0.614160716533661	5.22622046992183
0.615156829357147	5.22103486582637
0.616152942180634	5.21584926173091
0.617168605327606	5.21051976829767
0.618164718151093	5.20443823188543
0.619160830974579	5.19890710711479
0.620156943798065	5.19437016919255
0.621153056621552	5.19088190048933
0.622168719768524	5.1869940944016
0.623164832592011	5.18340663984418
0.624160945415497	5.18002035096288
0.625157058238983	5.17722591757774
0.626153171062469	5.17533347010612
0.627168834209442	5.17359096556902
0.628164947032928	5.17119932919741
0.629161059856415	5.16866054385901
0.630157172679901	5.16547588631511
0.631153285503387	5.16229122877121
0.63216894865036	5.15861110761762
0.633165061473846	5.15513168647885
0.634161174297333	5.15224738046527
0.635157287120819	5.14980778098106
0.636153399944305	5.14766853302717
0.637169063091278	5.14552602544427
0.638165175914764	5.14452857896686
0.639161288738251	5.14353113248944
0.640157401561737	5.14282798394561
0.641153514385223	5.14197768643498
0.642169177532196	5.13962702825665
0.643165290355682	5.13603957369924
0.644161403179169	5.13265328481793
0.645157516002655	5.12976897880435
0.646153628826141	5.12588629499078
0.647169291973114	5.12120453640819
0.6481654047966	5.1160235889256
0.649161517620087	5.1109897904098
0.650157630443573	5.10716205462813
0.651153743267059	5.10392570868135
0.652169406414032	5.10048447176814
0.653165519237518	5.09674614295363
0.654161632061005	5.09335612878203
0.655157744884491	5.09026739746332
0.656153857707977	5.08737657219172
0.65716952085495	5.08448574692011
0.658165633678436	5.08219003677368
0.659161746501923	5.08009502664208
0.660157859325409	5.07820164784789
0.661153972148895	5.07675297558308
0.662169635295868	5.0738169811666
0.663165748119354	5.07093174383044
0.664161860942841	5.06664579734206
0.665157973766327	5.06221270188689
0.666154086589813	5.05733164027333
0.667169749736786	5.05305547267199
0.668165862560272	5.04938373342156
0.669161975383759	5.04571245983243
0.670158088207245	5.04297157749534
0.671154201030731	5.03938319161534
0.672169864177704	5.03705162554979
0.67316597700119	5.03471679985523
0.674162089824677	5.03183156251907
0.675158202648163	5.02804480493069
0.676154315471649	5.02295233309269
0.677169978618622	5.01815509051085
0.678166091442108	5.01412153244019
0.679162204265594	5.01123629510403
0.680158317089081	5.00829704105854
0.681154429912567	5.00530935823917
0.68217009305954	5.00271841883659
0.683166205883026	4.99883480370045
0.684162318706512	4.9949511885643
0.685158431529999	4.99077420681715
0.686154544353485	4.98703774064779
0.687170207500458	4.9834493547678
0.688166320323944	4.98035922646523
0.68916243314743	4.97746746987104
0.690158545970917	4.97487606480718
0.691154658794403	4.97402530163527
0.692170321941376	4.97402530163527
0.693166434764862	4.97402530163527
0.694162547588348	4.97402530163527
0.695158660411835	4.97372774407268
0.696154773235321	4.9726334400475
0.697170436382294	4.97024739161134
0.69816654920578	4.9670678563416
0.699162662029266	4.96358750388026
0.700158774852753	4.96010668575764
0.701154887676239	4.95657185092568
0.702170550823212	4.95303701609373
0.703166663646698	4.949358291924
0.704162776470184	4.94597340002656
0.705154001712799	4.94388118386269
0.706155002117157	4.94178617373109
0.707156002521515	4.93979034945369
0.708152115345001	4.93764644488692
0.709153115749359	4.93541033938527
0.710154116153717	4.93217585608363
0.711155116558075	4.92829503491521
0.712156116962433	4.92441793903708
0.713152229785919	4.91939159110188
0.714153230190277	4.91401273757219
0.715168833732605	4.90883598104119
0.716164946556091	4.90380637347698
0.717161059379578	4.89892438054085
0.718157172203064	4.89568989723921
0.71915328502655	4.89389197900891
0.720168888568878	4.8931878991425
0.721165001392365	4.89398464560509
0.722161114215851	4.89628221839666
0.723157227039337	4.89728059619665
0.724153339862823	4.89827850833535
0.725168943405151	4.89912647753954
0.726165056228638	4.89847688004375
0.727161169052124	4.89718420431018
0.72815728187561	4.89500258117914
0.729153394699097	4.8926156014204
0.730168998241425	4.88923024386168
0.731165111064911	4.88664489239454
0.732161223888397	4.8840600065887
0.733157336711884	4.88177221268415
0.73415344953537	4.8803323879838
0.735169053077698	4.87903971225023
0.736165165901184	4.87793236970901
0.73716127872467	4.8766783438623
0.738157391548157	4.87553048878908
0.739153504371643	4.87443618476391
0.740169107913971	4.87249065190554
0.741165220737457	4.86975163221359
0.742161333560944	4.86701261252165
0.74315744638443	4.86442074179649
0.744153559207916	4.86193783581257
0.745169162750244	4.86019719392061
0.74616527557373	4.8598456196487
0.747161388397217	4.86064236611128
0.748157501220703	4.86273504793644
0.749153614044189	4.86547406762838
0.750169217586517	4.86806547269225
0.751165330410004	4.87035652622581
0.75216144323349	4.87179961055517
0.753157556056976	4.87135490402579
0.754153668880463	4.86976467072964
0.755169272422791	4.86617814749479
0.756155610084534	4.86185168847442
0.757156610488892	4.85722487792373
0.758152723312378	4.85254358500242
0.759153723716736	4.84766718000174
0.760154724121094	4.84313955530524
0.761155724525452	4.83925780281425
0.76215672492981	4.83537232503295
0.763152837753296	4.83278045430779
0.764158725738525	4.83033573254943
0.765154838562012	4.8273978754878
0.766170501708984	4.8240153118968
0.767166614532471	4.82112867757678
0.768162727355957	4.81903878971934
0.769158840179443	4.81838919222355
0.77015495300293	4.81998268514872
0.771170616149902	4.82157617807388
0.772166728973389	4.82331775128841
0.773162841796875	4.82520554214716
0.774158954620361	4.82644699513912
0.775155067443848	4.8270421102643
0.77617073059082	4.82734013348818
0.777166843414307	4.8270458355546
0.778162956237793	4.82515757903457
0.779159069061279	4.82326932251453
0.780155181884766	4.82103275135159
0.781170845031738	4.81909327208996
0.782166957855225	4.8181526362896
0.783163070678711	4.81750350445509
0.784159183502197	4.81635797768831
0.785155296325684	4.81471652165055
0.786170959472656	4.81172790750861
0.787167072296143	4.80873882770538
0.788163185119629	4.80609852820635
0.789159297943115	4.80380747467279
0.790155410766602	4.80181071907282
0.791171073913574	4.80116717517376
0.792167186737061	4.80102002620697
0.793163299560547	4.80102002620697
0.794159412384033	4.80201840400696
0.79515552520752	4.80266474187374
0.796171188354492	4.80266194790602
0.797167301177979	4.80236113071442
0.798163414001465	4.80211479589343
0.799159526824951	4.80087008327246
0.800155639648438	4.79992292821407
0.80117130279541	4.79873223230243
0.802167415618896	4.79734037071466
0.803163528442383	4.7960989177227
0.804154753684998	4.79535618796945
0.805155754089355	4.79441229254007
0.806156754493713	4.79291751980782
0.807157754898071	4.79127559810877
0.808153867721558	4.78933611884713
0.809154868125916	4.78764018043876
0.810155868530273	4.78614587336779
0.811156868934631	4.78564668446779
0.812157869338989	4.78644343093038
0.813153982162476	4.78809140622616
0.814154982566834	4.79053007438779
0.815155982971191	4.79252077639103
0.816156983375549	4.79446025565267
0.817172646522522	4.7960476949811
0.818168759346008	4.79763466864824
0.819164872169495	4.79822652414441
0.820160984992981	4.79737529531121
0.821157097816467	4.79572732001543
0.82217276096344	4.79343580082059
0.823168873786926	4.79173986241221
0.824164986610413	4.79079270735383
0.825161099433899	4.79049840942025
0.826157212257385	4.79020411148667
0.827172875404358	4.7901114448905
0.828168988227844	4.78931749239564
0.829165101051331	4.78817522525787
0.830161213874817	4.78688208386302
0.831157326698303	4.78558894246817
0.832172989845276	4.78359824046493
0.833169102668762	4.7811595723033
0.834165215492249	4.77857328951359
0.835161328315735	4.77483868598938
0.836157441139221	4.77195158600807
0.837173104286194	4.76916087791324
0.83816921710968	4.7668693587184
0.839165329933167	4.76457783952355
0.840161442756653	4.76278550922871
0.841157555580139	4.76163998246193
0.842173218727112	4.7612339258194
0.843169331550598	4.76232822984457
0.844165444374084	4.76357340812683
0.845161557197571	4.76471893489361
0.846157670021057	4.7657173126936
0.84717333316803	4.76671569049358
0.848169445991516	4.76721487939358
0.849165558815002	4.76771406829357
0.850161671638489	4.76861605420709
0.851157784461975	4.76996367797256
0.852173447608948	4.77131130173802
0.853169560432434	4.77345520630479
0.85416567325592	4.77494997903705
0.855156898498535	4.77624358609319
0.856157898902893	4.77738911285996
0.857158899307251	4.77753626182675
0.858155012130737	4.77633625268936
0.859156012535095	4.77428501471877
0.860157012939453	4.77228779345751
0.861158013343811	4.77029057219625
0.862159013748169	4.76888893172145
0.863164901733398	4.76744538173079
0.864161014556885	4.76599857211113
0.865157127380371	4.76475665345788
0.866172790527344	4.76336805149913
0.86716890335083	4.76153427734971
0.868165016174316	4.75979316979647
0.869161128997803	4.7581996768713
0.870157241821289	4.75680734962225
0.871172904968262	4.75665740668774
0.872169017791748	4.75686229765415
0.873165130615234	4.75815543904901
0.874161243438721	4.75994730368257
0.875157356262207	4.76223882287741
0.87617301940918	4.76438272744417
0.877169132232666	4.76637994870543
0.878165245056152	4.76802792400122
0.879161357879639	4.76832874119282
0.880157470703125	4.7681238502264
0.881173133850098	4.76712500676513
0.882169246673584	4.76612662896514
0.88316535949707	4.76512825116515
0.884161472320557	4.76462906226516
0.885157585144043	4.76378109306097
0.886173248291016	4.76343231275678
0.887169361114502	4.76343231275678
0.888165473937988	4.76293312385678
0.889161586761475	4.76163998246193
0.890157699584961	4.76020015776157
0.891173362731934	4.75861271843314
0.89216947555542	4.75652609020472
0.893165588378906	4.7547877766192
0.894161701202393	4.75289952009916
0.895157814025879	4.75060194730759
0.896173477172852	4.74895676597953
0.897169589996338	4.7476701438427
0.898165702819824	4.74653020501137
0.899161815643311	4.7455383464694
0.900157928466797	4.74483426660299
0.90117359161377	4.74413018673658
0.902169704437256	4.74442448467016
0.903165817260742	4.74477652460337
0.904161930084229	4.74462937563658
0.905158042907715	4.74491715431213
0.906173706054688	4.74535301327705
0.907169818878174	4.74593555554748
0.90816593170166	4.74623031914234
0.909162044525146	4.74693439900875
0.910158157348633	4.74693439900875
0.911173820495605	4.74728643894196
0.912169933319092	4.74828528240323
0.913166046142578	4.74928412586451
0.914162158966064	4.7501353546977
0.915158271789551	4.75083943456411
0.916173934936523	4.75154351443052
0.91717004776001	4.7518378123641
0.918166160583496	4.75169066339731
0.919162273406982	4.75040404126048
0.920158386230469	4.74896701052785
0.921174049377441	4.74737910553813
0.922170162200928	4.74594160914421
0.923166275024414	4.74465498700738
0.9241623878479	4.74401144310832
0.925158500671387	4.74178092554212
0.926174163818359	4.73984144628048
0.927170276641846	4.7385417856276
0.928166389465332	4.73698927089572
0.929162502288818	4.73578926175833
0.930158615112305	4.73508844152093
0.931174278259277	4.73438436165452
0.932170391082764	4.73368028178811
0.93316650390625	4.7332770191133
0.934162616729736	4.73337294533849
0.935158729553223	4.73367376253009
0.936174392700195	4.7343778423965
0.937170505523682	4.7348802909255
0.938166618347168	4.73473314195871
0.939162731170654	4.73443837836385
0.940158843994141	4.73414408043027
0.941174507141113	4.73354896530509
0.9421706199646	4.73295338451862
0.943166732788086	4.73250541836023
0.944162845611572	4.73105907440186
0.945158958435059	4.7294651158154
0.946174621582031	4.72787162289023
0.947170734405518	4.72627766430378
0.948166847229004	4.72483085468411
0.94916296005249	4.72453655675054
0.950159072875977	4.72424225881696
0.951174736022949	4.72409510985017
0.952170848846436	4.72444714978337
0.953166961669922	4.72594518214464
0.954163074493408	4.72694355994463
0.955159187316895	4.72744274884462
0.956160187721252	4.72744274884462
0.95716118812561	4.72614634782076
0.958157300949097	4.72549675032496
0.959158301353455	4.72419708967209
0.960159301757813	4.72124852240086
0.96116030216217	4.72009927034378
0.962161302566528	4.71880007535219
0.963157415390015	4.71749994903803
0.964168131351471	4.71749994903803
0.965164244174957	4.71764989197254
0.966160356998444	4.71795070916414
0.967176020145416	4.71810158342123
0.968172132968903	4.71869669854641
0.969168245792389	4.71899472177029
0.970164358615875	4.71859192475677
0.971160471439362	4.71873907372355
0.972176134586334	4.71938541159034
0.973172247409821	4.72067901864648
0.974168360233307	4.72197169438004
0.975164473056793	4.7237672843039
0.97616058588028	4.7246185131371
0.977176249027252	4.72602108493447
0.978172361850739	4.72687277942896
0.979168474674225	4.72737569361925
0.980164587497711	4.72693098708987
0.981160700321198	4.72693098708987
0.98217636346817	4.72693098708987
0.983172476291656	4.72693098708987
0.984168589115143	4.72693098708987
0.985164701938629	4.72708139568567
0.986590504646301	4.72777895629406
0.987176477909088	4.72777895629406
0.988172590732574	4.7267833724618
0.989168703556061	4.72613703459501
0.990164816379547	4.72484063357115
0.991160929203033	4.72469022497535
0.992176592350006	4.72483411431313
0.993172705173492	4.72513167187572
0.994168817996979	4.72572678700089
0.995164930820465	4.72717033699155
0.996161043643951	4.72746789455414
0.997176706790924	4.72806300967932
0.99817281961441	4.72836382687092
0.999168932437897	4.72866464406252
1.00016498565674	4.7289626672864
1.00116109848022	4.7289626672864
1.0021767616272	4.73046023398638
1.00317287445068	4.73095942288637
1.00416898727417	4.73175663501024
1.00516021251678	4.73325420171022
1.00616121292114	4.73375385627151
1.0071622133255	4.73434897139668
1.00815832614899	4.73464978858829
1.00915932655334	4.73495060577989
1.0101603269577	4.73390426486731
1.01116132736206	4.73340461030602
1.01216232776642	4.73310379311442
1.0131584405899	4.73250867798924
1.01417410373688	4.73176268860698
1.01517021656036	4.7302171587944
1.01616632938385	4.72932122647762
1.01716244220734	4.72852448001504
1.01815855503082	4.72693052142859
1.0191742181778	4.72548697143793
1.02017033100128	4.72354423254728
1.02116644382477	4.72289463505149
1.02216255664825	4.7217458486557
1.02315866947174	4.72094863653183
1.02417433261871	4.71994979307055
1.0251704454422	4.7181025147438
1.02616655826569	4.71745245158672
1.02716267108917	4.71615232527256
1.02815878391266	4.12719743326306
1.02917444705963	3.53839434683323
1.03017055988312	2.65519018284976
1.0311666727066	2.36043939366937
1.03216278553009	1.77093758247793
1.03315889835358	1.18268351070583
1.03417456150055	0.594728626310825
1.03517067432404	0.00692443472871673
1.03616678714752	0.00722211643733317
1.03716289997101	0.00807309515948873
1.03815901279449	0.00906967761693522
1.03917467594147	0.0101245095720515
1.04017078876495	0.012467137821659
1.04116690158844	0.0129654290503822
1.04216301441193	0.0134637202791055
1.04315912723541	0.0133148778331815
1.04417479038239	0.012719513506454
1.04517090320587	0.011072559573222
1.04616701602936	0.0104254258985748
1.04716312885284	0.00942236692935694
1.04815924167633	0.00812810048955726
1.0491749048233	0.00683383450450492
1.05017101764679	0.00603785929342848
1.05116713047028	0.00588901730225189
1.05216324329376	0.00633554145679227
1.05315935611725	0.00678206606608001
1.05416035652161	0.00737743221179699
1.05516135692596	0.00837401967146434
1.05616235733032	0.00966828702075873
1.05716335773468	0.0109625525510637
1.05815947055817	0.0122568180813687
1.05916047096252	0.0135510845211684
1.06016147136688	0.0139005342134624
1.06116247177124	0.0136028520500986
1.0621634721756	0.0133051698867348
1.06315958499908	0.012606266864168
1.06416058540344	0.0116096844067215
1.0651615858078	0.010613101949275
1.06617724895477	0.00961651949182851
1.06717336177826	0.00832225305202883
1.06816947460175	0.00737743721401785
1.06916558742523	0.00638083656667732
1.07016170024872	0.00538423591933679
1.07117736339569	0.00523539392816019
1.07217347621918	0.00523539392816019
1.07316958904266	0.00523539392816019
1.07416570186615	0.00523539392816019
1.07516181468964	0.00553307791051338
1.07617747783661	0.00583076189286658
1.0771735906601	0.0068273625402071
1.07816970348358	0.00767512119637104
1.07916581630707	0.00717682087270077
1.08016192913055	0.00618022022536024
1.08117759227753	0.00503639284943347
1.08217370510101	0.00374533874492045
1.0831698179245	0.00245428464040742
1.08416593074799	0.00116322974008654
1.08516204357147	-0.000428751377512526
1.08617770671844	-0.00222135713556781
1.08717381954193	-0.00316619616569369
1.08816993236542	-0.00475497063234798
1.0891660451889	-0.00619651837041602
1.09016215801239	-0.00763968910177937
1.09117782115936	-0.00923170682654018
1.09217393398285	-0.0109709581010975
1.09317004680634	-0.0124092821351951
1.09416615962982	-0.013350908375287
1.09516227245331	-0.014344302144309
1.09617793560028	-0.013350908375287
1.09717404842377	-0.0110632172436453
1.09817016124725	-0.00862667639012216
1.09916627407074	-0.00604128717895946
1.10016238689423	-0.00330866623698967
1.1011780500412	-0.000576044612898841
1.10217416286469	0.00200934482563753
1.10317027568817	0.00429703595727915
1.10416638851166	0.00559133331989869
1.10516250133514	0.00559133331989869
1.10617816448212	0.00588901730225189
1.1071742773056	0.00733212209524936
1.10817039012909	0.00892406569619197
1.10916650295258	0.0105160088423872
1.11016261577606	0.0134021829580888
1.11117827892303	0.0162883534358116
1.11217439174652	0.0191745239135344
1.11317050457001	0.0217630258703139
1.11416661739349	0.0230572841246612
1.11516273021698	0.0232061229326064
1.11617839336395	0.0230572841246612
1.11717450618744	0.0229084471357055
1.11817061901093	0.0213165403692983
1.11916673183441	0.0200773156393552
1.1201628446579	0.0182880376087269
1.12117850780487	0.0163984441314824
1.12217462062836	0.0156574824359268
1.12317073345184	0.0149165234688553
1.12416684627533	0.0144764771903283
1.12516295909882	0.014036431821296
1.12617862224579	0.0145929570862791
1.12717473506927	0.0145929570862791
1.12817084789276	0.0147903310789843
1.12916696071625	0.0157383710757131
1.13016307353973	0.0168870155903278
1.13117873668671	0.0183333304448752
1.13217484951019	0.0222127146116691
1.13317096233368	0.0314140852424316
1.13416707515717	0.0468876423838083
1.13516318798065	0.0727177393855527
1.13617885112762	0.106222010799684
1.13717496395111	0.146192891406827
1.1381710767746	0.188051693839952
1.13916718959808	0.230757330427878
1.14016330242157	0.289942545350641
1.14117896556854	0.307118258206174
1.14217507839203	0.33558567520231
1.14317119121552	0.353803421603516
1.144167304039	0.363309489330277
1.14516341686249	0.367289467249066
1.14617908000946	0.369028857676312
1.14717519283295	0.369824178051203
1.14817130565643	0.371469737729058
1.14916741847992	0.376745680114254
1.15016353130341	0.383178936317563
1.15117919445038	0.390407396480441
1.15217530727386	0.400021701352671
1.15317142009735	0.409286614740267
1.15416264533997	0.421143893618137
1.15516364574432	0.436039379565045
1.15616464614868	0.451079977210611
1.15716564655304	0.46423525782302
1.15816175937653	0.47903208178468
1.15916275978088	0.493130588438362
1.16016376018524	0.50623354036361
1.1611647605896	0.518392596859485
1.16216576099396	0.527161057107151
1.16316187381744	0.531892583239824
1.16416776180267	0.535182713065296
1.16516387462616	0.537128245923668
1.16617953777313	0.537276908289641
1.16717565059662	0.538721447810531
1.1681717634201	0.540608773007989
1.16916787624359	0.542496098205447
1.17016398906708	0.545181683264673
1.17117965221405	0.546778202988207
1.17217576503754	0.548077339772135
1.17317187786102	0.548426352906972
1.17416799068451	0.547980424016714
1.175164103508	0.546238559763879
1.17617976665497	0.543556234333664
1.17717587947845	0.539080298040062
1.17817199230194	0.532810634467751
1.17916810512543	0.527629919815809
1.18016421794891	0.522245594765991
1.18117988109589	0.516615633387119
1.18217599391937	0.51073357462883
1.18317210674286	0.504056341014802
1.18416821956635	0.497081782668829
1.18516433238983	0.491900835186243
1.1861799955368	0.488513614982367
1.18717610836029	0.485924741951749
1.18817222118378	0.483836833154783
1.18916833400726	0.481994502479211
1.19016444683075	0.479104928672314
1.19118010997772	0.476163608254865
1.19217622280121	0.472423824248835
1.19317233562469	0.467539764940739
1.19416844844818	0.461960735265166
1.19516456127167	0.455631787190214
1.19618022441864	0.448307167971507
1.19717633724213	0.440239062299952
1.19817245006561	0.433470355346799
1.1991685628891	0.426698272349313
1.20016467571259	0.420074677094817
1.20118033885956	0.413450965425
1.20217645168304	0.407373503549024
1.20317256450653	0.400898337829858
1.20416867733002	0.394568487536162
1.2051647901535	0.388536020182073
1.20618045330048	0.382206111680716
1.20717656612396	0.376577721908689
1.20817267894745	0.372045149561018
1.20916879177094	0.368159089703113
1.21016490459442	0.364124309271574
1.21118056774139	0.360888021532446
1.21217668056488	0.356908043613657
1.21317279338837	0.352527160430327
1.21416890621185	0.347793771652505
1.21516501903534	0.343209103448316
1.21618068218231	0.338178244419396
1.2171767950058	0.332351919496432
1.21817290782928	0.326325098285452
1.21916902065277	0.320201186696067
1.22016513347626	0.315322045935318
1.22118079662323	0.310792034724727
1.22217690944672	0.306763191474602
1.2231730222702	0.302734348224476
1.22416913509369	0.299352133879438
1.22516524791718	0.297263264656067
1.22618091106415	0.295523641398177
1.22717702388763	0.294081517495215
1.22817313671112	0.292839831672609
1.22916924953461	0.291947362711653
1.23016536235809	0.291203643428162
1.23118102550507	0.289906951365992
1.23217713832855	0.287759816274047
1.23317325115204	0.284170440863818
1.23416936397552	0.279339263215661
1.23516547679901	0.273864512564614
1.23618113994598	0.267836760031059
1.23717725276947	0.261809007497504
1.23817336559296	0.255632505286485
1.23916947841644	0.250008917646483
1.24016559123993	0.245533330598846
1.2411812543869	0.242648733546957
1.24217736721039	0.240857145399787
1.24317348003387	0.240006615058519
1.24416959285736	0.23970908659976
1.24516570568085	0.239411572692916
1.24618136882782	0.237726650084369
1.24717748165131	0.235288171097636
1.24817359447479	0.230905978241935
1.24916970729828	0.224728777538985
1.25016582012177	0.21840599947609
1.25118148326874	0.211381397093646
1.25217759609222	0.204059208044782
1.25317370891571	0.19644589337986
1.2541698217392	0.190368737094104
1.25516593456268	0.185045122634619
1.25618159770966	0.181212439201772
1.25717771053314	0.178437330760062
1.25817382335663	0.176001834915951
1.25916993618011	0.174119399162009
1.2601660490036	0.172029933310114
1.26118171215057	0.170031024026684
1.26217782497406	0.167734528076835
1.26317393779755	0.165438046678901
1.26417005062103	0.163594391779043
1.26516616344452	0.162488184287213
1.26618182659149	0.162184136570431
1.26717793941498	0.16188008885365
1.26817405223846	0.162229422130622
1.26917016506195	0.162928074132651
1.27016627788544	0.162931319209747
1.27118194103241	0.162142066983506
1.2721780538559	0.160553885507397
1.27317416667938	0.158968934556469
1.27417027950287	0.1563812547829
1.27516639232635	0.153793575009331
1.27618205547333	0.151509957504459
1.27717816829681	0.148922292282805
1.2781742811203	0.147030048537999
1.27917039394379	0.145639132824726
1.28016650676727	0.144345249282196
1.28118216991425	0.14245294732973
1.28217828273773	0.139865151140839
1.28317439556122	0.137277369503863
1.2841705083847	0.134087924379855
1.28516662120819	0.131202526972629
1.28618228435516	0.128912332002074
1.28717839717865	0.126913262647577
1.28817451000214	0.12561613402795
1.28917062282562	0.124616592074744
1.29016673564911	0.124616592074744
1.29118239879608	0.123474688734859
1.29217851161957	0.122374840429984
1.29317462444305	0.119440752314404
1.29417073726654	0.115413262392394
1.29516685009003	0.111233719508164
1.296182513237	0.107057421701029
1.29717862606049	0.1038742630044
1.29817473888397	0.100691104307771
1.29917085170746	0.0989539475995116
1.30016696453094	0.0974723443505354
1.30118262767792	0.097520874987822
1.3021787405014	0.0983652134891599
1.30317485332489	0.0990154585451819
1.30417096614838	0.0993680805549957
1.30516707897186	0.0988763640634716
1.30616807937622	0.0990284097497351
1.30716907978058	0.098724318377208
1.30816519260406	0.0990186963463202
1.30916619300842	0.100112119980622
1.31016719341278	0.101406105386559
1.31116819381714	0.10284566815244
1.3121691942215	0.104230246506631
1.31316530704498	0.105614824860822
1.31416630744934	0.106355641037226
1.31517708301544	0.106950887129642
1.31617319583893	0.106656501884572
1.31716930866241	0.105867169622798
1.3181654214859	0.104877275589388
1.31918108463287	0.103185375337489
1.32017719745636	0.101448182249442
1.32117331027985	0.0995589361991733
1.32216942310333	0.0963821221375838
1.32316553592682	0.0935029238462448
1.32418119907379	0.0909148729988374
1.32517731189728	0.0883268294273876
1.32617342472076	0.0857387785799801
1.32716953754425	0.0845515023684129
1.32816565036774	0.0843994566821493
1.32918131351471	0.0841050641611218
1.3301774263382	0.0851014774525538
1.33117353916168	0.0859490755829029
1.33216965198517	0.0864440444274805
1.33316576480865	0.0865896290633827
1.33418142795563	0.0864375761011615
1.33517754077911	0.085489678895101
1.3361736536026	0.083606835687533
1.33716976642609	0.0817207546788268
1.33816587924957	0.0791326237958856
1.33918154239655	0.0766933080740273
1.34017765522003	0.0746066216379404
1.34117376804352	0.0728693266864866
1.342169880867	0.0714296693331562
1.34316599369049	0.0708376319380477
1.34418165683746	0.0705400016158819
1.34517776966095	0.0713358458597213
1.34617388248444	0.0733287160983309
1.34716999530792	0.0753215863369405
1.34816610813141	0.0769618200138211
1.34918177127838	0.0774568106862716
1.35017788410187	0.0776023953221738
1.35117399692535	0.0770524056861177
1.35217010974884	0.0763535936130211
1.35316622257233	0.0748589372960851
1.3541818857193	0.0727172446204349
1.35517799854279	0.0707243743818253
1.35617411136627	0.0690841407049447
1.35717022418976	0.0682915124343708
1.35816633701324	0.0678482902003452
1.35918200016022	0.0672012392897159
1.3601781129837	0.0659006618661806
1.36117422580719	0.0644544925307855
1.36217033863068	0.0631571456324309
1.36316645145416	0.0612127332715318
1.36418211460114	0.0589156697969884
1.36517822742462	0.0566250600968488
1.36617434024811	0.0543344503967091
1.36717045307159	0.0523932540090755
1.36816656589508	0.0511055841343477
1.36918222904205	0.0498567351314705
1.37017834186554	0.0486078861285932
1.37117445468903	0.0479640475532506
1.37217056751251	0.0472134342999198
1.373166680336	0.0462169264210388
1.37418234348297	0.045864268031437
1.37517845630646	0.0462136886199005
1.37617456912994	0.0462136886199005
1.37717068195343	0.046320456021931
1.37816679477692	0.0464272234239616
1.37918245792389	0.0464272234239616
1.38017857074738	0.0468866492155939
1.38117468357086	0.0475790293421596
1.38217079639435	0.047627563617425
1.38316690921783	0.0471260791528039
1.38418257236481	0.0468219514004886
1.38517868518829	0.0465178236481734
1.38617479801178	0.0462136958958581
1.38717091083527	0.0459095681435429
1.38816702365875	0.0456054403912276
1.38918268680573	0.0453142529295292
1.39017879962921	0.0446703998022713
1.3911749124527	0.0435218207712751
1.39217102527618	0.0425253056164365
1.39316713809967	0.041528790461598
1.39418280124664	0.0405322753067594
1.39517891407013	0.0395357601519208
1.39617502689362	0.039189570088638
1.3971711397171	0.039632821426494
1.39816725254059	0.0405808023060672
1.39918291568756	0.041881445213221
1.40017902851105	0.0432856213592459
1.40117514133453	0.0449874532932881
1.40217125415802	0.0471357634523883
1.40316736698151	0.0494328924105503
1.40418303012848	0.0510797035531141
1.40517914295197	0.0522282643942162
1.40617525577545	0.0529271055711433
1.40717136859894	0.0531244586454704
1.40816748142242	0.0525712021044455
1.4091831445694	0.051574705139501
1.41017925739288	0.0497790606459603
1.41117537021637	0.0474819244118407
1.41217148303986	0.0451847918157
1.41316759586334	0.0428876555815805
1.41418325901031	0.0408881751354784
1.4151793718338	0.0396943105442915
1.41617548465729	0.0391475223295856
1.41717159748077	0.0394387097912841
1.41816771030426	0.0400825592805631
1.41918337345123	0.040386694308836
1.42017948627472	0.0406908256991301
1.42117559909821	0.0409949570894241
1.42217171192169	0.041299092117697
1.42316782474518	0.0411470246035606
1.42418348789215	0.0411470246035606
1.42517960071564	0.0403025769628584
1.42617571353912	0.0391604662581813
1.42717182636261	0.0383613041776698
1.4281679391861	0.0375621420971584
1.42918360233307	0.0372580070688855
1.43017971515656	0.0368082801287528
1.43117582798004	0.0366206222679466
1.43217194080353	0.0365365012839902
1.43316805362701	0.0366885687981267
1.43418371677399	0.0366885687981267
1.43517982959747	0.0370380039385054
1.43617594242096	0.037533030990744
1.43717205524445	0.037533030990744
1.43816816806793	0.0379827579308767
1.4391838312149	0.0383224833058193
1.44017994403839	0.0385004314011894
1.44117605686188	0.0385004314011894
1.44217216968536	0.0379471639462281
1.44316828250885	0.0371026981156319
1.44418394565582	0.0362582322850358
1.44518005847931	0.0362582322850358
1.4461761713028	0.0359541008947417
1.44717228412628	0.0356499695044477
1.44816839694977	0.0352520073647611
1.44918406009674	0.0349478723364882
1.45018017292023	0.0355011397914495
1.45117628574371	0.0362000064342283
1.4521723985672	0.0367532775271684
1.45316851139069	0.0364620864274912
1.45418417453766	0.0367662178177852
1.45518028736115	0.0370703528460581
1.45617640018463	0.03801833736361
1.45717251300812	0.0393189802707639
1.4581686258316	0.0407652187277563
1.45918428897858	0.0423570527345873
1.46018040180206	0.0439488867414184
1.46117651462555	0.0447448110207915
1.46217262744904	0.0444406759925187
1.46316874027252	0.0434959147241898
1.46418440341949	0.041557868826203
1.46518051624298	0.0396165996789932
1.46617662906647	0.0381703612220008
1.46717274188995	0.0370217858289834
1.46816885471344	0.0367176580766682
1.46918451786041	0.0380635829060338
1.4701806306839	0.0401730685553048
1.47117674350739	0.0429231804446317
1.47217285633087	0.0455050685559399
1.47316896915436	0.0477375215268694
1.47418463230133	0.0494749438075814
1.47518074512482	0.0506235192005988
1.4761768579483	0.0512188307766337
1.47717297077179	0.0505167554365471
1.47816908359528	0.0494037849421147
1.47918474674225	0.0477990288345609
1.48018085956573	0.0465113371319603
1.48117697238922	0.0452236454293597
1.48217308521271	0.0443371500296053
1.48316919803619	0.04403302227729
1.48418486118317	0.0431465232395567
1.48518097400665	0.0427032719017006
1.48617708683014	0.0423020792368334
1.48717319965363	0.0423926758230664
1.48816931247711	0.0423926758230664
1.48918497562408	0.04224060830893
1.49018108844757	0.041535276977811
1.49117720127106	0.0405387618229724
1.49217331409454	0.0398334341298323
1.49316942691803	0.0388369153370149
1.494185090065	0.0379504017473664
1.49518120288849	0.0370638845197391
1.49617731571198	0.036468558391789
1.49717342853546	0.0360252997779753
1.49816954135895	0.0354364419763442
1.49918520450592	0.035145250876667
1.50018131732941	0.0348540561390109
1.50117743015289	0.0348540561390109
1.50217354297638	0.0341551894962322
1.50316965579987	0.0336569210048765
1.50418531894684	0.0333592543029226
1.50518143177032	0.0330615876009688
1.50617754459381	0.0330615876009688
1.5071736574173	0.0330615876009688
1.50816977024078	0.0330615876009688
1.50918543338776	0.0330615876009688
1.51018154621124	0.0341098857461475
1.51117765903473	0.0349575821019243
1.51217377185822	0.0352552488038782
1.5131698846817	0.0362517748726532
1.51418554782867	0.0375427262042649
1.51518166065216	0.0391830908483826
1.51617777347565	0.040622860979056
1.51717388629913	0.0422146986238658
1.51816999912262	0.0431529733759817
1.51918566226959	0.0440912517660763
1.52018177509308	0.0450877705588937
1.52117788791656	0.0450877705588937
1.52217400074005	0.0447933489340357
1.52317011356354	0.043851847294718
1.52418577671051	0.0431109365308657
1.525181889534	0.0422179618908558
1.52617800235748	0.0422761986555997
1.52717411518097	0.042683859646786
1.52817022800446	0.0429750471084844
1.52918589115143	0.0435638903582003
1.53018200397491	0.0441527336079162
1.5311781167984	0.0445959849457722
1.53217422962189	0.0448936443717685
1.53317034244537	0.0443403841927648
1.53418600559235	0.0429944375355262
1.53518211841583	0.0412958324886858
1.53617823123932	0.0402993173338473
1.53717434406281	0.0395066381315701
1.53817045688629	0.0392154543078505
1.53918612003326	0.0389210326829925
1.54018223285675	0.0386233732569963
1.54117834568024	0.0391766370739788
1.54217445850372	0.0401731558667962
1.54317057132721	0.0415741051256191
1.54418623447418	0.0426806254836265
1.54518234729767	0.0435833098890726
1.54617846012115	0.0437839044025168
1.54717457294464	0.043984498915961
1.54817068576813	0.043984498915961
1.5491863489151	0.043984498915961
1.55018246173859	0.0436868394899648
1.55117857456207	0.0432856468250975
1.55217468738556	0.0428844541602302
1.55317080020905	0.0424832651333418
1.55418646335602	0.0422826706198975
1.55517280101776	0.0422309058194514
1.55617380142212	0.0425285652454477
1.55717480182648	0.0426773949584458
1.55817091464996	0.042975054384442
1.55917191505432	0.042975054384442
1.56017291545868	0.042975054384442
1.56117391586304	0.042975054384442
1.5621749162674	0.042975054384442
1.56317102909088	0.042975054384442
1.56417202949524	0.0428262246714439
1.56518769264221	0.0426773949584458
1.5661838054657	0.0423797355324496
1.56717991828918	0.0420820761064533
1.56817603111267	0.0407878869737033
1.56917214393616	0.0394937014789321
1.57018780708313	0.0383483456971589
1.57118391990662	0.0377012547687627
1.5721800327301	0.0375524250557646
1.57317614555359	0.0368535656889435
1.57417225837708	0.0365041378245223
1.57518792152405	0.0358052784577012
1.57618403434753	0.0359541118086781
1.57718014717102	0.0359541118086781
1.57817625999451	0.0358052784577012
1.57917237281799	0.0350643495039549
1.58018803596497	0.0340678234351799
1.58118414878845	0.0340678234351799
1.58218026161194	0.0338122226821724
1.58317637443542	0.0338122226821724
1.58417248725891	0.0340548867825419
1.58518815040588	0.0353490722773131
1.58618426322937	0.0366432577720843
1.58718037605286	0.0380312776542269
1.58817648887634	0.0393254631489981
1.58917260169983	0.0410208303947002
1.5901882648468	0.0426223705289885
1.59118437767029	0.0439683135482483
1.59218049049377	0.0447221755166538
1.59317660331726	0.0445733458036557
1.59417271614075	0.0445733458036557
1.59518837928772	0.0445733458036557
1.59618449211121	0.0444245160906576
1.59718060493469	0.0437256676377729
1.59817671775818	0.043172411096748
1.59917283058167	0.0428229868703056
1.60018849372864	0.0426741571573075
1.60118460655212	0.0425253274443094
1.60218071937561	0.0418782365159132
1.6031768321991	0.0408817177230958
1.60417294502258	0.0400340250052977
1.60518860816956	0.0388886728615034
1.60618472099304	0.0375977288058493
1.60718083381653	0.0366012063750532
1.60817694664001	0.036251778510632
1.6091730594635	0.035902347008232
1.61018872261047	0.0355529191438109
1.61118483543396	0.0355529191438109
1.61218094825745	0.0355529191438109
1.61317706108093	0.036051180359209
1.61417317390442	0.036549441574607
1.61518883705139	0.0375459603674244
1.61618494987488	0.0380442215828225
1.61718106269836	0.0386913088732399
1.61817717552185	0.0396878313040361
1.61917328834534	0.0406843537348323
1.62018895149231	0.0416808761656284
1.6211850643158	0.0423279634560458
1.62218117713928	0.042975054384442
1.62317728996277	0.042975054384442
1.62417340278625	0.0431238840974402
1.62518906593323	0.0426256228820421
1.62618517875671	0.0426256228820421
1.6271812915802	0.0426256228820421
1.62817740440369	0.0429168103437405
1.62917351722717	0.0430624058935791
1.63018918037415	0.0433535897172987
1.63118529319763	0.0439489085692912
1.63218140602112	0.0445442237833049
1.6331775188446	0.0460389856016263
1.63417363166809	0.0468348916911054
1.63518929481506	0.0478313922940288
1.63618540763855	0.0483361145597883
1.63718152046204	0.0489864287374076
1.63817763328552	0.0489864287374076
1.63917374610901	0.0486823009850923
1.64018940925598	0.048378173232777
1.64118552207947	0.0476728564535733
1.64218163490295	0.0471681341878138
1.64317774772644	0.0463172254967503
1.64417386054993	0.0458125032309908
1.6451895236969	0.0450165935035329
1.64618563652039	0.0447254060418345
1.64718174934387	0.0445798141299747
1.64817786216736	0.0445798141299747
1.64917397499084	0.0445798141299747
1.65018963813782	0.044987475121161
1.6511857509613	0.0451330670330208
1.65218186378479	0.044987475121161
1.65317797660828	0.044987475121161
1.65417408943176	0.044987475121161
1.65517508983612	0.0441365518781822
1.65617609024048	0.0431400367233437
1.65717709064484	0.0421435215685051
1.65817320346832	0.0409431813750416
1.65917420387268	0.0405031678383239
1.66017520427704	0.0407069965149276
1.6611762046814	0.0415546710428316
1.66217720508575	0.0425511752837338
1.66317331790924	0.044253007217776
1.66418898105621	0.0459548391518183
1.6651850938797	0.0470095910714008
1.66618120670319	0.0475110864499584
1.66717731952667	0.047404315409949
1.66817343235016	0.0467572353954893
1.66918909549713	0.0456118978036102
1.67018520832062	0.0443177377746906
1.6711813211441	0.0430235704698134
1.67217743396759	0.0417294104408938
1.67317354679108	0.0410823267884552
1.67418920993805	0.040784667362459
1.67518532276154	0.0408914384024683
1.67618143558502	0.0408914384024683
1.67717754840851	0.0411890978284646
1.67817366123199	0.0414867572544608
1.67918932437897	0.0417844166804571
1.68018543720245	0.0419332463934552
1.68118155002594	0.0414349815400783
1.68217766284943	0.0409367166867014
1.68317377567291	0.0397913572669495
1.68418943881989	0.0387948348361533
1.68518555164337	0.0372029826394282
1.68618166446686	0.0356111304427031
1.68717777729034	0.0340192818839569
1.68817389011383	0.032873922464205
1.6891895532608	0.0323238891724031
1.69018566608429	0.0317738558806013
1.69118177890778	0.0322171181323938
1.69217789173126	0.0329159811371937
1.69317400455475	0.0342101739079226
1.69418966770172	0.0355043666786514
1.69518578052521	0.0367985594493803
1.69618189334869	0.0376462558051571
1.69717800617218	0.037846857594559
1.69817411899567	0.0378986260329839
1.69918978214264	0.0374553637811914
1.70018589496613	0.0367565007763915
1.70118200778961	0.0356111413566396
1.7021781206131	0.0346146189258434
1.70317423343658	0.0336180928570684
1.70417523384094	0.0331198280036915
1.7051762342453	0.0336698612954933
1.70617723464966	0.0343687279382721
1.70717823505402	0.035067590943072
1.7081743478775	0.0357664539478719
1.70917534828186	0.0366141503036488
1.71017634868622	0.0367112152162008
1.71117734909058	0.0370606467186008
1.71217834949493	0.0374100818589795
1.71317446231842	0.0374100818589795
1.71417546272278	0.0374100818589795
1.71517646312714	0.0374100818589795
1.71617746353149	0.0374100818589795
1.71718335151672	0.0374100818589795
1.71817946434021	0.0380118763132486
1.7191755771637	0.0375136114598718
1.72019124031067	0.0366659114661161
1.72118735313416	0.0358182114723604
1.72218346595764	0.0351193484675605
1.72317957878113	0.0341228187608067
1.72417569160461	0.0331262890540529
1.72519135475159	0.0331262890540529
1.72618746757507	0.0331262890540529
1.72718358039856	0.0339739890478086
1.72817969322205	0.0348216890415642
1.72917580604553	0.0356693890353199
1.7301914691925	0.036517081753118
1.73118758201599	0.0376624448108487
1.73218369483948	0.0389566375815775
1.73317980766296	0.0392542970075738
1.73417592048645	0.0395519600715488
1.73519158363342	0.0398496194975451
1.73618769645691	0.0401472789235413
1.7371838092804	0.0401472789235413
1.73817992210388	0.0399984455725644
1.73917603492737	0.0398496122215874
1.74019169807434	0.0397007825085893
1.74118781089783	0.0397007825085893
1.74218392372131	0.0397007825085893
1.7431800365448	0.0397007825085893
1.74417614936829	0.0397007825085893
1.74519181251526	0.0399984455725644
1.74618792533875	0.0404449419875164
1.74718403816223	0.0408914347644895
1.74818015098572	0.0413379275414627
1.7491762638092	0.0416355869674589
1.75019192695618	0.0426320948463399
1.75118803977966	0.0436286027252208
1.75218415260315	0.0446251106041018
1.75318026542664	0.0456216184829827
1.75417637825012	0.0466181227238849
1.75519204139709	0.0482616924273316
1.75618815422058	0.049957034207182
1.75718426704407	0.0518011984240729
1.75818037986755	0.052797684475081
1.75917649269104	0.0537941778020468
1.76019215583801	0.0547906638530549
1.7611882686615	0.0556415579922032
1.76218438148499	0.0554927319171838
1.76318049430847	0.0546968294656836
1.76417660713196	0.0537003434146754
1.76519227027893	0.0525550276506692
1.76618838310242	0.0515585415996611
1.7671844959259	0.0508597076986916
1.76818060874939	0.0504585259477608
1.76917672157288	0.0503517585457303
1.77019238471985	0.0509470628458075
1.77118849754333	0.0510958925588056
1.77218461036682	0.0505976386193652
1.77318072319031	0.0498987901664805
1.77417683601379	0.0491999417135958
1.77519249916077	0.0484040356241167
1.77618861198425	0.0477537250844762
1.77718472480774	0.0478054862469435
1.77818083763123	0.048801965021994
1.77917695045471	0.0502449256600812
1.78019261360168	0.0523349626746494
1.78118872642517	0.0539785323780961
1.78218483924866	0.0549750366189983
1.78318095207214	0.0554732905584387
1.78417706489563	0.055528296798002
1.7851927280426	0.05458357554744
1.78618884086609	0.0528429627593141
1.78718495368958	0.0509535166202113
1.78818106651306	0.0490640741190873
1.78917717933655	0.0478216970805079
1.79019284248352	0.0473752079415135
1.79118895530701	0.0476728673675098
1.79218506813049	0.0479705195175484
1.79318118095398	0.0491158352815546
1.79417729377747	0.0502611546835396
1.79519295692444	0.0514097082486842
1.79618906974792	0.0522606133017689
1.79718518257141	0.0531115183548536
1.7981812953949	0.053965653933119
1.79917740821838	0.0540691835340112
1.80019307136536	0.0544768372492399
1.80118918418884	0.0546256596862804
1.80218529701233	0.0547744821233209
1.80318140983582	0.0549200703972019
1.8041775226593	0.0553633108211216
1.80519318580627	0.05580655488302
1.80618929862976	0.055952143156901
1.80718541145325	0.0555509577679913
1.80818152427673	0.0546968221897259
1.80917763710022	0.0532538542756811
1.81019330024719	0.0518108863616362
1.81118941307068	0.0505167408846319
1.81218552589417	0.0492225954076275
1.81318163871765	0.0479284499306232
1.81417775154114	0.0467798963654786
1.81519341468811	0.0464822405774612
1.8161895275116	0.0466310666524805
1.81718564033508	0.0467798963654786
1.81818175315857	0.0469287260784768
1.81917786598206	0.0480805174447596
1.82019352912903	0.0487308352603577
1.82118964195251	0.0493811457999982
1.822185754776	0.0503841074532829
1.82318186759949	0.0515844294568524
1.82417798042297	0.0524870920344256
1.82519364356995	0.0536324077984318
1.82618975639343	0.0545350740139838
1.82718586921692	0.0545350740139838
1.82818198204041	0.0542762427357957
1.82917809486389	0.0541274130227976
1.83019375801086	0.0526229669048917
1.83118987083435	0.0514226449013222
1.83218598365784	0.0500734968227334
1.83318209648132	0.0492775943712331
1.83417820930481	0.0469837104901671
1.83519387245178	0.0456830894108862
1.83618998527527	0.0447027596237604
1.83718609809875	0.0440039075328968
1.83818221092224	0.043156229367014
1.83917832374573	0.0424573772761505
1.8401939868927	0.0419073548982851
1.84119009971619	0.041557927033864
1.84218621253967	0.0411567380069755
1.84318232536316	0.040755548980087
1.84417843818665	0.0413443922298029
1.84519410133362	0.0421920740336645
1.8461902141571	0.0430429827247281
1.84718632698059	0.0461813106085174
1.84818243980408	0.0471778075734619
1.84917855262756	0.0501705399074126
1.85019421577454	0.051872350013582
1.85119032859802	0.0525711948284879
1.85218644142151	0.0532182712049689
1.853182554245	0.0532182712049689
1.85417866706848	0.0525679606653284
1.85519433021545	0.0504779127368238
1.8561806678772	0.0496820102853235
1.85718166828156	0.0478863839816768
1.85817778110504	0.0475337292300537
1.8591787815094	0.0469804872409441
1.86017978191376	0.0472263782285154
1.86118078231812	0.047524030378554
1.86218178272247	0.0488731820951216
1.86317789554596	0.0508726225234568
1.86417889595032	0.0531697223777883
1.86519455909729	0.0554635844309814
1.86619067192078	0.0563144785701297
1.86718678474426	0.0576603815716226
1.86818289756775	0.0580097985221073
1.86917901039124	0.0588574584980961
1.87019467353821	0.058304223784944
1.87119078636169	0.0578059880353976
1.87218689918518	0.0568095092603471
1.87318301200867	0.0558130195713602
1.87417912483215	0.0539624088560231
1.87519478797913	0.0521700203535147
1.87619090080261	0.0516717773280106
1.8771870136261	0.0506752912770025
1.87818312644958	0.0496787979500368
1.87917923927307	0.0489734884467907
1.88019490242004	0.0481193492305465
1.88119101524353	0.0476760978926905
1.88218712806702	0.0475272718176711
1.8831832408905	0.0476243330922443
1.88417935371399	0.0476243330922443
1.88519501686096	0.0476243330922443
1.88619112968445	0.0476243330922443
1.88718724250793	0.0476243330922443
1.88818335533142	0.0476243330922443
1.88917946815491	0.0482164105051197
1.89019513130188	0.0486628996441141
1.89119124412537	0.048714668082539
1.89218735694885	0.0488634977955371
1.89318346977234	0.0491611499455757
1.89417958259583	0.049458809371572
1.8951952457428	0.0496076318086125
1.89619135856628	0.0496076318086125
1.89718747138977	0.0493099723826163
1.89818358421326	0.04901231295662
1.89917969703674	0.0487146571686026
1.90019536018372	0.0482681753055658
1.9011914730072	0.0482681753055658
1.90218758583069	0.0482681753055658
1.90318369865417	0.0490640704811085
1.90417981147766	0.0500605601700954
1.90518081188202	0.0520017783856019
1.90618181228638	0.0532959238626063
1.90718281269073	0.0539429966011085
1.90817892551422	0.0550883160030935
1.90917992591858	0.0559359759790823
1.91018092632294	0.0566865746804979
1.91118192672729	0.0566865746804979
1.91219758987427	0.0565409827686381
1.91319370269775	0.0558421488676686
1.91418981552124	0.0548456591786817
1.91518592834473	0.0535515137016773
1.91618204116821	0.0521506044606213
1.91719770431519	0.050642920541577
1.91819381713867	0.0493487750645727
1.91918992996216	0.0482034593005665
1.92018604278564	0.0482616960653104
1.92118215560913	0.0484655211039353
1.9221978187561	0.0494620107929222
1.92319393157959	0.0507561562699266
1.92419004440308	0.0521570655109826
1.92518615722656	0.0537585729034618
1.92618227005005	0.0554474245291203
1.92719793319702	0.0569874500797596
1.92819404602051	0.0575762787775602
1.92919015884399	0.0581651074753609
1.93018627166748	0.0587086360610556
1.93118238449097	0.0589545197726693
1.93219804763794	0.0594559933233541
1.93319416046143	0.059659818361979
1.93419027328491	0.0592651085753459
1.9351863861084	0.0585792222409509
1.93618249893188	0.0579903935431503
1.93719816207886	0.0574015648453496
1.93819427490234	0.056812736147549
1.93919038772583	0.056029784900602
1.94018650054932	0.054832715250086
1.9411826133728	0.0544832982996013
1.94219827651978	0.0542827110621147
1.94319438934326	0.0540756482223514
1.94419050216675	0.0533703387191053
1.94518661499023	0.0525162031408399
1.94618272781372	0.0522120826644823
1.94719839096069	0.0519079621881247
1.94819450378418	0.0516588406753726
1.94919061660767	0.0514129569637589
1.95018672943115	0.0511703037773259
1.95118284225464	0.0512253027409315
1.95219850540161	0.0520762041560374
1.9531946182251	0.0532215199200436
1.95419073104858	0.0541144690942019
1.9551819562912	0.0547097733942792
1.95618295669556	0.0556027262064163
1.95718395709991	0.0565474438189995
1.9581800699234	0.0572915705561172
1.95918107032776	0.0582880456931889
1.96018207073212	0.0591389325563796
1.96118307113647	0.0598442275077105
1.96218407154083	0.0605430541327223
1.96318018436432	0.0615395256318152
1.96418607234955	0.0622383449808694
1.96518218517303	0.0624971726210788
1.96619784832001	0.0633448144071735
1.96719396114349	0.0633448144071735
1.96819007396698	0.0633448144071735
1.96918618679047	0.0628465786576271
1.97018229961395	0.0617045152466744
1.97119796276093	0.0604168599238619
1.97219407558441	0.059274800150888
1.9731901884079	0.0584271474508569
1.97418630123138	0.0571394957660232
1.97518241405487	0.0554377111257054
1.97619807720184	0.0540885812370107
1.97719419002533	0.0535903418494854
1.97819030284882	0.0530920951860026
1.9791864156723	0.0530920951860026
1.98018252849579	0.0529465032741427
1.98119819164276	0.0529465032741427
1.98219430446625	0.0539429820491932
1.98319041728973	0.0556447703274898
1.98418653011322	0.0569939002161846
1.98518264293671	0.0582815555389971
1.98619830608368	0.0596306854276918
1.98719441890717	0.0606271642027423
1.98819053173065	0.0616236357018352
1.98918664455414	0.0626201144768856
1.99018275737762	0.062322462326847
[truncated: 22,559 more rows]
