# Supplementary material for: The barley MLA13-AVRA13 heterodimer reveals principles for immunoreceptor recognition of RNase-like powdery mildew effectors
Source: EMBO J. 2025 Feb 13;44(11):3210–30. doi: 10.1038/s44318-025-00373-9 (PMC12130304; doi:10.1038/s44318-025-00373-9)
Supplement: Supplementary file 4 — Source data Fig. 3 [file 44318_2025_373_MOESM4_ESM.zip]

Archive with 15 entries (14 files):
- EMBOJ-2024-118663_SD_Figure3/
- EMBOJ-2024-118663_SD_Figure3/SD_Figure3D_4.tif
- __MACOSX/EMBOJ-2024-118663_SD_Figure3/._SD_Figure3D_4.tif
- EMBOJ-2024-118663_SD_Figure3/SD_Figure3D_1.tif
- EMBOJ-2024-118663_SD_Figure3/.DS_Store
- __MACOSX/EMBOJ-2024-118663_SD_Figure3/._.DS_Store
- EMBOJ-2024-118663_SD_Figure3/SD_Figure3B.xlsx
- __MACOSX/EMBOJ-2024-118663_SD_Figure3/._SD_Figure3B.xlsx
- EMBOJ-2024-118663_SD_Figure3/SD_Figure3D_2.tif
- EMBOJ-2024-118663_SD_Figure3/SD_Figure3D_3.tif
- __MACOSX/EMBOJ-2024-118663_SD_Figure3/._SD_Figure3D_3.tif
- EMBOJ-2024-118663_SD_Figure3/SD_Figure3C.tif
- __MACOSX/EMBOJ-2024-118663_SD_Figure3/._SD_Figure3C.tif
- EMBOJ-2024-118663_SD_Figure3/~$p_values.xlsx
- __MACOSX/EMBOJ-2024-118663_SD_Figure3/._~$p_values.xlsx
