# Supplementary material for: The barley MLA13-AVRA13 heterodimer reveals principles for immunoreceptor recognition of RNase-like powdery mildew effectors
Source: EMBO J. 2025 Feb 13;44(11):3210–30. doi: 10.1038/s44318-025-00373-9 (PMC12130304; doi:10.1038/s44318-025-00373-9)
Supplement: Supplementary file 4 — Source data Fig. 3 [file 44318_2025_373_MOESM4_ESM.zip › EMBOJ-2024-118663_SD_Figure3/SD_Figure3B.xlsx]

## Sheet: data_points
Treatments	Replicate number	Relative value
avra13	1	0.0487426
avra13	2	0.0639987
avra13	3	0.054259
avra13	4	0.00433856
avra13	5	0.0138999
avra13	6	0.00435826
avra22	1	0.896271
avra22	2	0.84574
avra22	3	0.856942
avra22	4	0.902963
avra22	5	0.891786
avra22	6	0.847673
y52a	1	0.500067
y52a	2	0.400197
y52a	3	0.447648
y52a	4	0.525831
y52a	5	0.518165
y52a	6	0.111728
p55a	1	0.092506
p55a	2	0.11698
p55a	3	0.10107
p55a	4	0.0712491
p55a	5	0.0738389
p55a	6	0.00448782
n58a	1	0.164781
n58a	2	0.143933
n58a	3	0.152636
n58a	4	0.0117324
n58a	5	0.00639799
n58a	6	0.0577011
h59a	1	0.0872577
h59a	2	0.108678
h59a	3	0.0946284
h59a	4	0.121947
h59a	5	0.0688898
h59a	6	0.00873992
g60a	1	0.27776
g60a	2	0.423122
g60a	3	0.334037
g60a	4	0.100733
g60a	5	0.205304
g60a	6	0.0369085
f65a	1	0.19655
f65a	2	0.263757
f65a	3	0.221213
f65a	4	0.0169186
f65a	5	0.0215436
f65a	6	0.0766565
g66a	1	0.0480339
g66a	2	0.0591982
g66a	3	0.0518246
g66a	4	0.0228403
g66a	5	0.00518776
g66a	6	0.0184911
y81a	1	0.0572656
y81a	2	0.103761
y81a	3	0.0758949
y81a	4	0.0145909
y81a	5	0.010314
y81a	6	0.00378964
n82a	1	0.0459525
n82a	2	0.0739626
n82a	3	0.0569473
n82a	4	0.0250627
n82a	5	0.00833361
n82a	6	0.00535696
y108a	1	0.0488323
y108a	2	0.0691738
y108a	3	0.0565092
y108a	4	0.0221602
y108a	5	0.00896763
y108a	6	0.0222466
n109a	1	0.0367297
n109a	2	0.0814912
n109a	3	0.0550306
n109a	4	0.0230258
n109a	5	0.00687537
n109a	6	0.0330577
y52a/g60a	1	0.692992
y52a/g60a	2	1.06742
y52a/g60a	3	1.01381
y52a/g60a	4	1.05631
y52a/g60a	5	0.831044
y52a/g60a	6	0.841595
y52a/f65a	1	0.233204
y52a/f65a	2	0.514593
y52a/f65a	3	0.633494
y52a/f65a	4	0.678923
y52a/f65a	5	0.431605
y52a/f65a	6	0.426467
g60a/f65a	1	0.0556964
g60a/f65a	2	0.84217
g60a/f65a	3	0.74933
g60a/f65a	4	0.73688
g60a/f65a	5	0.33912
g60a/f65a	6	0.349156
y52a/g60a/f65a	1	0.192876
y52a/g60a/f65a	2	0.618183
y52a/g60a/f65a	3	0.249072
y52a/g60a/f65a	4	0.256113
y52a/g60a/f65a	5	0.685295
y52a/g60a/f65a	6	0.661134

## Sheet: p_values
Comparison	Z	P.unadj	P.adj
a - b	-4.4781	7.53096e-06	0.00102421
a - c	-3.21955	0.00128392	0.174613
b - c	1.25855	0.208192	1
a - d	-1.27806	0.201227	1
b - d	3.20004	0.00137409	0.186877
c - d	1.94149	0.0521993	1
a - e	-1.15123	0.249636	1
b - e	3.32687	0.000878277	0.119446
c - e	2.06832	0.0386102	1
d - e	0.126831	0.899074	1
a - f	-1.40489	0.160053	1
b - f	3.07321	0.00211771	0.288009
c - f	1.81466	0.0695768	1
d - f	-0.126831	0.899074	1
e - f	-0.253662	0.799757	1
a - g	-2.32198	0.0202341	1
b - g	2.15612	0.031074	1
c - g	0.897572	0.369414	1
d - g	-1.04391	0.296525	1
e - g	-1.17075	0.241701	1
f - g	-0.917084	0.359099	1
a - h	-1.54148	0.1232	1
b - h	2.93662	0.0033181	0.451262
c - h	1.67807	0.0933337	1
d - h	-0.263418	0.792229	1
e - h	-0.390249	0.696353	1
f - h	-0.136587	0.891357	1
g - h	0.780497	0.435098	1
a - i	-0.20488	0.837666	1
b - i	4.27322	1.92669e-05	0.0026203
c - i	3.01467	0.00257259	0.349872
d - i	1.07318	0.283189	1
e - i	0.946353	0.343969	1
f - i	1.20001	0.230134	1
g - i	2.1171	0.0342515	1
h - i	1.3366	0.181353	1
a - j	-0.43903	0.66064	1
b - j	4.03907	5.3663e-05	0.00729817
c - j	2.78052	0.00542718	0.738096
d - j	0.839034	0.40145	1
e - j	0.712204	0.476339	1
f - j	0.965865	0.334112	1
g - j	1.88295	0.0597072	1
h - j	1.10245	0.270265	1
i - j	-0.234149	0.814869	1
a - k	-0.253662	0.799757	1
b - k	4.22444	2.39535e-05	0.00325768
c - k	2.96589	0.00301809	0.410461
d - k	1.0244	0.305645	1
e - k	0.897572	0.369414	1
f - k	1.15123	0.249636	1
g - k	2.06832	0.0386102	1
h - k	1.28782	0.197809	1
i - k	-0.0487811	0.961094	1
j - k	0.185368	0.85294	1
a - l	-0.36098	0.718114	1
b - l	4.11712	3.83633e-05	0.00521741
c - l	2.85857	0.00425554	0.578754
d - l	0.917084	0.359099	1
e - l	0.790253	0.42938	1
f - l	1.04391	0.296525	1
g - l	1.961	0.0498791	1
h - l	1.1805	0.237801	1
i - l	-0.156099	0.875955	1
j - l	0.0780497	0.937789	1
k - l	-0.107318	0.914536	1
a - m	-0.390249	0.696353	1
b - m	4.08785	4.35383e-05	0.00592121
c - m	2.8293	0.00466497	0.634435
d - m	0.887815	0.37464	1
e - m	0.760985	0.446666	1
f - m	1.01465	0.310274	1
g - m	1.93173	0.0533928	1
h - m	1.15123	0.249636	1
i - m	-0.185368	0.85294	1
j - m	0.0487811	0.961094	1
k - m	-0.136587	0.891357	1
l - m	-0.0292686	0.97665	1
a - n	-4.42932	9.45302e-06	0.00128561
b - n	0.0487811	0.961094	1
c - n	-1.20977	0.226367	1
d - n	-3.15126	0.00162569	0.221094
e - n	-3.27809	0.00104513	0.142138
f - n	-3.02443	0.00249105	0.338783
g - n	-2.10734	0.0350879	1
h - n	-2.88784	0.00387898	0.527541
i - n	-4.22444	2.39535e-05	0.00325768
j - n	-3.99029	6.59922e-05	0.00897494
k - n	-4.17566	2.97124e-05	0.00404089
l - n	-4.06834	4.7349e-05	0.00643947
m - n	-4.03907	5.3663e-05	0.00729817
a - o	-3.40492	0.000661838	0.09001
b - o	1.07318	0.283189	1
c - o	-0.185368	0.85294	1
d - o	-2.12685	0.0334322	1
e - o	-2.25369	0.024216	1
f - o	-2.00002	0.0454977	1
g - o	-1.08294	0.278835	1
h - o	-1.86344	0.0624008	1
i - o	-3.20004	0.00137409	0.186877
j - o	-2.96589	0.00301809	0.410461
k - o	-3.15126	0.00162569	0.221094
l - o	-3.04394	0.00233503	0.317564
m - o	-3.01467	0.00257259	0.349872
n - o	1.0244	0.305645	1
a - p	-3.22931	0.00124091	0.168763
b - p	1.2488	0.21174	1
c - p	-0.00975621	0.992216	1
d - p	-1.95124	0.0510282	1
e - p	-2.07807	0.0377026	1
f - p	-1.82441	0.0680898	1
g - p	-0.907328	0.364233	1
h - p	-1.68782	0.0914448	1
i - p	-3.02443	0.00249105	0.338783
j - p	-2.79028	0.00526629	0.716216
k - p	-2.97565	0.00292373	0.397627
l - p	-2.86833	0.00412649	0.561203
m - p	-2.83906	0.00452469	0.615358
n - p	1.20001	0.230134	1
o - p	0.175612	0.860599	1
a - q	-3.23906	0.00119923	0.163095
b - q	1.23904	0.215331	1
c - q	-0.0195124	0.984432	1
d - q	-1.961	0.0498791	1
e - q	-2.08783	0.0368132	1
f - q	-1.83417	0.066629	1
g - q	-0.917084	0.359099	1
h - q	-1.69758	0.0895868	1
i - q	-3.03418	0.00241189	0.328016
j - q	-2.80003	0.00510973	0.694924
k - q	-2.9854	0.00283206	0.385161
l - q	-2.87808	0.004001	0.544136
m - q	-2.84881	0.00438825	0.596802
n - q	1.19026	0.233945	1
o - q	0.165856	0.868271	1
p - q	-0.00975621	0.992216	1
