# Supplementary material for: The barley MLA13-AVRA13 heterodimer reveals principles for immunoreceptor recognition of RNase-like powdery mildew effectors
Source: EMBO J. 2025 Feb 13;44(11):3210–30. doi: 10.1038/s44318-025-00373-9 (PMC12130304; doi:10.1038/s44318-025-00373-9)
Supplement: Supplementary file 5 — Source data Fig. 4 [file 44318_2025_373_MOESM5_ESM.zip]

Archive with 13 entries (12 files):
- EMBOJ-2024-118663_SD_Figure4/
- EMBOJ-2024-118663_SD_Figure4/.DS_Store
- __MACOSX/EMBOJ-2024-118663_SD_Figure4/._.DS_Store
- EMBOJ-2024-118663_SD_Figure4/SD_Figure4C.tif
- __MACOSX/EMBOJ-2024-118663_SD_Figure4/._SD_Figure4C.tif
- EMBOJ-2024-118663_SD_Figure4/SD_Figure4B.xlsx
- __MACOSX/EMBOJ-2024-118663_SD_Figure4/._SD_Figure4B.xlsx
- EMBOJ-2024-118663_SD_Figure4/SD_Figure4D_4.tif
- __MACOSX/EMBOJ-2024-118663_SD_Figure4/._SD_Figure4D_4.tif
- EMBOJ-2024-118663_SD_Figure4/SD_Figure4D_1.tif
- EMBOJ-2024-118663_SD_Figure4/SD_Figure 4D_2.tif
- EMBOJ-2024-118663_SD_Figure4/SD_Figure4D_3.tif
- __MACOSX/EMBOJ-2024-118663_SD_Figure4/._SD_Figure4D_3.tif
