# Supplementary material for: The barley MLA13-AVRA13 heterodimer reveals principles for immunoreceptor recognition of RNase-like powdery mildew effectors
Source: EMBO J. 2025 Feb 13;44(11):3210–30. doi: 10.1038/s44318-025-00373-9 (PMC12130304; doi:10.1038/s44318-025-00373-9)
Supplement: Supplementary file 5 — Source data Fig. 4 [file 44318_2025_373_MOESM5_ESM.zip › EMBOJ-2024-118663_SD_Figure4/SD_Figure4B.xlsx]

## Sheet: data_points
Treatments	Replicate number	Relative value
mla13wt	1	0.0288613
mla13wt	2	0.0345259
mla13wt	3	0.0258295
mla13wt	4	0.027728
y491a	1	0.37001
y491a	2	0.257471
y491a	3	0.289277
y491a	4	0.310028
y496a	1	0.264698
y496a	2	0.13393
y496a	3	0.200183
y496a	4	0.251211
h643a	1	0.0642404
h643a	2	0.0489396
h643a	3	0.0521383
h643a	4	0.0601298
s902a	1	0.0530167
s902a	2	0.132326
s902a	3	0.0926534
s902a	4	0.0780365
e934a	1	0.149284
e934a	2	0.283581
e934a	3	0.138188
e934a	4	0.23185
e936a	1	0.855134
e936a	2	0.680784
e936a	3	0.739656
e936a	4	0.887835
y491a/h643a	1	0.317565
y491a/h643a	2	0.266468
y491a/h643a	3	0.137452
y491a/h643a	4	0.246873
h643a/e936a	1	0.786842
h643a/e936a	2	0.839249
h643a/e936a	3	0.834568
h643a/e936a	4	0.331106
y491a/e936a	1	0.565355
y491a/e936a	2	0.652611
y491a/e936a	3	0.465814
y491a/e936a	4	1.27033
s902a/f935a	1	0.179286
s902a/f935a	2	0.152674
s902a/f935a	3	0.0766551
s902a/f935a	4	0.149713
y491a/h643a/e936a	1	1.20473
y491a/h643a/e936a	2	0.761243
y491a/h643a/e936a	3	0.628247
y491a/h643a/e936a	4	1.00478
f900a	1	1.06164
f900a	2	0.96509
f900a	3	0.813074
f900a	4	0.888234
r938a	1	1.02941
r938a	2	0.757043
r938a	3	1.04418
r938a	4	0.965689
s902l	1	0.800223
s902l	2	0.802349
s902l	3	0.527862
s902l	4	1.25788

## Sheet: p_values
Comparison	Z	P.unadj	P.adj
a - b	-2.14591	0.0318804	1
a - c	-1.51833	0.128931	1
b - c	0.627577	0.530281	1
a - d	-0.364399	0.71556	1
b - d	1.78151	0.0748295	1
c - d	1.15393	0.248528	1
a - e	-0.668065	0.504092	1
b - e	1.47784	0.13945	1
c - e	0.850265	0.395178	1
d - e	-0.303666	0.761382	1
a - f	-1.49809	0.134111	1
b - f	0.647821	0.517101	1
c - f	0.0202444	0.983848	1
d - f	-1.13369	0.256926	1
e - f	-0.830021	0.406527	1
a - g	-3.40106	0.000671249	0.0704812
b - g	-1.25515	0.209423	1
c - g	-1.88273	0.059737	1
d - g	-3.03666	0.00239214	0.251175
e - g	-2.733	0.00627613	0.658993
f - g	-1.90297	0.0570439	1
a - h	-1.74102	0.0816802	1
b - h	0.404888	0.68556	1
c - h	-0.222688	0.823778	1
d - h	-1.37662	0.16863	1
e - h	-1.07295	0.283292	1
f - h	-0.242933	0.808057	1
g - h	1.66004	0.0969061	1
a - i	-3.23911	0.00119905	0.125901
b - i	-1.0932	0.274307	1
c - i	-1.72077	0.0852917	1
d - i	-2.87471	0.00404404	0.424624
e - i	-2.57104	0.0101394	1
f - i	-1.74102	0.0816802	1
g - i	0.161955	0.871341	1
h - i	-1.49809	0.134111	1
a - j	-3.19862	0.00138089	0.144993
b - j	-1.05271	0.292474	1
c - j	-1.68029	0.0929017	1
d - j	-2.83422	0.00459381	0.48235
e - j	-2.53055	0.0113884	1
f - j	-1.70053	0.0890312	1
g - j	0.202444	0.83957	1
h - j	-1.4576	0.144952	1
i - j	0.0404888	0.967703	1
a - k	-1.15393	0.248528	1
b - k	0.991976	0.321209	1
c - k	0.364399	0.71556	1
d - k	-0.789532	0.429801	1
e - k	-0.485866	0.627062	1
f - k	0.344155	0.73073	1
g - k	2.24713	0.0246318	1
h - k	0.587088	0.557145	1
i - k	2.08517	0.0370535	1
j - k	2.04469	0.0408859	1
a - l	-3.66424	0.000248076	0.026048
b - l	-1.51833	0.128931	1
c - l	-2.14591	0.0318804	1
d - l	-3.29984	0.000967405	0.101577
e - l	-2.99617	0.00273392	0.287061
f - l	-2.16615	0.0302996	1
g - l	-0.263177	0.792414	1
h - l	-1.92322	0.0544526	1
i - l	-0.425133	0.67074	1
j - l	-0.465621	0.641487	1
k - l	-2.51031	0.0120626	1
a - m	-3.9679	7.25075e-05	0.00761329
b - m	-1.822	0.0684555	1
c - m	-2.44957	0.0143026	1
d - m	-3.6035	0.000313955	0.0329653
e - m	-3.29984	0.000967405	0.101577
f - m	-2.46982	0.0135182	1
g - m	-0.566843	0.570821	1
h - m	-2.22688	0.025955	1
i - m	-0.728799	0.466125	1
j - m	-0.769288	0.441723	1
k - m	-2.81397	0.00489334	0.5138
l - m	-0.303666	0.761382	1
a - n	-3.94766	7.89189e-05	0.00828648
b - n	-1.80175	0.0715844	1
c - n	-2.42933	0.0151268	1
d - n	-3.58326	0.000339332	0.0356299
e - n	-3.27959	0.00103957	0.109154
f - n	-2.44957	0.0143026	1
g - n	-0.546599	0.584654	1
h - n	-2.20664	0.0273392	1
i - n	-0.708554	0.478601	1
j - n	-0.749043	0.453831	1
k - n	-2.79373	0.00521042	0.547094
l - n	-0.283422	0.776854	1
m - n	0.0202444	0.983848	1
a - o	-3.50228	0.00046129	0.0484355
b - o	-1.35638	0.17498	1
c - o	-1.98395	0.0472612	1
d - o	-3.13788	0.00170173	0.178681
e - o	-2.83422	0.00459381	0.48235
f - o	-2.0042	0.045049	1
g - o	-0.101222	0.919374	1
h - o	-1.76126	0.0781938	1
i - o	-0.263177	0.792414	1
j - o	-0.303666	0.761382	1
k - o	-2.34835	0.0188567	1
l - o	0.161955	0.871341	1
m - o	0.465621	0.641487	1
n - o	0.445377	0.656047	1
