# Supplementary material for: The barley MLA13-AVRA13 heterodimer reveals principles for immunoreceptor recognition of RNase-like powdery mildew effectors
Source: EMBO J. 2025 Feb 13;44(11):3210–30. doi: 10.1038/s44318-025-00373-9 (PMC12130304; doi:10.1038/s44318-025-00373-9)
Supplement: Supplementary file 6 — Source data Fig. 5 [file 44318_2025_373_MOESM6_ESM.zip › EMBOJ-2024-118663_SD_Figure5/SD_Figure5A.xlsx]

## Sheet: Sheet1
Mla7				Mla7_l902s
Treatments	Replicate number	Relative value		Treatments	Replicate number	Relative value
avra22	1	0.928604		avra22	1	0.853677
avra22	2	1.49123		avra22	2	0.85443
avra22	3	0.569747		avra22	3	0.728791
avra22	4	0.511822		avra22	4	0.602685
avra22	5	0.417358		avra22	5	1.16393
avra22	6	1.2855		avra22	6	0.475892
avra7_1	1	0.373724		avra7_1	1	0.300063
avra7_1	2	0.597672		avra7_1	2	0.29346
avra7_1	3	0.383197		avra7_1	3	0.187041
avra7_1	4	0.241579		avra7_1	4	0.159569
avra7_1	5	0.219903		avra7_1	5	0.215568
avra7_1	6	0.676267		avra7_1	6	0.232148
avra7_2	1	0.0521894		avra7_2	1	0.195736
avra7_2	2	0.0979041		avra7_2	2	0.194071
avra7_2	3	0.15552		avra7_2	3	0.207207
avra7_2	4	0.118954		avra7_2	4	0.17668
avra7_2	5	0.220466		avra7_2	5	0.226408
avra7_2	6	0.303213		avra7_2	6	0.163622
avra13_1	1	0.584344		avra13_1	1	0.0872909
avra13_1	2	0.883389		avra13_1	2	0.0867714
avra13_1	3	0.331203		avra13_1	3	0.0810717
avra13_1	4	0.505519		avra13_1	4	0.0632158
avra13_1	5	0.422962		avra13_1	5	0.0600222
avra13_1	6	0.77759		avra13_1	6	0.0679645
avra13_v2	1	0.82439		avra13_v2	1	0.349999
avra13_v2	2	1.35984		avra13_v2	2	0.200002
avra13_v2	3	0.555419		avra13_v2	3	0.278001
avra13_v2	4	0.634405		avra13_v2	4	0.500003
avra13_v2	5	0.814326		avra13_v2	5	0.410128
avra13_v2	6	1.50508		avra13_v2	6	0.239991
