# Supplementary material for: The barley MLA13-AVRA13 heterodimer reveals principles for immunoreceptor recognition of RNase-like powdery mildew effectors
Source: EMBO J. 2025 Feb 13;44(11):3210–30. doi: 10.1038/s44318-025-00373-9 (PMC12130304; doi:10.1038/s44318-025-00373-9)
Supplement: Supplementary file 7 — EV/Appendix Source Data [file 44318_2025_373_MOESM7_ESM.zip]

Archive with 57 entries (56 files):
- EMBOJ-2024-118663_SD_EV_AppendixFigures/
- EMBOJ-2024-118663_SD_EV_AppendixFigures/SD_FigureEV1A_1.csv
- __MACOSX/EMBOJ-2024-118663_SD_EV_AppendixFigures/._SD_FigureEV1A_1.csv
- EMBOJ-2024-118663_SD_EV_AppendixFigures/SD_Appendix6_1.tif
- EMBOJ-2024-118663_SD_EV_AppendixFigures/SD_FigureEV1C_1.csv
- __MACOSX/EMBOJ-2024-118663_SD_EV_AppendixFigures/._SD_FigureEV1C_1.csv
- EMBOJ-2024-118663_SD_EV_AppendixFigures/SD_Appendix6_3.tif
- EMBOJ-2024-118663_SD_EV_AppendixFigures/SD_Appendix6_2.tif
- EMBOJ-2024-118663_SD_EV_AppendixFigures/.DS_Store
- __MACOSX/EMBOJ-2024-118663_SD_EV_AppendixFigures/._.DS_Store
- EMBOJ-2024-118663_SD_EV_AppendixFigures/SD_Appendix1C_1.tif
- __MACOSX/EMBOJ-2024-118663_SD_EV_AppendixFigures/._SD_Appendix1C_1.tif
- EMBOJ-2024-118663_SD_EV_AppendixFigures/SD_Appendix4B_1.csv
- __MACOSX/EMBOJ-2024-118663_SD_EV_AppendixFigures/._SD_Appendix4B_1.csv
- EMBOJ-2024-118663_SD_EV_AppendixFigures/SD_Appendix6_5.tif
- __MACOSX/EMBOJ-2024-118663_SD_EV_AppendixFigures/._SD_Appendix6_5.tif
- EMBOJ-2024-118663_SD_EV_AppendixFigures/SD_FigureEV1E_1.csv
- __MACOSX/EMBOJ-2024-118663_SD_EV_AppendixFigures/._SD_FigureEV1E_1.csv
- EMBOJ-2024-118663_SD_EV_AppendixFigures/SD_Appendix1C_2.tif
- __MACOSX/EMBOJ-2024-118663_SD_EV_AppendixFigures/._SD_Appendix1C_2.tif
- EMBOJ-2024-118663_SD_EV_AppendixFigures/SD_Appendix6_4.tif
- EMBOJ-2024-118663_SD_EV_AppendixFigures/SD_FigureEV1B_1.csv
- __MACOSX/EMBOJ-2024-118663_SD_EV_AppendixFigures/._SD_FigureEV1B_1.csv
- EMBOJ-2024-118663_SD_EV_AppendixFigures/SD_Appendix3B_2.tif
- __MACOSX/EMBOJ-2024-118663_SD_EV_AppendixFigures/._SD_Appendix3B_2.tif
- EMBOJ-2024-118663_SD_EV_AppendixFigures/SD_FigureEV1D_1.csv
- __MACOSX/EMBOJ-2024-118663_SD_EV_AppendixFigures/._SD_FigureEV1D_1.csv
- EMBOJ-2024-118663_SD_EV_AppendixFigures/SD_Appendix1B_2.tif
- __MACOSX/EMBOJ-2024-118663_SD_EV_AppendixFigures/._SD_Appendix1B_2.tif
- EMBOJ-2024-118663_SD_EV_AppendixFigures/SD_Appendix1B_1.tif
- EMBOJ-2024-118663_SD_EV_AppendixFigures/SD_Appendix8.xlsx
- __MACOSX/EMBOJ-2024-118663_SD_EV_AppendixFigures/._SD_Appendix8.xlsx
- EMBOJ-2024-118663_SD_EV_AppendixFigures/SD_Appendix1A.tif
- __MACOSX/EMBOJ-2024-118663_SD_EV_AppendixFigures/._SD_Appendix1A.tif
- EMBOJ-2024-118663_SD_EV_AppendixFigures/SD_Appendix2A.tif
- EMBOJ-2024-118663_SD_EV_AppendixFigures/SD_FigureEV1E_2.tif
- EMBOJ-2024-118663_SD_EV_AppendixFigures/SD_Appendix4B_2.tif
- EMBOJ-2024-118663_SD_EV_AppendixFigures/SD_FigureEV1E_3.tif
- EMBOJ-2024-118663_SD_EV_AppendixFigures/SD_Appendix2B.tif
- EMBOJ-2024-118663_SD_EV_AppendixFigures/SD_FigureEV1A_3.tif
- __MACOSX/EMBOJ-2024-118663_SD_EV_AppendixFigures/._SD_FigureEV1A_3.tif
- EMBOJ-2024-118663_SD_EV_AppendixFigures/SD_FigureEV1A_2.tif
- __MACOSX/EMBOJ-2024-118663_SD_EV_AppendixFigures/._SD_FigureEV1A_2.tif
- EMBOJ-2024-118663_SD_EV_AppendixFigures/SD_Appendix3C.tif
- __MACOSX/EMBOJ-2024-118663_SD_EV_AppendixFigures/._SD_Appendix3C.tif
- EMBOJ-2024-118663_SD_EV_AppendixFigures/SD_Appendix3A.tif
- EMBOJ-2024-118663_SD_EV_AppendixFigures/SD_FigureEV1C_2.tif
- EMBOJ-2024-118663_SD_EV_AppendixFigures/SD_FigureEV1C_3.tif
- EMBOJ-2024-118663_SD_EV_AppendixFigures/SD_Appendix4C.tif
- __MACOSX/EMBOJ-2024-118663_SD_EV_AppendixFigures/._SD_Appendix4C.tif
- EMBOJ-2024-118663_SD_EV_AppendixFigures/SD_FigureEV1D_2.tif
- EMBOJ-2024-118663_SD_EV_AppendixFigures/SD_FigureEV1D_3.tif
- EMBOJ-2024-118663_SD_EV_AppendixFigures/SD_Appendix4A.tif
- EMBOJ-2024-118663_SD_EV_AppendixFigures/SD_FigureEV1B_2.tif
- EMBOJ-2024-118663_SD_EV_AppendixFigures/SD_FigureEV1B_3.tif
- EMBOJ-2024-118663_SD_EV_AppendixFigures/SD_Appendix3B_1.csv
- __MACOSX/EMBOJ-2024-118663_SD_EV_AppendixFigures/._SD_Appendix3B_1.csv
