# Supplementary material for: The barley MLA13-AVRA13 heterodimer reveals principles for immunoreceptor recognition of RNase-like powdery mildew effectors
Source: EMBO J. 2025 Feb 13;44(11):3210–30. doi: 10.1038/s44318-025-00373-9 (PMC12130304; doi:10.1038/s44318-025-00373-9)
Supplement: Supplementary file 7 — EV/Appendix Source Data [file 44318_2025_373_MOESM7_ESM.zip › EMBOJ-2024-118663_SD_EV_AppendixFigures/SD_FigureEV1A_1.csv]

Run 107	Run 107
UV(280 nm)_volume	UV(280 nm)_mAU
0	0.108215746877249
0.000878906575962901	0.108626591099892
0.00142578163649887	0.108536005427595
0.00255859433673322	0.108445419755299
0.00335937552154064	0.10840012691915
0.00378906307742	0.108306310721673
0.00433593802154064	0.108212494524196
0.00533203221857548	0.108070162241347
0.00634765718132257	0.108021631604061
0.00734375091269612	0.108021631604061
0.00833984464406967	0.108021631604061
0.00933593884110451	0.108163978438824
0.0103320330381393	0.108351610833779
0.011347658932209	0.108539243228734
0.0123437531292439	0.10872686834773
0.0133398473262787	0.108869207906537
0.0143359415233135	0.108966254629195
0.0153320357203484	0.109147411421873
0.016347661614418	0.110227869299706
0.0173437558114529	0.111308319901582
0.0183398500084877	0.112388770503458
0.0193359442055225	0.113922105811071
0.0203320384025574	0.116005357995164
0.021347664296627	0.118227711936925
0.0223437584936619	0.121310506074224
0.0233398526906967	0.12434802192729
0.0243359468877316	0.128708459669724
0.0253320410847664	0.133114182972349
0.0263476669788361	0.138066548970528
0.0273437611758709	0.14361078501679
0.0283398553729057	0.149148487253115
0.0293359495699406	0.156089939991944
0.0303320437669754	0.162759577506222
0.0313476696610451	0.170428611454554
0.0323437638580799	0.176376735907979
0.0333398580551147	0.182780873728916
0.0343359522521496	0.189631275134161
0.0353320464491844	0.195575979887508
0.0363476723432541	0.201022572582588
0.0373437665402889	0.204926356673241
0.0383398607373238	0.209328136406839
0.0393359549343586	0.212643150007352
0.0403320491313934	0.216035783523694
0.0413476750254631	0.219205219764262
0.0423437692224979	0.221475551370531
0.0433398634195328	0.224153365707025
0.0443359576165676	0.227238662773743
0.0453320518136024	0.230414530960843
0.0463476777076721	0.232190010137856
0.047343771904707	0.233916973229498
0.0483398661017418	0.234240404097363
0.0493359602987766	0.233289581956342
0.0503320544958115	0.232199730817229
0.0513476803898811	0.230469508096576
0.052343774586916	0.227293683565222
0.0533398687839508	0.222940594539978
0.0543359629809856	0.218351357034408
0.0553320571780205	0.212675411603414
0.0563476830720901	0.207232267712243
0.057343777269125	0.202736686333083
0.0583398714661598	0.197917644982226
0.0593359656631947	0.193111569387838
0.0603320598602295	0.188848760444671
0.0613476857542992	0.185672659426928
0.062343779951334	0.183046387974173
0.0633398741483688	0.181506824446842
0.0643359646201134	0.18055914551951
0.0653320550918579	0.179659982677549
0.066347673535347	0.179129565367475
0.0673437640070915	0.178679983946495
0.0683398544788361	0.178679983946495
0.0693359449505806	0.178631467861123
0.0703320354223251	0.178534435690381
0.0713476538658142	0.178346846951172
0.0723437443375587	0.177706431713887
0.0733398348093033	0.176567904418334
0.0743359252810478	0.175384077010676
0.0753320157527924	0.174200249603018
0.0763476341962814	0.173106993315741
0.077343724668026	0.172062267665751
0.0783398151397705	0.171020787092857
0.079335905611515	0.170115134096704
0.0803319960832596	0.169662307598628
0.0813476145267487	0.169662307598628
0.0823437049984932	0.168801940162666
0.0833397954702377	0.168847225722857
0.0843358859419823	0.168847225722857
0.0853319764137268	0.168394399224781
0.0863475948572159	0.16798684373498
0.0873436853289604	0.16798684373498
0.088339775800705	0.16803212929517
0.0893358662724495	0.168620797921903
0.090331956744194	0.170664992765523
0.0913475751876831	0.171894076629542
0.0923436656594276	0.17312316049356
0.0933397561311722	0.175749519257806
0.0943358466029167	0.178375892573968
0.0953319370746613	0.180597940925509
0.0963475555181503	0.182871735887602
0.0973436459898949	0.185459226486273
0.0983397364616394	0.188408914254978
0.0993358269333839	0.193761617993005
0.100331917405128	0.199162808712572
0.101347535848618	0.203619565581903
0.102343626320362	0.208076307899319
0.103339716792107	0.212484534131363
0.104335807263851	0.21679574274458
0.105331897735596	0.220295143662952
0.106332875788212	0.222474991460331
0.107333853840828	0.222161281271838
0.108334831893444	0.222206552280113
0.10933580994606	0.222749877138995
0.110331900417805	0.224337782128714
0.111332878470421	0.226517513510771
0.112333856523037	0.228697244892828
0.113339714705944	0.230922247283161
0.114335805177689	0.233600017963909
0.115331895649433	0.237183296121657
0.116347514092922	0.241445639403537
0.117343604564667	0.246160692768171
0.118339695036411	0.250471435720101
0.119335785508156	0.255826627835631
0.1203318759799	0.263264199020341
0.121347494423389	0.270798773271963
0.122343584895134	0.279827188933268
0.123339675366879	0.288590352283791
0.124335765838623	0.296357437036932
0.125331863760948	0.30634886934422
0.126347497105598	0.316201156238094
0.127343595027924	0.325008877553046
0.128339692950249	0.332374329445884
0.129335790872574	0.340593251166865
0.130331888794899	0.347725697793067
0.131347522139549	0.354217947460711
0.132343620061874	0.360574398655444
0.1333397179842	0.36375573836267
0.134335815906525	0.366435968317091
0.13533191382885	0.368615030311048
0.1363475471735	0.37024449557066
0.137343645095825	0.371240224922076
0.13833974301815	0.372281239833683
0.139335840940475	0.37336751120165
0.140331938862801	0.374453811673447
0.141347572207451	0.375540083041415
0.142343670129776	0.376674841390923
0.143339768052101	0.377670599846169
0.144335865974426	0.378575845388696
0.145331963896751	0.379167497158051
0.146347597241402	0.379261240595952
0.147343695163727	0.378265482140705
0.148339793086052	0.377130694687366
0.149335891008377	0.375543313566595
0.150331988930702	0.373503309674561
0.151347622275352	0.371466507203877
0.152343720197678	0.368479202734306
0.153339818120003	0.365443382179365
0.154335916042328	0.362407561624423
0.155332013964653	0.360415986506268
0.156332984566689	0.359281169949099
0.157333955168724	0.358831777703017
0.15833492577076	0.358831777703017
0.159335896372795	0.358689518179744
0.16033199429512	0.359685334842652
0.161332964897156	0.361133745172992
0.162333935499191	0.363034807378426
0.16334468126297	0.36493586958386
0.164340779185295	0.36611917312257
0.16533687710762	0.367069675121456
0.166332975029945	0.368020177120343
0.167348608374596	0.370199210010469
0.168344706296921	0.373422459233552
0.169340804219246	0.377279298845679
0.170336902141571	0.38213501102291
0.171333000063896	0.388623186154291
0.172348633408546	0.396246032323688
0.173344731330872	0.40441841701977
0.174340829253197	0.413137051509693
0.175336927175522	0.421406235545874
0.176333025097847	0.430667569162324
0.177348658442497	0.440432922914624
0.178344756364822	0.452470150776207
0.179340854287148	0.465101678855717
0.180336952209473	0.478544126963243
0.181333050131798	0.49494334962219
0.182348683476448	0.515607767738402
0.183344781398773	0.539092812687159
0.184340879321098	0.563672045245767
0.185336977243423	0.592020689509809
0.186333075165749	0.62096188776195
0.187348708510399	0.655408948659897
0.188344806432724	0.693313661031425
0.189340904355049	0.733576423954219
0.190337002277374	0.776667206082493
0.191333100199699	0.823939219117165
0.192348718643188	0.875675759743899
0.193344816565514	0.935742980800569
0.194340914487839	1.00227131042629
0.195337012410164	1.07322563417256
0.196333110332489	1.15357351023704
0.197348743677139	1.24549004249275
0.198344841599464	1.347262179479
0.19934093952179	1.4621231239289
0.200337037444115	1.59098324365914
0.201333120465279	1.73186883330345
0.202348753809929	1.88994908239692
0.203344851732254	2.07088189199567
0.204340949654579	2.2804201580584
0.205337047576904	2.52186227589846
0.206333145499229	2.80133076012135
0.20734877884388	3.12518700957298
0.208344876766205	3.50394006818533
0.20934097468853	3.94728872925043
0.210337072610855	4.45903977379203
0.21133317053318	5.05632348358631
0.212348803877831	5.74616761878133
0.213344901800156	6.52972748503089
0.214340999722481	7.40270595997572
0.215337097644806	8.35263077169657
0.216333195567131	9.33951791375875
0.217348828911781	10.3337978944182
0.218344926834106	11.3315945491195
0.219341024756432	12.3154418542981
0.220337122678757	13.2757220417261
0.221333220601082	14.2208971083164
0.222348853945732	15.161151997745
0.223344951868057	16.1128025501966
0.224341049790382	17.1161498874426
0.225337147712708	18.2032585144043
0.226333245635033	19.384291023016
0.227348878979683	20.665792748332
0.228344976902008	22.0599975436926
0.229341074824333	23.5677696764469
0.230337172746658	25.1876749098301
0.231333270668983	26.9099287688732
0.232348904013634	28.7272408604622
0.233345001935959	30.6232199072838
0.234341099858284	32.5815230607986
0.235337197780609	34.5751084387302
0.236333295702934	36.5734957158566
0.237348929047585	38.5357476770878
0.23834502696991	40.4348187148571
0.239341124892235	42.2568507492542
0.24033722281456	43.9629293978214
0.241333320736885	45.5475933849812
0.242348954081535	47.0057763159275
0.24334505200386	48.3380518853664
0.244341149926186	49.5373234152794
0.245337247848511	50.6238304078579
0.246333345770836	51.5917465090752
0.247348979115486	52.4495989084244
0.248345077037811	53.2203800976276
0.249341174960136	53.9164245128632
0.250337272882462	54.5540750026703
0.251333355903625	55.1462657749653
0.252348959445953	55.705551058054
0.253345042467117	56.2337972223759
0.254336267709732	56.7420497536659
0.255332350730896	57.2293773293495
0.256333351135254	57.7056109905243
0.257334351539612	58.1593066453934
0.258335322141647	58.577723801136
0.259336292743683	58.9632838964462
0.260332375764847	59.303879737854
0.261333376169205	59.5904029905796
0.262334376573563	59.844758361578
0.263350009918213	60.0672848522663
0.264346092939377	60.2540597319603
0.265342175960541	60.4058913886547
0.266338258981705	60.5256259441376
0.267334342002869	60.607235878706
0.268349975347519	60.6673173606396
0.269346058368683	60.703232884407
0.270342141389847	60.697615146637
0.271338224411011	60.638677328825
0.272334307432175	60.5294592678547
0.273349940776825	60.3616423904896
0.274346023797989	60.143269598484
0.275342106819153	59.8726533353329
0.276338189840317	59.5550835132599
0.277334272861481	59.1943114995956
0.278349906206131	58.7952844798565
0.279345989227295	58.3627820014954
0.280342072248459	57.893417775631
0.281338155269623	57.4036948382854
0.282334238290787	56.8969622254372
0.283349871635437	56.3651621341705
0.284345954656601	55.8133721351624
0.285342037677765	55.2502274513245
0.286338120698929	54.6766892075539
0.287334203720093	54.1025102138519
0.288349837064743	53.5302236676216
0.289345920085907	52.9568754136562
0.290342003107071	52.3708537220955
0.291338086128235	51.7832227051258
0.292334169149399	51.1868484318256
0.293349802494049	50.5957826972008
0.294345885515213	50.0099323689938
0.295341968536377	49.437653273344
0.296338051557541	48.8764680922031
0.297334134578705	48.3236983418465
0.298349767923355	47.7825216948986
0.299345850944519	47.2475700080395
0.300341933965683	46.7260964214802
0.301338016986847	46.2028160691261
0.302334100008011	45.6753484904766
0.303349733352661	45.1434291899204
0.304336071014404	44.6208566427231
0.305332154035568	44.1077128052711
0.306333154439926	43.6074174940586
0.307334154844284	43.1370586156845
0.30833512544632	42.6719300448895
0.309336096048355	42.2235503792763
0.310332179069519	41.8047234416008
0.311333179473877	41.4037965238094
0.312334179878235	41.0166718065739
0.313344925642014	40.6440533697605
0.314341008663177	40.283128619194
0.315337091684341	39.917416870594
0.316333174705505	39.5711287856102
0.317348778247833	39.2231792211533
0.318344861268997	38.8636291027069
0.319340944290161	38.505382835865
0.320337027311325	38.1468906998634
0.321333110332489	37.7728790044785
0.322348713874817	37.3891890048981
0.323344796895981	37.0025634765625
0.324340879917145	36.6050079464912
0.325336962938309	36.2017452716827
0.326333045959473	35.8030945062637
0.327348649501801	35.4022830724716
0.328344732522964	34.9978692829609
0.329340815544128	34.6000678837299
0.330336898565292	34.2138037085533
0.331332981586456	33.829141408205
0.332348585128784	33.4480330348015
0.333344668149948	33.0708511173725
0.334340751171112	32.6967537403107
0.335336834192276	32.3246344923973
0.33633291721344	31.9500826299191
0.337348520755768	31.5842144191265
0.338344603776932	31.2128588557243
0.339340686798096	30.8458153158426
0.34033676981926	30.4855834692717
0.341332852840424	30.1453191787004
0.342348456382751	29.8252087086439
0.343344539403915	29.5080970972776
0.344340622425079	29.199967160821
0.345336705446243	28.8977157324553
0.346332788467407	28.6043286323547
0.347348392009735	28.3184703439474
0.348344475030899	28.0414987355471
0.349340558052063	27.7636386454105
0.350336641073227	27.4778120219707
0.351332724094391	27.2062458097935
0.352348327636719	26.9308183342218
0.353344410657883	26.6510378569365
0.354335635900497	26.3716764748096
0.355331718921661	26.0934960097075
0.356332719326019	25.807186961174
0.357333719730377	25.5296155810356
0.358334690332413	25.2571254968643
0.359335660934448	24.9811597168446
0.360331743955612	24.7267708182335
0.36133274435997	24.4844816625118
0.362333744764328	24.2562964558601
0.363339602947235	24.037454277277
0.364335685968399	23.8246656954288
0.365331768989563	23.6105639487505
0.366347372531891	23.3953185379505
0.367343455553055	23.1797695159912
0.368339538574219	22.9582209140062
0.369335621595383	22.7385871112347
0.370331704616547	22.5193742662668
0.371347308158875	22.3017688840628
0.372343391180038	22.0958702266216
0.373339474201202	21.8987911939621
0.374335557222366	21.7143464833498
0.37533164024353	21.5423684567213
0.376347243785858	21.3783774524927
0.377343326807022	21.2179664522409
0.378339409828186	21.0561882704496
0.37933549284935	20.9001284092665
0.380331575870514	20.7446366548538
0.381347179412842	20.5836351960897
0.382343262434006	20.4141326248646
0.38333934545517	20.2325042337179
0.384335428476334	20.0490243732929
0.385331511497498	19.8708064854145
0.386347115039825	19.7036825120449
0.387343198060989	19.5420850068331
0.388339281082153	19.3804204463959
0.389335364103317	19.2210357636213
0.390331447124481	19.0756339579821
0.391347050666809	18.9487803727388
0.392343133687973	18.8275147229433
0.393339216709137	18.7117531895638
0.394335299730301	18.5861457139254
0.395331382751465	18.4615738689899
0.396346986293793	18.3395873755217
0.397343069314957	18.2231832295656
0.398339152336121	18.1059595197439
0.399335235357285	17.9822314530611
0.400331318378448	17.8544819355011
0.401346921920776	17.7241563796997
0.40234300494194	17.6000408828259
0.403339087963104	17.4781549721956
0.404335170984268	17.3657238483429
0.405331254005432	17.250144854188
0.40633225440979	17.1292945742607
0.407333254814148	17.0125346630812
0.408334225416183	16.9004648923874
0.409335196018219	16.792293637991
0.410331279039383	16.6856441646814
0.411332279443741	16.5730640292168
0.412333279848099	16.4570510387421
0.413344025611877	16.3423418998718
0.414340108633041	16.2271689623594
0.415336191654205	16.1124989390373
0.416332274675369	15.9984510391951
0.417347878217697	15.8832967281342
0.418343961238861	15.7682932913303
0.419340044260025	15.6582705676556
0.420336127281189	15.5493794009089
0.421332210302353	15.4476100578904
0.422347813844681	15.3472060337663
0.423343896865845	15.2506325393915
0.424339979887009	15.1563407853246
0.425336062908173	15.0643195956945
0.426332145929337	14.9724502116442
0.427347749471664	14.8770343512297
0.428343832492828	14.7749055176973
0.429339915513992	14.6689005196095
0.430335998535156	14.5713593810797
0.43133208155632	14.4762210547924
0.432347685098648	14.3860951066017
0.433343768119812	14.2938625067472
0.434339851140976	14.2003279179335
0.43533593416214	14.1125731170177
0.436332017183304	14.0328407287598
0.437347620725632	13.9554459601641
0.438343703746796	13.868885114789
0.43933978676796	13.7789575383067
0.440335869789124	13.6885428801179
0.441331952810287	13.5993994772434
0.442347556352615	13.511897996068
0.443343639373779	13.4222246706486
0.444339722394943	13.3303925395012
0.445335805416107	13.2362693548203
0.446331888437271	13.1466649472713
0.447347491979599	13.0554623901844
0.448343575000763	12.9615273326635
0.449339658021927	12.8672309219837
0.450335741043091	12.7756949514151
0.451331824064255	12.6856118440628
0.452347427606583	12.6024531200528
0.453343510627747	12.5205097720027
0.454334735870361	12.4337868764997
0.455330818891525	12.3512512072921
0.456331819295883	12.2681092470884
0.457332819700241	12.1854115277529
0.458333790302277	12.1050346642733
0.459334760904312	12.0276547968388
0.460330843925476	11.9433794170618
0.461331844329834	11.8594970554113
0.462332844734192	11.7872022092342
0.463348478078842	11.7145422846079
0.464344561100006	11.6429552435875
0.46534064412117	11.5754883736372
0.466336727142334	11.503491550684
0.467332810163498	11.4276614040136
0.468348443508148	11.3584296777844
0.469344526529312	11.2946666777134
0.470340609550476	11.229052208364
0.47133669257164	11.1595373600721
0.472332775592804	11.089657433331
0.473348408937454	11.0189653933048
0.474344491958618	10.9526384621859
0.475340574979782	10.8863804489374
0.476336658000946	10.818955488503
0.47733274102211	10.7513619586825
0.47834837436676	10.6833996251225
0.479344457387924	10.6228152289987
0.480340540409088	10.559338144958
0.481336623430252	10.4935457929969
0.482332706451416	10.4272374883294
0.483348339796066	10.3642260655761
0.48434442281723	10.3045040741563
0.485340505838394	10.2442326024175
0.486336588859558	10.1847071200609
0.487332671880722	10.1195611059666
0.488348305225372	10.0588202476501
0.489344388246536	10.0019033998251
0.4903404712677	9.94246639311314
0.491336554288864	9.88403428345919
0.492332637310028	9.82611067593098
0.493348270654678	9.77332703769207
0.494344353675842	9.72159951925278
0.495340436697006	9.67254769057035
0.49633651971817	9.62484627962112
0.497332602739334	9.57852508872747
0.498348236083984	9.53142903745174
0.499539643526077	9.53142903745174
0.499539643526077	9.53142903745174
0.499539643526077	9.53142903745174
0.499539643526077	9.25028510391712
0.500555276870728	9.17722284793854
0.500555276870728	9.17722284793854
0.501024007797241	9.1551560908556
0.501668512821198	9.13320295512676
0.502195835113525	9.11151990294456
0.503113806247711	9.0675987303257
0.504109919071198	9.02251247316599
0.505106031894684	8.9786583557725
0.50610214471817	8.93764477223158
0.507098257541656	8.89663491398096
0.508113861083984	8.85340943932533
0.509109973907471	8.8061261922121
0.510106086730957	8.76124203205109
0.511102199554443	8.71629733592272
0.51209831237793	8.67019314318895
0.513113915920258	8.61981511116028
0.514110028743744	8.57032835483551
0.51510614156723	8.52313172072172
0.516102254390717	8.47692787647247
0.517098367214203	8.43350868672132
0.518113970756531	8.390705101192
0.519110083580017	8.34845751523972
0.520106196403503	8.30355659127235
0.52110230922699	8.25999118387699
0.522098422050476	8.21449048817158
0.523114025592804	8.1701073795557
0.52411013841629	8.12883116304874
0.525106251239777	8.09216313064098
0.526102364063263	8.0576054751873
0.527098476886749	8.0258846282959
0.528114080429077	7.99864716827869
0.529110193252563	7.97158293426037
0.53010630607605	7.94607680290937
0.531102418899536	7.92056880891323
0.532098531723022	7.89362844079733
0.53311413526535	7.86324962973595
0.534110248088837	7.82799255102873
0.535106360912323	7.78968725353479
0.536102473735809	7.75122083723545
0.537098586559296	7.71176163107157
0.538114190101624	7.67230149358511
0.53911030292511	7.63074681162834
0.540106415748596	7.58864171802998
0.541102528572083	7.54703301936388
0.542098641395569	7.50875053927302
0.543114244937897	7.46942544355989
0.544110357761383	7.43153691291809
0.545106470584869	7.3973024263978
0.546102583408356	7.3634646832943
0.547098696231842	7.33676971867681
0.54811429977417	7.3113483376801
0.549110412597656	7.28211877867579
0.550106525421143	7.24989594891667
0.551102638244629	7.21845356747508
0.552098751068115	7.17954197898507
0.553114354610443	7.13631929829717
0.554110467433929	7.09436973556876
0.555106580257416	7.05065438523889
0.556102693080902	7.00517138466239
0.557098805904388	6.96538807824254
0.558114409446716	6.92887464538217
0.559110522270203	6.89048320055008
0.560106635093689	6.8569565191865
0.561102747917175	6.8283025175333
0.562098860740662	6.8028075620532
0.56311446428299	6.77841994911432
0.564110577106476	6.75635226070881
0.565106689929962	6.72925589606166
0.566102802753448	6.69829268008471
0.567098915576935	6.66467752307653
0.568114519119263	6.63084955886006
0.569110631942749	6.59868074581027
0.570106744766235	6.56473217532039
0.571102857589722	6.52891397476196
0.572098970413208	6.4934897236526
0.573114573955536	6.46127201616764
0.574110686779022	6.43264781683683
0.575106799602509	6.4117587171495
0.576102912425995	6.39324076473713
0.577099025249481	6.37450907379389
0.578114628791809	6.35556224733591
0.579110741615295	6.33511831983924
0.580106854438782	6.31041824817657
0.581102967262268	6.28677289932966
0.582099080085754	6.26528263092041
0.583114683628082	6.24329457059503
0.584110796451569	6.22043153271079
0.585106909275055	6.19563506916165
0.586103022098541	6.16917759180069
0.587099134922028	6.14680210128427
0.588114738464355	6.12731510773301
0.589110851287842	6.10798969864845
0.590106964111328	6.08750246465206
0.591103076934814	6.06420636177063
0.592099189758301	6.03599706664681
0.593114793300629	6.00828463211656
0.594110906124115	5.98483392968774
0.595107018947601	5.96038671210408
0.596103131771088	5.93780586495996
0.597099244594574	5.91391185298562
0.598114848136902	5.88897010311484
0.599110960960388	5.86610799655318
0.600107073783875	5.84741961210966
0.601103186607361	5.82660967484117
0.602099299430847	5.80574851483107
0.603114902973175	5.78588573262095
0.604111015796661	5.76326996088028
0.605107128620148	5.74025278910995
0.606103241443634	5.71774272248149
0.60709935426712	5.69436326622963
0.608114957809448	5.67182898521423
0.609111070632935	5.65367564558983
0.610107183456421	5.63363684341311
0.611103296279907	5.61112817376852
0.612099409103394	5.59203326702118
0.613115012645721	5.57599123567343
0.614111125469208	5.55999623611569
0.615107238292694	5.54560497403145
0.61610335111618	5.53155783563852
0.617099463939667	5.5149095132947
0.618115067481995	5.49870822578669
0.619111180305481	5.4837130010128
0.620107293128967	5.46365231275558
0.621103405952454	5.4423026740551
0.62209951877594	5.41820423677564
0.623115122318268	5.39124384522438
0.624111235141754	5.36428298801184
0.62510734796524	5.33677730709314
0.626103460788727	5.30916126444936
0.627099573612213	5.28275920078158
0.628115177154541	5.25961210951209
0.629111289978027	5.23620843887329
0.630107402801514	5.21676428616047
0.631103515625	5.19742490723729
0.632099628448486	5.17824431881309
0.633115231990814	5.16106141731143
0.634111344814301	5.14332763850689
0.635107457637787	5.12294191867113
0.636103570461273	5.10421209037304
0.63709968328476	5.08414721116424
0.638115286827087	5.06030116230249
0.639111399650574	5.03766536712646
0.64010751247406	5.01396087929606
0.641103625297546	4.99027501791716
0.642099738121033	4.96759219095111
0.643115341663361	4.94540669023991
0.644111454486847	4.92183212190866
0.645107567310333	4.90124523639679
0.64610368013382	4.88368049263954
0.647099792957306	4.86600631847978
0.648115396499634	4.84830513596535
0.64911150932312	4.83152829110622
0.650107622146606	4.81566600501537
0.651103734970093	4.79910196736455
0.652099847793579	4.78248298168182
0.653115451335907	4.76392032578588
0.654111564159393	4.74460190162063
0.65510767698288	4.72644437104464
0.656103789806366	4.71037672832608
0.657099902629852	4.69426065683365
0.65811550617218	4.67774737626314
0.659111618995667	4.66513494029641
0.660107731819153	4.65462589636445
0.661103844642639	4.64351754635572
0.662099957466125	4.6305195428431
0.663115561008453	4.6163653023541
0.66411167383194	4.60161501541734
0.665107786655426	4.58272034302354
0.666103899478912	4.56291297450662
0.667100012302399	4.54190792515874
0.668115615844727	4.51930100098252
0.669111728668213	4.4983453117311
0.670107841491699	4.47693979367614
0.671103954315186	4.45528002455831
0.672100067138672	4.43262653425336
0.673115670681	4.41238051280379
0.674111783504486	4.39088093116879
0.675107896327972	4.36882954090834
0.676104009151459	4.34787943959236
0.677100121974945	4.32737730443478
0.678115725517273	4.30907495319843
0.679111838340759	4.2920308187604
0.680107951164246	4.27298946306109
0.681104063987732	4.25539584830403
0.682100176811218	4.23905393108726
0.683115780353546	4.22436511144042
0.684111893177032	4.20817593112588
0.685108006000519	4.18858602643013
0.686104118824005	4.16939565911889
0.687100231647491	4.15080692619085
0.688115835189819	4.13575954735279
0.689111948013306	4.12076339125633
0.690108060836792	4.1063204407692
0.691104173660278	4.09038364887238
0.692100286483765	4.07584430649877
0.693115890026093	4.06541023403406
0.694112002849579	4.05706604942679
0.695108115673065	4.0492732077837
0.696104228496552	4.04053134843707
0.697100341320038	4.03014104813337
0.698101341724396	4.0181539952755
0.699102342128754	4.00611199438572
0.70009845495224	3.99297615513206
0.701099455356598	3.97703750059009
0.702100455760956	3.9583183825016
0.703101456165314	3.93923977389932
0.704102456569672	3.9206612855196
0.705098569393158	3.90268140472472
0.706099569797516	3.88609594665468
0.707100570201874	3.86671884916723
0.708101570606232	3.84639180265367
0.70910257101059	3.82876140065491
0.710098683834076	3.81297478452325
0.711104571819305	3.79649479873478
0.712100684642792	3.78101202659309
0.71311628818512	3.76663194037974
0.714112401008606	3.75180575065315
0.715108513832092	3.74032440595329
0.716104626655579	3.73153737746179
0.717100739479065	3.72001039795578
0.718116343021393	3.70568525977433
0.719112455844879	3.68956290185452
0.720108568668365	3.67054902017117
0.721104681491852	3.65078705362976
0.722100794315338	3.6319678183645
0.723116397857666	3.61220119521022
0.724112510681152	3.59233492054045
0.725108623504639	3.57466610148549
0.726104736328125	3.5607386380434
0.727100849151611	3.54821258224547
0.728116452693939	3.537034150213
0.729112565517426	3.5243530292064
0.730108678340912	3.51122859865427
0.731104791164398	3.49515955895185
0.732100903987885	3.4791452344507
0.733116507530212	3.46307898871601
0.734112620353699	3.44601436518133
0.735108733177185	3.42940166592598
0.736104846000671	3.41224274598062
0.737100958824158	3.39632877148688
0.738116562366486	3.38106579147279
0.739112675189972	3.37029388174415
0.740108788013458	3.35872545838356
0.741104900836945	3.34740080870688
0.742101013660431	3.3354302868247
0.743116617202759	3.32191190682352
0.744112730026245	3.30794625915587
0.745108842849731	3.29428538680077
0.746104955673218	3.2810193952173
0.747101068496704	3.26830218546093
0.748116672039032	3.25597962364554
0.749112784862518	3.24386241845787
0.750108897686005	3.22970212437212
0.751105010509491	3.21708922274411
0.752101123332977	3.20497038774192
0.753116726875305	3.19240801036358
0.754112839698792	3.17725585773587
0.755108952522278	3.16135515458882
0.756105065345764	3.14525188878179
0.75710117816925	3.12885292805731
0.758116781711578	3.11518996022642
0.759112894535065	3.10217589139938
0.760109007358551	3.09115974232554
0.761105120182037	3.08223464526236
0.762101233005524	3.07610142044723
0.763116836547852	3.07026691734791
0.764112949371338	3.06269363500178
0.765109062194824	3.05521348491311
0.766105175018311	3.04853683337569
0.767101287841797	3.04121081717312
0.768116891384125	3.03303659893572
0.769113004207611	3.02267051301897
0.770109117031097	3.01160686649382
0.771105229854584	2.99989082850516
0.77210134267807	2.98947212286294
0.773116946220398	2.97880615107715
0.774113059043884	2.96734622679651
0.775109171867371	2.95583764091134
0.776105284690857	2.9425323009491
0.777101397514343	2.92882788926363
0.778117001056671	2.91403010487556
0.779113113880157	2.90083256550133
0.780109226703644	2.88822641596198
0.78110533952713	2.87576788105071
0.782101452350616	2.86430562846363
0.783117115497589	2.85443780012429
0.784113228321075	2.84521840512753
0.785109341144562	2.83525581471622
0.786105453968048	2.82653421163559
0.787101566791534	2.81671620905399
0.788117170333862	2.80739925801754
0.789113283157349	2.79688951559365
0.790109395980835	2.78543098829687
0.791105508804321	2.77337478473783
0.792101621627808	2.76341428980231
0.79311728477478	2.75589386001229
0.794113397598267	2.7482770383358
0.795109510421753	2.74175638332963
0.796105623245239	2.73513281717896
0.797101736068726	2.7286084368825
0.798117339611053	2.7220391202718
0.799103677272797	2.71546631120145
0.800099790096283	2.70894193090498
0.801100790500641	2.70560407079756
0.802101790904999	2.69254832528532
0.803102791309357	2.68702022731304
0.804103791713715	2.6750152464956
0.805099904537201	2.65564839355648
0.806100904941559	2.64299637638032
0.807101905345917	2.63044703751802
0.808112621307373	2.61675240471959
0.809108734130859	2.60320212692022
0.810104846954346	2.59110517799854
0.811100959777832	2.58069671690464
0.812116622924805	2.57093738764524
0.813112735748291	2.55992985330522
0.814108848571777	2.54937564022839
0.815104961395264	2.5389208458364
0.81610107421875	2.53394432365894
0.817116737365723	2.52100918442011
0.818112850189209	2.51105241477489
0.819108963012695	2.50000460073352
0.820105075836182	2.48995423316956
0.821101188659668	2.48602591454983
0.822116851806641	2.47498066164553
0.823112964630127	2.46711727231741
0.824109077453613	2.45935074053705
0.8251051902771	2.45213392190635
0.826101303100586	2.44715646840632
0.827116966247559	2.44377180933952
0.828113079071045	2.43899039924145
0.829109191894531	2.43406090885401
0.830105304718018	2.42758681997657
0.831101417541504	2.41887918673456
0.832117080688477	2.40972102619708
0.833113193511963	2.40006111562252
0.834109306335449	2.3907064460218
0.835105419158936	2.37816572189331
0.836101531982422	2.36552790738642
0.837117195129395	2.35279020853341
0.838113307952881	2.34020012430847
0.839109420776367	2.33477400615811
0.840105533599854	2.31830845586956
0.84110164642334	2.31283693574369
0.842117309570313	2.29706638492644
0.843113422393799	2.28954758495092
0.844109535217285	2.28630960918963
0.845105648040771	2.27788952179253
0.846101760864258	2.27366015315056
0.84711742401123	2.27201846428216
0.848113536834717	2.26643355563283
0.849104762077332	2.26424145512283
0.850100874900818	2.25721765309572
0.851101875305176	2.25452985614538
0.852102875709534	2.24951119162142
0.853103876113892	2.23861448466778
0.85410487651825	2.23478698171675
0.855100989341736	2.22310121171176
0.856101989746094	2.21931864507496
0.857102990150452	2.21246154978871
0.85811859369278	2.2025138605386
0.859114706516266	2.19534756615758
0.860110819339752	2.18917592428625
0.861106932163239	2.18693842180073
0.862103044986725	2.18270136974752
0.863118648529053	2.17776605859399
0.864114761352539	2.17647501267493
0.865110874176025	2.17145564965904
0.866106986999512	2.16926960274577
0.867103099822998	2.16339342296124
0.868118703365326	2.15290999040008
0.869114816188812	2.1451567299664
0.870110929012299	2.13740323670208
0.871107041835785	2.1335263736546
0.872103154659271	2.12283013388515
0.873118758201599	2.11781030520797
0.874114871025085	2.11408501490951
0.875110983848572	2.11389176547527
0.876107096672058	2.11424590088427
0.877103209495544	2.11374671198428
0.878118813037872	2.11097742430866
0.879114925861359	2.10878788493574
0.880111038684845	2.10619554854929
0.881107151508331	2.10460182279348
0.882103264331818	2.10122065618634
0.883118867874146	2.09529232233763
0.884114980697632	2.09260685369372
0.885111093521118	2.08458513952792
0.886107206344604	2.07945518195629
0.887103319168091	2.07622186280787
0.888118922710419	2.06487951800227
0.889115035533905	2.05731485038996
0.890111148357391	2.04885145649314
0.891107261180878	2.04110285267234
0.892103374004364	2.03399173915386
0.893118977546692	2.02723173424602
0.894115090370178	2.02021701261401
0.895111203193665	2.01296689920127
0.896107316017151	2.00854474678636
0.897103428840637	1.99974840506911
0.898119032382965	1.99090060777962
0.899105370044708	1.97682157158852
0.900101482868195	1.96757074445486
0.901102483272552	1.96260050870478
0.90210348367691	1.95315270684659
0.903104484081268	1.94126006681472
0.904105484485626	1.93852523807436
0.905101597309113	1.93051365204155
0.90610259771347	1.92604237236083
0.907103598117828	1.92425772547722
0.908104598522186	1.91973510663956
0.909110486507416	1.91913917660713
0.910106599330902	1.91655557136983
0.911102712154388	1.91595952492207
0.912118375301361	1.91481586080045
0.913114488124847	1.91367219667882
0.914110600948334	1.91238359548151
0.91510671377182	1.90796365495771
0.916102826595306	1.90632382873446
0.917118489742279	1.90304417628795
0.918114602565765	1.90071493852884
0.919110715389252	1.8984341295436
0.920106828212738	1.89501268323511
0.921102941036224	1.89387227874249
0.922118604183197	1.89178471919149
0.923114717006683	1.88969052396715
0.92411082983017	1.88749982044101
0.925106942653656	1.88246101606637
0.926103055477142	1.8808210734278
0.927118718624115	1.87704188283533
0.928114831447601	1.87166791874915
0.929110944271088	1.86510814819485
0.930107057094574	1.85581611003727
0.93110316991806	1.85358338057995
0.932118833065033	1.84766773600131
0.933114945888519	1.84186489786953
0.934111058712006	1.83430581819266
0.935107171535492	1.82362110354006
0.936103284358978	1.82029255665839
0.937118947505951	1.81432487443089
0.938115060329437	1.80776417255402
0.939111173152924	1.80030148476362
0.94010728597641	1.7900571692735
0.941103398799896	1.78682513069361
0.942119061946869	1.78244907874614
0.943115174770355	1.77827279549092
0.944111287593842	1.77504390012473
0.945107400417328	1.77097064442933
0.946103513240814	1.76987505983561
0.947119176387787	1.76654604729265
0.948115289211273	1.76411936990917
0.94911140203476	1.76154775545001
0.950107514858246	1.75648496951908
0.951103627681732	1.75206339918077
0.952119290828705	1.74982997123152
0.953115403652191	1.74465426243842
0.954111516475677	1.73838273622096
0.955107629299164	1.73132470808923
0.95610374212265	1.7287366790697
0.957119405269623	1.72241975087672
0.958115518093109	1.71531306114048
0.959111630916595	1.70858972705901
0.960107743740082	1.69953610748053
0.961103856563568	1.69685133732855
0.962119519710541	1.69248087331653
0.963115632534027	1.6879653558135
0.964111745357513	1.68358813971281
0.965107858181	1.67876947671175
0.966103971004486	1.67767680250108
0.967119634151459	1.67440203949809
0.968115746974945	1.67112716007978
0.969111859798431	1.66780059225857
0.970107972621918	1.66263687424362
0.971104085445404	1.66078668553382
0.972119748592377	1.65741494856775
0.973115861415863	1.65358546655625
0.974111974239349	1.65020732674748
0.975108087062836	1.64663873147219
0.976104199886322	1.64544931612909
0.977119863033295	1.64321542251855
0.978115975856781	1.64098804816604
0.979112088680267	1.63820921443403
0.980108201503754	1.63602363318205
0.98110431432724	1.63338682614267
0.982119977474213	1.63011159747839
0.983116090297699	1.62488280329853
0.984112203121185	1.61860941443592
0.985108315944672	1.60900910850614
0.986416935920715	1.60313851665705
0.987120032310486	1.60045304801315
0.988116145133972	1.59503391478211
0.989112257957459	1.58978218678385
0.990108370780945	1.58424023538828
0.991104483604431	1.58364698290825
0.992120146751404	1.58250890672207
0.99311625957489	1.58127408940345
0.994112372398376	1.57958804629743
0.995108485221863	1.57645437866449
0.996104598045349	1.57545821275562
0.997120261192322	1.57410406973213
0.998116374015808	1.57260498963296
0.999112486839294	1.57070287968963
1.00010859966278	1.56881997827441
1.00110471248627	1.5655861934647
1.00212037563324	1.56261678785086
1.00311648845673	1.56005029566586
1.00411260128021	1.5565810026601
1.0051087141037	1.55152555089444
1.00610482692719	1.54934264719486
1.00712049007416	1.54542829841375
1.00811660289764	1.54136563651264
1.00911271572113	1.53789948672056
1.01010882854462	1.53417233377695
1.0111049413681	1.52984843589365
1.01212060451508	1.5259759966284
1.01311671733856	1.52165209874511
1.01411283016205	1.51782808825374
1.01510894298553	1.51195959188044
1.01610505580902	1.51001522317529
1.01712071895599	1.50673580355942
1.01811683177948	1.50380795821548
1.01911294460297	1.50062539614737
1.02010905742645	1.49784912355244
1.02110517024994	1.49557250551879
1.02212083339691	1.49343442171812
1.0231169462204	1.49175117257982
1.02411305904388	1.4901130925864
1.02510917186737	1.48607895243913
1.02610528469086	1.4845859259367
1.02712094783783	1.48080964572728
1.02811706066132	1.47548550739884
1.0291131734848	1.46940338891
1.03010928630829	1.45966105628759
1.03110539913177	1.45638140384108
1.03212106227875	1.44991872366518
1.03311717510223	1.44414929673076
1.03411328792572	1.43887335434556
1.03510940074921	1.43424223642796
1.03610551357269	1.433294150047
1.03712117671967	1.43186852801591
1.03811728954315	1.43015920184553
1.03911340236664	1.42806919757277
1.04010951519012	1.42538256477565
1.04110562801361	1.4224573969841
1.04212129116058	1.41898705624044
1.04311740398407	1.41551671549678
1.04411351680756	1.41194963362068
1.04510962963104	1.40700547490269
1.04610574245453	1.40577019192278
1.0471214056015	1.40339636709541
1.04811751842499	1.40207074582577
1.0491087436676	1.40088389161974
1.05010485649109	1.39806163497269
1.05110585689545	1.39651983045042
1.0521068572998	1.39329116791487
1.05310785770416	1.3893754221499
1.05410885810852	1.38509855605662
1.05510497093201	1.38032494578511
1.05610597133636	1.37486099265516
1.05710697174072	1.36985175777227
1.05810797214508	1.36593275237828
1.05912363529205	1.36225239839405
1.06011974811554	1.35897833388299
1.06111586093903	1.35634618345648
1.06211197376251	1.35366572067142
1.063108086586	1.35098199825734
1.06412374973297	1.34889176115394
1.06511986255646	1.34675635490566
1.06611597537994	1.3446242082864
1.06711208820343	1.34334026370198
1.06810820102692	1.34170171804726
1.06912386417389	1.33946631103754
1.07011997699738	1.33768876548856
1.07111608982086	1.33641122374684
1.07211220264435	1.33513379842043
1.07310831546783	1.33385322988033
1.07412397861481	1.3325692852959
1.07512009143829	1.33083702530712
1.07611620426178	1.32924341596663
1.07711231708527	1.32819823920727
1.07810842990875	1.32596283219755
1.07912409305573	1.32301112171263
1.08012020587921	1.31996569689363
1.0811163187027	1.31692376453429
1.08211243152618	1.31388159934431
1.08310854434967	1.31024594884366
1.08412420749664	1.30687153432518
1.08512032032013	1.30269711371511
1.08611643314362	1.29776110406965
1.0871125459671	1.29617378115654
1.08810865879059	1.29249598830938
1.08912432193756	1.28822459373623
1.09012043476105	1.28350139129907
1.09111654758453	1.2792298803106
1.09211266040802	1.27555523067713
1.09310877323151	1.272774185054
1.09412443637848	1.2709932634607
1.09512054920197	1.26976089086384
1.09611666202545	1.26912211999297
1.09711277484894	1.2680251384154
1.09810888767242	1.2669765856117
1.0991245508194	1.26588612329215
1.10012066364288	1.26370193902403
1.10111677646637	1.2600205373019
1.10211288928986	1.25583913177252
1.10310900211334	1.2515673879534
1.10412466526031	1.24729552771896
1.1051207780838	1.24412076547742
1.10611689090729	1.24139757826924
1.10711300373077	1.23902293853462
1.10810911655426	1.23707414604723
1.10912477970123	1.23584165703505
1.11012089252472	1.23346690088511
1.11111700534821	1.23113405425102
1.11211311817169	1.22875266242772
1.11310923099518	1.22637150343508
1.11412489414215	1.22399034444243
1.11512100696564	1.22180266771466
1.11611711978912	1.21874047908932
1.11711323261261	1.21641077566892
1.1181093454361	1.21522333938628
1.11912500858307	1.21909496374428
1.12012112140656	1.23721617273986
1.12111723423004	1.26248179003596
1.12211334705353	1.28997885622084
1.12310945987701	1.31747615523636
1.12412512302399	1.33017916232347
1.12512123584747	1.32699753157794
1.12611734867096	1.32331904023886
1.12711346149445	1.31413294002414
1.12810957431793	1.29164906684309
1.1291252374649	1.26156921032816
1.13012135028839	1.22861214913428
1.13111746311188	1.19485473260283
1.13211357593536	1.17683701682836
1.13310968875885	1.1747523676604
1.13412535190582	1.17316457908601
1.13512146472931	1.17288052570075
1.1361175775528	1.17178657092154
1.13711369037628	1.17333233356476
1.13810980319977	1.180479535833
1.13912546634674	1.19457673281431
1.14012157917023	1.21259037405252
1.14111769199371	1.23830395750701
1.1421138048172	1.26812350936234
1.14310991764069	1.29884562920779
1.14412558078766	1.33016111794859
1.14512169361115	1.36043364182115
1.14611780643463	1.38619833160192
1.14711391925812	1.40585855115205
1.1481100320816	1.4218925498426
1.14911103248596	1.43062975257635
1.15010714530945	1.43576099071652
1.15110814571381	1.43918278627098
1.15210914611816	1.44251110032201
1.15311014652252	1.44519098103046
1.15411114692688	1.44742266274989
1.15510725975037	1.45074771717191
1.15610826015472	1.45606556907296
1.15710926055908	1.46406935527921
1.15811514854431	1.47430447395891
1.1591112613678	1.49010133463889
1.16010737419128	1.51112396270037
1.16112303733826	1.53935072012246
1.16211915016174	1.57422991469502
1.16311526298523	1.61467702127993
1.16411137580872	1.65706872940063
1.1651074886322	1.70039245858788
1.16612315177917	1.74476427491754
1.16711926460266	1.78512081038207
1.16811537742615	1.82170071639121
1.16911149024963	1.85231282375753
1.17010760307312	1.87901069875807
1.17112326622009	1.90004613250494
1.17211937904358	1.91744964104146
1.17311549186707	1.93033274263144
1.17411160469055	1.93839299026877
1.17510771751404	1.94386299699545
1.17612338066101	1.94464903324842
1.1771194934845	1.94051582366228
1.17811560630798	1.931959297508
1.17911171913147	1.9207161385566
1.18010783195496	1.90693116746843
1.18112349510193	1.89283979125321
1.18211960792542	1.87945377547294
1.1831157207489	1.86711153946817
1.18411183357239	1.85686629265547
1.18510794639587	1.84762268327177
1.18612360954285	1.83941936120391
1.18711972236633	1.83017179369926
1.18811583518982	1.82137172669172
1.18911194801331	1.81243300903589
1.19010806083679	1.80363934487104
1.19112372398376	1.79384660441428
1.19211983680725	1.78241345565766
1.19311594963074	1.77287810947746
1.19411206245422	1.76282692700624
1.19510817527771	1.75458018202335
1.19612383842468	1.74659420736134
1.19711995124817	1.73825037200004
1.19811606407166	1.72974518500268
1.19911217689514	1.72223907429725
1.20010828971863	1.71831366606057
1.2011239528656	1.7151745269075
1.20212006568909	1.71319569926709
1.20311617851257	1.71150686219335
1.20411229133606	1.70637876726687
1.20510840415955	1.69202138204128
1.20612406730652	1.67666771449149
1.20712018013	1.65903463494033
1.20811629295349	1.63886451628059
1.20911240577698	1.61769520491362
1.21010851860046	1.59588421229273
1.21112418174744	1.57376658171415
1.21212029457092	1.55568425543606
1.21311640739441	1.54708861373365
1.2141125202179	1.53770274482667
1.21510863304138	1.52995460666716
1.21612429618835	1.51902670040727
1.21712040901184	1.50651205331087
1.21811652183533	1.49399391375482
1.21911263465881	1.48083409294486
1.2201087474823	1.46781583316624
1.22112441062927	1.45519711077213
1.22212052345276	1.44427129998803
1.22311663627625	1.43438705708832
1.22411274909973	1.42937211785465
1.22510886192322	1.43642153125256
1.22612452507019	1.44680507946759
1.22712063789368	1.45873019937426
1.22811675071716	1.47125194780529
1.22911286354065	1.4686684589833
1.23010897636414	1.46316271275282
1.23112463951111	1.4557121321559
1.23212075233459	1.44761963747442
1.23311686515808	1.42631726339459
1.23411297798157	1.40227726660669
1.23510909080505	1.37614691630006
1.23612475395203	1.3489262200892
1.23712086677551	1.33736548013985
1.238116979599	1.32917531300336
1.23911309242249	1.32253009360284
1.24010920524597	1.31597847212106
1.24112486839294	1.31215900182724
1.24212098121643	1.30729423835874
1.24311709403992	1.30378431640565
1.2441132068634	1.30060338415205
1.24510931968689	1.29736750386655
1.24612498283386	1.29358656704426
1.24712109565735	1.28885707817972
1.24811720848083	1.28338870126754
1.24911332130432	1.2768330052495
1.25010943412781	1.2707804562524
1.25112509727478	1.26546353567392
1.25212121009827	1.26090797130018
1.25311732292175	1.25644914805889
1.25411343574524	1.25248718541116
1.25510954856873	1.24937680084258
1.2561252117157	1.24681508168578
1.25712132453918	1.2451276415959
1.25811743736267	1.24398537445813
1.25911355018616	1.2400618288666
1.26010966300964	1.23568647541106
1.26112532615662	1.23135955072939
1.2621214389801	1.22708105482161
1.26311755180359	1.22289941646159
1.26411366462708	1.21871777810156
1.26510977745056	1.21505872812122
1.26612544059753	1.21069303713739
1.26712155342102	1.20841816533357
1.26811766624451	1.20400392916054
1.26911377906799	1.19850202463567
1.27010989189148	1.19290663860738
1.27112555503845	1.18640437722206
1.27212166786194	1.17890490218997
1.27311778068542	1.17100193165243
1.27411389350891	1.16325705312192
1.2751100063324	1.15570903290063
1.27612566947937	1.15030026063323
1.27712178230286	1.14497868344188
1.27811789512634	1.13970541860908
1.27911400794983	1.13415124360472
1.28011012077332	1.12933607306331
1.28112578392029	1.12461450044066
1.28212189674377	1.12048664595932
1.28311800956726	1.11690105404705
1.28411412239075	1.11326691694558
1.28511023521423	1.11018144525588
1.28612589836121	1.10705092083663
1.28712201118469	1.10455928370357
1.28811812400818	1.10196752939373
1.28911423683167	1.09987612813711
1.29011034965515	1.09778461046517
1.29112601280212	1.09564466401935
1.29212212562561	1.09400507062674
1.2931182384491	1.09162949956954
1.29411435127258	1.08873099088669
1.29511046409607	1.08595530036837
1.29612612724304	1.08368298970163
1.29712224006653	1.08131382148713
1.29811835289001	1.07844441663474
1.2991144657135	1.07507465872914
1.30011057853699	1.07170490082353
1.30112624168396	1.06952292844653
1.30212235450745	1.06795423198491
1.30311846733093	1.06681149918586
1.30411458015442	1.06557528488338
1.30511069297791	1.06275081634521
1.30612635612488	1.05897744651884
1.30712246894836	1.05570431333035
1.30811858177185	1.05243118014187
1.30911469459534	1.04816386010498
1.31011080741882	1.04439363349229
1.3111264705658	1.04121735785156
1.31212258338928	1.03817996568978
1.31311869621277	1.03623664472252
1.31411480903625	1.03633350227028
1.31511092185974	1.03542965371162
1.31612658500671	1.03439029771835
1.3171226978302	1.03389320429415
1.31811881065369	1.03239854797721
1.31911492347717	1.02921563666314
1.32011103630066	1.02589069865644
1.32112669944763	1.0226626181975
1.32212281227112	1.01824977900833
1.3231189250946	1.01434043608606
1.32411503791809	1.01006298791617
1.32511115074158	1.00600183941424
1.32612681388855	1.00194069091231
1.32712292671204	0.998431467451155
1.32811903953552	0.994925503619015
1.32911515235901	0.991057953797281
1.3301112651825	0.987687497399747
1.33112692832947	0.984765822067857
1.33212304115295	0.98234775941819
1.33311915397644	0.980665674433112
1.33411526679993	0.9801717242226
1.33511137962341	0.98031060770154
1.33612704277039	0.980588258244097
1.33712315559387	0.981582561507821
1.33811926841736	0.981724704615772
1.33911538124084	0.981821562163532
1.34011149406433	0.981227494776249
1.3411271572113	0.979681150056422
1.34212327003479	0.977353425696492
1.34311938285828	0.974886934272945
1.34411549568176	0.971070781815797
1.34511160850525	0.966754218097776
1.34612727165222	0.963386846706271
1.34712338447571	0.959519005846232
1.34811949729919	0.955373456235975
1.34911561012268	0.951369933318347
1.35011172294617	0.947582710068673
1.35111272335052	0.943411199841648
1.35211372375488	0.940492434892803
1.35311472415924	0.938116107136011
1.3541157245636	0.934338371735066
1.35511183738708	0.930657552089542
1.35611283779144	0.927945307921618
1.3571138381958	0.925542961340398
1.3581246137619	0.923017913009971
1.35912072658539	0.920835242141038
1.36011683940887	0.918749370612204
1.36111295223236	0.916711986064911
1.36212861537933	0.915978976991028
1.36312472820282	0.915694807190448
1.36412084102631	0.91541075380519
1.36511695384979	0.915126700419933
1.36611306667328	0.914842647034675
1.36712872982025	0.914648931939155
1.36812484264374	0.914409989491105
1.36912095546722	0.913270167075098
1.37011706829071	0.911684706807137
1.3711131811142	0.909695634618402
1.37212884426117	0.907609704881907
1.37312495708466	0.90552365873009
1.37412106990814	0.903437612578273
1.37511718273163	0.900947954505682
1.37611329555511	0.898503581993282
1.37712895870209	0.896507990546525
1.37812507152557	0.895054894499481
1.37912118434906	0.894053955562413
1.38011729717255	0.893101328983903
1.38111340999603	0.892100390046835
1.38212907314301	0.891099451109767
1.38312518596649	0.890411669388413
1.38412129878998	0.889678718522191
1.38511741161346	0.889352522790432
1.38611352443695	0.888887559995055
1.38712918758392	0.888700247742236
1.38812530040741	0.887566828168929
1.3891214132309	0.886885449290276
1.39011752605438	0.885800458490849
1.39111363887787	0.884805922396481
1.39212930202484	0.883759697899222
1.39312541484833	0.882807071320713
1.39412152767181	0.881263520568609
1.3951176404953	0.879219442140311
1.39611375331879	0.877033278811723
1.39712941646576	0.876439095009118
1.39812552928925	0.875205500051379
1.39911675453186	0.87397190509364
1.40011286735535	0.872835225891322
1.4011138677597	0.871155993081629
1.40211486816406	0.87106233695522
1.40311586856842	0.86997082689777
1.40411686897278	0.868879316840321
1.40511298179626	0.867196824401617
1.40611398220062	0.865559559315443
1.40711987018585	0.864374393131584
1.40811598300934	0.863237713929266
1.40913164615631	0.861241947859526
1.4101277589798	0.859149382449687
1.41112387180328	0.857751059811562
1.41211998462677	0.855664897244424
1.41311609745026	0.85398240480572
1.41413176059723	0.851489254273474
1.41512787342072	0.848450348712504
1.4161239862442	0.845317845232785
1.41712009906769	0.842091569211334
1.41811621189117	0.838913721963763
1.41913187503815	0.836042687296867
1.42012798786163	0.833769096061587
1.42112410068512	0.831682817079127
1.42212021350861	0.830407196190208
1.42311632633209	0.829722557682544
1.42413198947906	0.829580472782254
1.42512810230255	0.830436300020665
1.42612421512604	0.831340614240617
1.42712032794952	0.831747543998063
1.42811644077301	0.831198529340327
1.42913210391998	0.830106902867556
1.43012821674347	0.829015276394784
1.43112432956696	0.826425151899457
1.43212044239044	0.823337642941624
1.43311655521393	0.820750719867647
1.4341322183609	0.818896922282875
1.43512833118439	0.81839959602803
1.43612444400787	0.818948610685766
1.43712055683136	0.820040237158537
1.43811666965485	0.821131863631308
1.43913233280182	0.82421931438148
1.44012844562531	0.825714669190347
1.44112455844879	0.826305709779263
1.44212067127228	0.826118339318782
1.44311678409576	0.82393508637324
1.44413244724274	0.821654975879937
1.44512856006622	0.819374865386635
1.44612467288971	0.817191612441093
1.4471207857132	0.814104161690921
1.44811689853668	0.812802580185235
1.44911789894104	0.811904785223305
1.45011401176453	0.811052159406245
1.45111501216888	0.811336387414485
1.45211601257324	0.811620615422726
1.4531170129776	0.810903613455594
1.45411801338196	0.810089753940701
1.45511412620544	0.810186611488461
1.4561151266098	0.810089695733041
1.45711612701416	0.808991608209908
1.45811712741852	0.807848235126585
1.45912301540375	0.806704920250922
1.46011912822723	0.805519579444081
1.46111524105072	0.804621668066829
1.46213090419769	0.803723756689578
1.46312701702118	0.801776244770736
1.46412312984467	0.799780304078013
1.46511924266815	0.798785476945341
1.46611535549164	0.797835935372859
1.46713101863861	0.796886335592717
1.4681271314621	0.796030450146645
1.46912324428558	0.795697735156864
1.47011935710907	0.795226136688143
1.47111546993256	0.794802966993302
1.47213113307953	0.794518738985062
1.47312724590302	0.794234510976821
1.4741233587265	0.793950282968581
1.47511947154999	0.79366605496034
1.47611558437347	0.79342705430463
1.47713124752045	0.79333339817822
1.47812736034393	0.792884442489594
1.47912347316742	0.792974897194654
1.48011958599091	0.792480714153498
1.48111569881439	0.791395490523428
1.48213136196136	0.790310266893357
1.48312747478485	0.789225043263286
1.48412358760834	0.788139761425555
1.48511970043182	0.787099765148014
1.48611581325531	0.786602380685508
1.48713147640228	0.785656040534377
1.48812758922577	0.786150223575532
1.48912370204926	0.787235447205603
1.49011981487274	0.788320670835674
1.49111592769623	0.789405894465745
1.4921315908432	0.789683719631284
1.49312770366669	0.789683719631284
1.49412381649017	0.789040990639478
1.49511992931366	0.787358148954809
1.49611604213715	0.784137868322432
1.49713170528412	0.780869275331497
1.4981278181076	0.777242006734014
1.49912393093109	0.772429280914366
1.50012004375458	0.767784542404115
1.50111615657806	0.763417570851743
1.50213181972504	0.759644899517298
1.50312793254852	0.757412984967232
1.50412404537201	0.756363209802657
1.5051201581955	0.755361921619624
1.50611627101898	0.754673907067627
1.50713193416595	0.755080895032734
1.50812804698944	0.755222979933023
1.50912415981293	0.755222979933023
1.51012027263641	0.755222979933023
1.5111163854599	0.754631881136447
1.51213204860687	0.753498112317175
1.51312816143036	0.753317202907056
1.51412427425385	0.753181520849466
1.51512038707733	0.753136293496937
1.51611649990082	0.75404072413221
1.51713216304779	0.755132525227964
1.51812827587128	0.756595749408007
1.51912438869476	0.758779235184193
1.52012050151825	0.760413648094982
1.52111661434174	0.760504102800041
1.52213227748871	0.7606849540025
1.52312839031219	0.760820636060089
1.52412450313568	0.760865863412619
1.52512061595917	0.760911090765148
1.52611672878265	0.760630064178258
1.52713239192963	0.759583548642695
1.52812850475311	0.758088019210845
1.5291246175766	0.757590576540679
1.53012073040009	0.756550522055477
1.53111684322357	0.75446383561939
1.53213250637054	0.751782790757716
1.53312861919403	0.748746388126165
1.53412473201752	0.745664758142084
1.535120844841	0.743248616345227
1.53611695766449	0.741975905839354
1.53713262081146	0.740296207368374
1.53812873363495	0.739020295441151
1.53912484645844	0.737980182748288
1.54012095928192	0.737389083951712
1.54111707210541	0.736610556486994
1.54213273525238	0.73537981370464
1.54312884807587	0.733435153961182
1.54412496089935	0.731203006580472
1.54512107372284	0.728922372218221
1.54611718654633	0.726641796063632
1.5471328496933	0.724858662579209
1.54812896251678	0.72281708708033
1.54912507534027	0.721088843420148
1.55012118816376	0.719719158951193
1.55111730098724	0.717538641765714
1.55213296413422	0.715403351932764
1.5531290769577	0.713316490873694
1.55412518978119	0.711229629814625
1.55512130260468	0.709549756720662
1.55611741542816	0.708319013938308
1.55713307857513	0.707272323779762
1.55812919139862	0.706270860973746
1.55912530422211	0.70517894346267
1.56012141704559	0.704087025951594
1.56111752986908	0.702995108440518
1.56213319301605	0.701047130860388
1.56312930583954	0.699955213349313
1.56412541866302	0.698863295838237
1.56512153148651	0.697819807101041
1.56611764431	0.697819807101041
1.56713330745697	0.699363998137414
1.56812942028046	0.701457378454506
1.56912553310394	0.703550758771598
1.57012164592743	0.706548627931625
1.57111775875092	0.7076405454427
1.57213342189789	0.708732462953776
1.57312953472137	0.709323678165674
1.57412564754486	0.70837716339156
1.57512176036835	0.706784485373646
1.57611787319183	0.704691105056554
1.57713353633881	0.702597782947123
1.57812964916229	0.700504402630031
1.57912576198578	0.699412485118955
1.58012187480927	0.69832056760788
1.58111798763275	0.697587209288031
1.58213365077972	0.697228591889143
1.58312976360321	0.697138137184083
1.5841258764267	0.697092909831554
1.58512198925018	0.697092909831554
1.58611810207367	0.698452990036458
1.58713376522064	0.703408382833004
1.58812987804413	0.712275505065918
1.58912599086761	0.722376513294876
1.5901221036911	0.732645450625569
1.59111821651459	0.742694770451635
1.59213387966156	0.74610608862713
1.59312999248505	0.747246493119746
1.59412610530853	0.746978330425918
1.59512221813202	0.742210308089852
1.59611833095551	0.733440101612359
1.59713399410248	0.723342353012413
1.59813010692596	0.71229157038033
1.59912133216858	0.700694799888879
1.60011744499207	0.695054302923381
1.60111844539642	0.691639608703554
1.60211944580078	0.688505941070616
1.60312044620514	0.686916464474052
1.6041214466095	0.685824546962976
1.60511755943298	0.684919999912381
1.60611855983734	0.684968486893922
1.6071195602417	0.685611390508711
1.60812056064606	0.686890736687928
1.60913622379303	0.688121654093266
1.61013233661652	0.689071428496391
1.61112844944	0.689381617121398
1.61212456226349	0.689284643158317
1.61312067508698	0.689052045345306
1.61413633823395	0.688774161972106
1.61513245105743	0.688496278598905
1.61612856388092	0.688218453433365
1.61712467670441	0.687989057041705
1.61812078952789	0.68699405528605
1.61913645267487	0.685998995322734
1.62013256549835	0.684286758769304
1.62112867832184	0.682522775605321
1.62212479114532	0.681301637087017
1.62312090396881	0.680390687193722
1.62413656711578	0.679479679092765
1.62513267993927	0.67816476803273
1.62612879276276	0.678067852277309
1.62712490558624	0.678019365295768
1.62812101840973	0.677831936627626
1.6291366815567	0.677880423609167
1.63013279438019	0.678287469781935
1.63112890720367	0.677479722071439
1.63212502002716	0.676623545587063
1.63312113285065	0.676219759043306
1.63413679599762	0.67536358255893
1.63513290882111	0.674410548526794
1.63612902164459	0.674410548526794
1.63712513446808	0.674362061545253
1.63812124729156	0.673409027513117
1.63913691043854	0.673312111757696
1.64013302326202	0.673131202347577
1.64112913608551	0.67194877192378
1.642125248909	0.67171937553212
1.64312136173248	0.671086192596704
1.64413702487946	0.670808367431164
1.64513313770294	0.670578971039504
1.64612925052643	0.670446548610926
1.64712536334991	0.670362613163888
1.6481214761734	0.66991028143093
1.64912247657776	0.66986185265705
1.65011858940125	0.668815104290843
1.6511195898056	0.668175402097404
1.65212059020996	0.667083426378667
1.65312159061432	0.665348488837481
1.65412259101868	0.662211328744888
1.65511870384216	0.659122597426176
1.65611970424652	0.656534684821963
1.65712070465088	0.655352137982845
1.65813636779785	0.654311850667
1.65913248062134	0.653455615974963
1.66012859344482	0.652599381282926
1.66112470626831	0.65229251049459
1.6621208190918	0.654150266200304
1.66313648223877	0.655148644000292
1.66413259506226	0.656053307466209
1.66512870788574	0.656004878692329
1.66612482070923	0.655956391710788
1.66712093353271	0.655720592476428
1.66813659667969	0.655533222015947
1.66913270950317	0.656434625852853
1.67012882232666	0.656525080557913
1.67112493515015	0.657426484394819
1.67212104797363	0.657516939099878
1.67313671112061	0.657613854855299
1.67413282394409	0.6571130361408
1.67512893676758	0.656208372674882
1.67612504959106	0.655164825730026
1.67712116241455	0.653481518384069
1.67813682556152	0.651672191452235
1.67913293838501	0.650302332360297
1.6801290512085	0.649617402814329
1.68112516403198	0.648615823592991
1.68212127685547	0.648073037154973
1.68313694000244	0.647982582449913
1.68413305282593	0.647843640763313
1.68512916564941	0.647300796117634
1.6861252784729	0.646932458039373
1.68712139129639	0.646124652121216
1.68813705444336	0.645536638330668
1.68913316726685	0.645258754957467
1.69012928009033	0.644166662823409
1.69112539291382	0.64307457068935
1.6921215057373	0.642121478449553
1.69313716888428	0.641168328002095
1.69413328170776	0.640166806988418
1.69512939453125	0.63912000041455
1.69612550735474	0.638027908280492
1.69712162017822	0.637032790109515
1.6981372833252	0.636942335404456
1.69913339614868	0.636851880699396
1.70012950897217	0.636761425994337
1.70112562179565	0.637168530374765
1.70212173461914	0.638121622614563
1.70313739776611	0.63907157164067
1.7041335105896	0.640115176793188
1.70512962341309	0.640115176793188
1.70612573623657	0.640115176793188
1.70712184906006	0.640115176793188
1.70813751220703	0.63921045511961
1.70913362503052	0.637123186606914
1.710129737854	0.63380494248122
1.71112585067749	0.630535068921745
1.71212196350098	0.627216824796051
1.71313762664795	0.624987354967743
1.71413373947144	0.622712657786906
1.71512985229492	0.620437960606068
1.71612596511841	0.619067985098809
1.71712207794189	0.618334510363638
1.71813774108887	0.618334510363638
1.71913385391235	0.618379737716168
1.72012996673584	0.618470192421228
1.72112607955933	0.618470192421228
1.72212219238281	0.618560647126287
1.72313785552979	0.618651160039008
1.72413396835327	0.618741672951728
1.72513008117676	0.618929101619869
1.72612619400024	0.619491387624294
1.72712230682373	0.620131206233054
1.7281379699707	0.620848499238491
1.72913408279419	0.621223298367113
1.73013019561768	0.621271785348654
1.73112630844116	0.621226499788463
1.73212242126465	0.620418693870306
1.73313808441162	0.619513972196728
1.73413419723511	0.618040503468364
1.73513031005859	0.616360222920775
1.73612642288208	0.614557240623981
1.73712253570557	0.613142037764192
1.73813819885254	0.612049887422472
1.73913431167603	0.610101444181055
1.74013042449951	0.608821865171194
1.741126537323	0.607590773142874
1.74212265014648	0.606408109888434
1.74313831329346	0.605309498496354
1.74413442611694	0.604307861067355
1.74513053894043	0.603306165430695
1.74612665176392	0.602214015088975
1.7471227645874	0.602071813773364
1.74813842773438	0.602165528107435
1.74912476539612	0.602352956775576
1.7501208782196	0.602543645072728
1.75112187862396	0.602828047703952
1.75212287902832	0.603513093665242
1.75312387943268	0.603700522333384
1.75412487983704	0.603845925070345
1.75512099266052	0.603797438088804
1.75612199306488	0.603606807999313
1.75712299346924	0.602327228989452
1.75812888145447	0.601141306106001
1.75912499427795	0.59991015587002
1.76012110710144	0.598275160882622
1.76113677024841	0.597183010540903
1.7621328830719	0.596585217863321
1.76312899589539	0.596633704844862
1.76412510871887	0.596682133618742
1.76512122154236	0.597725855186582
1.76613688468933	0.598818005528301
1.76713299751282	0.59986172709614
1.7681291103363	0.600811734329909
1.76912522315979	0.601716514211148
1.77012133598328	0.602265819907188
1.77113699913025	0.602314248681068
1.77213311195374	0.602362735662609
1.77312922477722	0.602411164436489
1.77412533760071	0.60191354714334
1.77512145042419	0.600869825575501
1.77613711357117	0.599732447881252
1.77713322639465	0.598549784626812
1.77812933921814	0.597318634390831
1.77912545204163	0.596226484049112
1.78012156486511	0.595134333707392
1.78113722801208	0.594546261709183
1.78213334083557	0.594862911384553
1.78312945365906	0.59580965898931
1.78412556648254	0.596850120928138
1.78512167930603	0.597984297201037
1.786137342453	0.599166960455477
1.78713345527649	0.600162195041776
1.78812956809998	0.600162195041776
1.78912568092346	0.599658116698265
1.79012179374695	0.598701648414135
1.79113745689392	0.597661186475307
1.79213356971741	0.596575497183949
1.79312968254089	0.594536541029811
1.79412579536438	0.592449097894132
1.79512190818787	0.590458570513874
1.79613757133484	0.589372823014855
1.79713368415833	0.588332302868366
1.79812979698181	0.587382295634598
1.7991259098053	0.586477515753359
1.80012202262878	0.585617963224649
1.80112302303314	0.586115580517799
1.8021240234375	0.587110873311758
1.80312502384186	0.588060880545527
1.80412602424622	0.589056115131825
1.8051221370697	0.590006122365594
1.80612313747406	0.590910902246833
1.80712413787842	0.591721967794001
1.80813491344452	0.591586227528751
1.80913102626801	0.590998155530542
1.81012713909149	0.589912408031523
1.81112325191498	0.588871946092695
1.81213891506195	0.587876711506397
1.81313502788544	0.586881476920098
1.81413114070892	0.585931469686329
1.81512725353241	0.585029949434102
1.8161233663559	0.585029949434102
1.81713902950287	0.585120404139161
1.81813514232635	0.585210858844221
1.81913125514984	0.585210858844221
1.82012736797333	0.585210858844221
1.82112348079681	0.58470998192206
1.82213914394379	0.58466475456953
1.82313525676727	0.584619527217001
1.82413136959076	0.58466475456953
1.82512748241425	0.58466475456953
1.82612359523773	0.58466475456953
1.8271392583847	0.58466475456953
1.82813537120819	0.58461626758799
1.82913148403168	0.584070163313299
1.83012759685516	0.582435051910579
1.83112370967865	0.580250634811819
1.83213937282562	0.578020932152867
1.83313548564911	0.575745943933725
1.8341315984726	0.573471072129905
1.83512771129608	0.572921708226204
1.83612382411957	0.572966877371073
1.83713948726654	0.574104371480644
1.83813560009003	0.575829879380763
1.83913171291351	0.578104809392244
1.840127825737	0.580379797611386
1.84112393856049	0.582654727622867
1.84213960170746	0.584929657634348
1.84313571453094	0.585479021538049
1.84413182735443	0.5849814042449
1.84512794017792	0.583889195695519
1.8461240530014	0.582706474233419
1.84713971614838	0.581478583626449
1.84813582897186	0.579436309635639
1.84912705421448	0.5773488082923
1.85012316703796	0.57530653430149
1.85112416744232	0.57340000057593
1.85212516784668	0.571994343772531
1.85312616825104	0.571186479646713
1.8541271686554	0.570873031392694
1.85512328147888	0.571057200431824
1.85612428188324	0.571651791688055
1.8571252822876	0.572744058445096
1.85814094543457	0.572837772779167
1.85913705825806	0.572792487218976
1.86013317108154	0.572701974306256
1.86112928390503	0.572424090933055
1.86212539672852	0.571742188185453
1.86314105987549	0.570058589801192
1.86413717269897	0.56837493320927
1.86513328552246	0.566190457902849
1.86612939834595	0.564913963899016
1.86712551116943	0.563686015084386
1.86814117431641	0.562458008062094
1.86913728713989	0.560916610993445
1.87013339996338	0.558919506147504
1.87112951278687	0.557471706997603
1.87212562561035	0.556427869014442
1.87314128875732	0.555481004994363
1.87413740158081	0.555526232346892
1.8751335144043	0.556618499103934
1.87612962722778	0.557846506126225
1.87712574005127	0.559478416107595
1.87814140319824	0.561611261218786
1.87913751602173	0.563155976124108
1.88013362884521	0.564154586754739
1.8811297416687	0.564917223528028
1.88212585449219	0.564477755688131
1.88314151763916	0.562383676879108
1.88413763046265	0.560199143365026
1.88513374328613	0.558014609850943
1.88612985610962	0.555784848984331
1.88712596893311	0.554143160115927
1.88814163208008	0.553096120711416
1.88913774490356	0.552284996956587
1.89013385772705	0.551729172002524
1.89112997055054	0.551826087757945
1.89212608337402	0.551923003513366
1.893141746521	0.551877776160836
1.89413785934448	0.551787263248116
1.89513397216797	0.551742035895586
1.89613008499146	0.551603036001325
1.89712619781494	0.550966418813914
1.89814186096191	0.550966418813914
1.89912819862366	0.550966418813914
1.90012431144714	0.550824275705963
1.9011253118515	0.550607743207365
1.90212631225586	0.550607743207365
1.90312731266022	0.550562515854836
1.90412831306458	0.550345983356237
1.90512442588806	0.550174678210169
1.90612542629242	0.54936675587669
1.90712642669678	0.54882385302335
1.90813720226288	0.548423151485622
1.90913331508636	0.548284151591361
1.91012942790985	0.548374664504081
1.91112554073334	0.548966054338962
1.91214120388031	0.549773976672441
1.9131373167038	0.550484925042838
1.91413342952728	0.551195931620896
1.91512954235077	0.550556054804474
1.91612565517426	0.549916177988052
1.91714131832123	0.549231073819101
1.91813743114471	0.54814520990476
1.9191335439682	0.546558469068259
1.92012965679169	0.544971728231758
1.92112576961517	0.543885864317417
1.92214143276215	0.542800000403076
1.92313754558563	0.542800000403076
1.92413365840912	0.542703084647655
1.9251297712326	0.541565532330424
1.92612588405609	0.539846252650023
1.92714154720306	0.537758518476039
1.92813766002655	0.535670784302056
1.92913377285004	0.533583108335733
1.93012988567352	0.531398400198668
1.93112599849701	0.529262237250805
1.93214166164398	0.527271418832242
1.93313777446747	0.526411749888211
1.93413388729095	0.526088522747159
1.93513000011444	0.52699341904372
1.93612611293793	0.528079341165721
1.9371417760849	0.529074692167342
1.93813788890839	0.530167017132044
1.93913400173187	0.530215504113585
1.94013011455536	0.530118588358164
1.94112622737885	0.530028075445443
1.94214189052582	0.529934361111373
1.9431380033493	0.529029464814812
1.94413411617279	0.528396049048752
1.94513022899628	0.528305594343692
1.94612634181976	0.527310185134411
1.94714200496674	0.52721326937899
1.94813811779022	0.527310185134411
1.94912934303284	0.52726169815287
1.95012545585632	0.52721326937899
1.95112645626068	0.527071068063378
1.95212745666504	0.526618619915098
1.9531284570694	0.525665236636996
1.95412945747375	0.525477749761194
1.95512557029724	0.524934788700193
1.9561265707016	0.523751950822771
1.95712757110596	0.522617599926889
1.95813834667206	0.521531677804887
1.95913445949554	0.520445755682886
1.96013057231903	0.519075430929661
1.96112668514252	0.517753593157977
1.96214234828949	0.515846768394113
1.96313846111298	0.51511637866497
1.96413457393646	0.514928949996829
1.96513068675995	0.514928949996829
1.96612679958344	0.514974177349359
1.96714246273041	0.515345891471952
1.96813857555389	0.516573956701905
1.96913468837738	0.517895794473588
1.97013080120087	0.519990106113255
1.97112691402435	0.521263456903398
1.97214257717133	0.522536807693541
1.97313868999481	0.523622729815543
1.9741348028183	0.524618139024824
1.97513091564178	0.524883158504963
1.97612702846527	0.523932976648211
1.97714269161224	0.522798567544669
1.97813880443573	0.521615729667246
1.97913491725922	0.520439294632524
1.9801310300827	0.518810411449522
1.98112714290619	0.51772448932752
1.98214280605316	0.516729080118239
1.98313891887665	0.517042586579919
1.98413503170013	0.51790225552395
1.98513114452362	0.518897664733231
1.98612725734711	0.519986788276583
1.98714292049408	0.520762463565916
1.98813903331757	0.521492853295058
1.98913514614105	0.521680281963199
1.99013125896454	0.52182242507115
[truncated: 17,020 more rows]
