# Supplementary material for: The barley MLA13-AVRA13 heterodimer reveals principles for immunoreceptor recognition of RNase-like powdery mildew effectors
Source: EMBO J. 2025 Feb 13;44(11):3210–30. doi: 10.1038/s44318-025-00373-9 (PMC12130304; doi:10.1038/s44318-025-00373-9)
Supplement: Supplementary file 7 — EV/Appendix Source Data [file 44318_2025_373_MOESM7_ESM.zip › EMBOJ-2024-118663_SD_EV_AppendixFigures/SD_FigureEV1C_1.csv]

MLA13-GST AVRa13-2S-HA	MLA13-GST AVRa13-2S-HA
UV(280 nm)_volume	UV(280 nm)_mAU
0	0.196067820070311
0.000957031094003469	0.195860819076188
0.00148437521420419	0.195446831639856
0.00267578149214387	0.195136351976544
0.00347656314261258	0.195032844203524
0.00392578169703484	0.195032844203524
0.00441406341269612	0.19492935098242
0.00542968837544322	0.194722349988297
0.00642578210681677	0.194748223293573
0.00742187583819032	0.194851716514677
0.00841796956956387	0.195058702956885
0.0094140637665987	0.195265689399093
0.0104296887293458	0.195786415133625
0.0114257829263806	0.196989567484707
0.0124218771234155	0.197513494640589
0.0134179713204503	0.19871664699167
0.0144140655174851	0.199686939595267
0.0154296904802322	0.200786598725244
0.0164257846772671	0.201598406420089
0.0174218788743019	0.202801558771171
0.0184179730713367	0.203794465051033
0.0194140672683716	0.204208437935449
0.0204296931624413	0.205728531000204
0.0214257873594761	0.207352088182233
0.0224218815565109	0.20918263180647
0.0234179757535458	0.211013175430708
0.0244140699505806	0.213603751035407
0.0254296958446503	0.215909705730155
0.0264257900416851	0.218820408917964
0.0274218842387199	0.222546077566221
0.0284179784357548	0.2263428614242
0.0294140726327896	0.230272184126079
0.0304296985268593	0.237584186834283
0.0314257927238941	0.240074325120077
0.032421886920929	0.245209783315659
0.0334179811179638	0.25034204008989
0.0344140753149986	0.254559068707749
0.0354297012090683	0.258064566878602
0.0364257954061031	0.260761618847027
0.037421889603138	0.262750429101288
0.0384179838001728	0.263743218965828
0.0394140779972076	0.264163623796776
0.0404297038912773	0.263277557678521
0.0414257980883121	0.263070571236312
0.0424170084297657	0.262181274592876
0.0434131026268005	0.260978296864778
0.0444140806794167	0.259982276475057
0.0454150587320328	0.258882791968063
0.0464160330593586	0.257388775935397
0.0474170073866844	0.255998253123835
0.0484131015837193	0.255002203630283
0.0494140796363354	0.253223581239581
0.0504150576889515	0.252120837103575
0.0514160320162773	0.250917830271646
0.0524218901991844	0.248718773946166
0.0534179843962193	0.246519717620686
0.0544140785932541	0.244611699599773
0.0554297044873238	0.242600188357756
0.0564257986843586	0.240976776694879
0.0574218928813934	0.239353365032002
0.0584179870784283	0.237943371757865
0.0594140812754631	0.236633612075821
0.0604297071695328	0.236426654737443
0.0614258013665676	0.23611294454895
0.0624218955636024	0.235796032939106
0.063417986035347	0.235006911680102
0.0644140765070915	0.234004342928529
0.0654297024011612	0.23300178872887
0.0664257928729057	0.231999234529212
0.0674218833446503	0.230712088523433
0.0684179738163948	0.229082128498703
0.0694140642881393	0.227558892220259
0.070429690182209	0.226064759772271
0.0714257806539536	0.225068681174889
0.0724218711256981	0.224363669985905
0.0734179615974426	0.223736278712749
0.0744140520691872	0.223108858335763
0.0754296779632568	0.222507325815968
0.0764257684350014	0.222035145270638
0.0774218589067459	0.221459486056119
0.0784179493784904	0.220961432205513
0.079414039850235	0.220644491491839
0.0804296657443047	0.220353424083441
0.0814257562160492	0.219984736759216
0.0824218466877937	0.21961604943499
0.0834179371595383	0.219612818909809
0.0844140276312828	0.219612818909809
0.0854296535253525	0.219612818909809
0.086425743997097	0.219612818909809
0.0874218344688416	0.219509325688705
0.0884179249405861	0.219302339246497
0.0894140154123306	0.219409062992781
0.0904296413064003	0.219622510485351
0.0914257317781448	0.219835957977921
0.0924169421195984	0.220259636989795
0.0934130325913429	0.221226626308635
0.094414010643959	0.222429691348225
0.0954149886965752	0.223632756387815
0.0964159667491913	0.225049268919975
0.0974169448018074	0.227148149861023
0.0984130352735519	0.229450772167183
0.0994140133261681	0.232542486628518
0.100414991378784	0.235737665207125
0.1014159694314	0.23859973589424
0.102426707744598	0.241432702750899
0.103422798216343	0.24468608899042
0.104418888688087	0.248224008828402
0.105414979159832	0.250946963205934
0.106430597603321	0.253359437920153
0.107426688075066	0.255768623901531
0.10842277854681	0.258882762864232
0.109418869018555	0.262598361587152
0.110414959490299	0.26739074382931
0.111430577933788	0.272574339760467
0.112426668405533	0.278362596873194
0.113422758877277	0.28506587841548
0.114418849349022	0.291979347821325
0.115414939820766	0.298604922136292
0.116430558264256	0.305440567899495
0.117426648736	0.311855808831751
0.118422739207745	0.317488418659195
0.119418829679489	0.322522799251601
0.120414920151234	0.326557987136766
0.121430538594723	0.32949706655927
0.122426629066467	0.332329451339319
0.123422719538212	0.334663898684084
0.124418810009956	0.336367811542004
0.125414907932281	0.337783974828199
0.126430541276932	0.338411220582202
0.127426639199257	0.338825077051297
0.128422737121582	0.339135469403118
0.129418835043907	0.339445861754939
0.130414932966232	0.339445861754939
0.131430566310883	0.339445861754939
0.132426664233208	0.338951183948666
0.133422762155533	0.338378915330395
0.134418860077858	0.337596458848566
0.135414958000183	0.337182602379471
0.136430591344833	0.336768745910376
0.137426689267159	0.335459277266636
0.138422787189484	0.33425004221499
0.139418885111809	0.332626950694248
0.140414983034134	0.331210787408054
0.141430616378784	0.329872214933857
0.142426714301109	0.328928086673841
0.143422812223434	0.327718880726025
0.14441891014576	0.326509674778208
0.145415008068085	0.325801549479365
0.146430641412735	0.324805703712627
0.14742673933506	0.324223685311154
0.148422837257385	0.323434738675132
0.14941893517971	0.322645821142942
0.150415033102036	0.322067033266649
0.151430666446686	0.322067033266649
0.152426764369011	0.322067033266649
0.153422862291336	0.322461506584659
0.154418960213661	0.322674924973398
0.155415058135986	0.322888314258307
0.156430691480637	0.323101703543216
0.157426789402962	0.32320839818567
0.158422887325287	0.32320839818567
0.159418985247612	0.322632840834558
0.160415083169937	0.322345062159002
0.161430716514587	0.321556144626811
0.162426814436913	0.321737199556082
0.163422912359238	0.322312756907195
0.164419010281563	0.323098443914205
0.165415108203888	0.324068445479497
0.166430741548538	0.324905879097059
0.167426839470863	0.325559027260169
0.168422937393188	0.325924396747723
0.169419035315514	0.326396460877731
0.170415133237839	0.326322100590914
0.171430766582489	0.325746543239802
0.172426864504814	0.325458764564246
0.173422962427139	0.325377943227068
0.174419060349464	0.325145170791075
0.17541515827179	0.325274508213624
0.17643079161644	0.325403845636174
0.177426889538765	0.326034351019189
0.17842298746109	0.327492569340393
0.179419085383415	0.329380825860426
0.18041518330574	0.330874609062448
0.181430816650391	0.332187308231369
0.182426914572716	0.334175740135834
0.183423012495041	0.336484285071492
0.184419110417366	0.339213089318946
0.185415208339691	0.342934479704127
0.186430841684341	0.346869201166555
0.187426939606667	0.351188646163791
0.188423037528992	0.356898235622793
0.189419135451317	0.362821156159043
0.190415233373642	0.368559791240841
0.191430866718292	0.3744826244656
0.192426964640617	0.380195328034461
0.193423062562943	0.385539344279096
0.194419160485268	0.390469504054636
0.195415258407593	0.394795060856268
0.196430891752243	0.398829550249502
0.197426989674568	0.404040678404272
0.198423087596893	0.410247419495136
0.199419185519218	0.41637645335868
0.200415283441544	0.423607707489282
0.201430916786194	0.432303117122501
0.202427014708519	0.441341078840196
0.203423112630844	0.451164436526597
0.204419210553169	0.461805262602866
0.205415308475494	0.472232524771243
0.206430941820145	0.482795265270397
0.20742703974247	0.496444175951183
0.208423137664795	0.510092766489834
0.20941923558712	0.523252878338099
0.210415333509445	0.538112421054393
0.211430966854095	0.554493628442287
0.212427064776421	0.570845208130777
0.213423162698746	0.590162351727486
0.214419260621071	0.610134797170758
0.215415358543396	0.62811910174787
0.216430991888046	0.645818712655455
0.217427089810371	0.662593811284751
0.218423187732697	0.677562435157597
0.219419285655022	0.692142697516829
0.220415383577347	0.706296064890921
0.221431016921997	0.716837123036385
0.222427114844322	0.725804769899696
0.223423212766647	0.734458793886006
0.224419310688972	0.742586154956371
0.225415408611298	0.750038307160139
0.226431041955948	0.756808847654611
0.227427139878273	0.761528091970831
0.228423237800598	0.764577300287783
0.229419335722923	0.766780227422714
0.230415433645248	0.76746178092435
0.231431066989899	0.766441051382571
0.232427164912224	0.764551456086338
0.233423262834549	0.762342067901045
0.234419360756874	0.760103575885296
0.235415458679199	0.757894245907664
0.236431092023849	0.755791435949504
0.237427189946175	0.753798463847488
0.2384232878685	0.75170211493969
0.239419385790825	0.749285914935172
0.24041548371315	0.746456207707524
0.2414311170578	0.743519980460405
0.242427214980125	0.739695329684764
0.243423312902451	0.735557347070426
0.244419410824776	0.731312786228955
0.245415508747101	0.726838887203485
0.246431142091751	0.723114295396954
0.247427240014076	0.720022828318179
0.248423337936401	0.717293180059642
0.249419435858727	0.714489200618118
0.250415533781052	0.712286040652543
0.25143113732338	0.709688756614923
0.252427220344543	0.706597114913166
0.253423303365707	0.702843244653195
0.254419386386871	0.699124881066382
0.255415469408035	0.694198242854327
0.256431072950363	0.689691514708102
0.257427155971527	0.685003818944097
0.258423238992691	0.680603727232665
0.259419322013855	0.676203577313572
0.260415405035019	0.671696732752025
0.261431008577347	0.66697975853458
0.262427091598511	0.662366161122918
0.263423174619675	0.658246804960072
0.264419257640839	0.653419876471162
0.265415340662003	0.6481729215011
0.26643094420433	0.642719096504152
0.267427027225494	0.637472025118768
0.268423110246658	0.632224895525724
0.269419193267822	0.627685221843421
0.270415276288986	0.622858002316207
0.271430879831314	0.61853154329583
0.272426962852478	0.614912656601518
0.273423045873642	0.611613621003926
0.274419128894806	0.60820794897154
0.27541521191597	0.605303095653653
0.276430815458298	0.602181709837168
0.277426898479462	0.59827184304595
0.278422981500626	0.59486273676157
0.27941906452179	0.590674870181829
0.280415147542953	0.586487061809748
0.281430751085281	0.582548032980412
0.282426834106445	0.578036939259619
0.283422917127609	0.573422468733042
0.284419000148773	0.569305557291955
0.285415083169937	0.56647474411875
0.286430686712265	0.563252891879529
0.287426769733429	0.56013441644609
0.288422852754593	0.556304992642254
0.289418935775757	0.552692043129355
0.290415018796921	0.549964548554271
0.291430622339249	0.546238443348557
0.292416960000992	0.542728812433779
0.293413043022156	0.538618071004748
0.294414013624191	0.534717342816293
0.295414984226227	0.531492056325078
0.296415984630585	0.528373348060995
0.297416985034943	0.524760165717453
0.298413068056107	0.520752684678882
0.299414038658142	0.517349515575916
0.300415009260178	0.514052982907742
0.301416009664536	0.511144287884235
0.302421867847443	0.507029995787889
0.303417950868607	0.502521346788853
0.304414033889771	0.498403736855835
0.305429667234421	0.494887237437069
0.306425750255585	0.49166165990755
0.307421833276749	0.48893375787884
0.308417916297913	0.486309290863574
0.309413999319077	0.4831159603782
0.310429632663727	0.481305993162096
0.311425715684891	0.479392532724887
0.312421798706055	0.477091234643012
0.313417881727219	0.474789907457307
0.314413964748383	0.472592015285045
0.315429598093033	0.470180762931705
0.316425681114197	0.466987316031009
0.317421764135361	0.464259268483147
0.318417847156525	0.46124352957122
0.319413930177689	0.45812752796337
0.320429563522339	0.455612724181265
0.321425646543503	0.453201384516433
0.322421729564667	0.450398918474093
0.323417812585831	0.447198835900053
0.324413895606995	0.444677541963756
0.325429528951645	0.442266144091263
0.326425611972809	0.439754512626678
0.327421694993973	0.437336624599993
0.328417778015137	0.434036221122369
0.329413861036301	0.430525687988847
0.330429494380951	0.426695100031793
0.331425577402115	0.423294433858246
0.332421660423279	0.4196836380288
0.333417743444443	0.416069582570344
0.334413826465607	0.412449007853866
0.335429459810257	0.409048225264996
0.336425542831421	0.406817678594962
0.337421625852585	0.404509512009099
0.338417708873749	0.402912555728108
0.339413791894913	0.401496625272557
0.340429425239563	0.400187360355631
0.341425508260727	0.399088195990771
0.342421591281891	0.398173317080364
0.343417674303055	0.397151772631332
0.344413757324219	0.395344628486782
0.345429390668869	0.393721740692854
0.346425473690033	0.391885521821678
0.347421556711197	0.389761524274945
0.348417639732361	0.387450039852411
0.349413722753525	0.385031860787421
0.350429356098175	0.382930476916954
0.351425439119339	0.380939018214121
0.352421522140503	0.37895079003647
0.353417605161667	0.377172691514716
0.354413688182831	0.375501258531585
0.355429321527481	0.373904185835272
0.356425404548645	0.372203649021685
0.357421487569809	0.370115129044279
0.358417570590973	0.368026609066874
0.359413653612137	0.366222579032183
0.360429286956787	0.364913197699934
0.361425369977951	0.362494873115793
0.362421452999115	0.359976314939559
0.363417536020279	0.357464217813686
0.364413619041443	0.35555346403271
0.365429252386093	0.354033923940733
0.366425335407257	0.352721282979473
0.367421418428421	0.351408642018214
0.368417501449585	0.349704758264124
0.369413584470749	0.348715402651578
0.370429217815399	0.347826280631125
0.371425300836563	0.346933928085491
0.372421383857727	0.34583464730531
0.373417466878891	0.344340922310948
0.374413549900055	0.342142331646755
0.375429183244705	0.339940539561212
0.376425266265869	0.338129961164668
0.377421349287033	0.335717952111736
0.378417432308197	0.333412637701258
0.379413515329361	0.33111052471213
0.380429148674011	0.329303118633106
0.381425231695175	0.327495712554082
0.382421314716339	0.326186243910342
0.383417397737503	0.325090164551511
0.384413480758667	0.323780666803941
0.385429114103317	0.323146930895746
0.386425197124481	0.321627245284617
0.387421280145645	0.320211023790762
0.388417363166809	0.318009115289897
0.389413446187973	0.316305115120485
0.390429079532623	0.31488889362663
0.391425162553787	0.313469441607594
0.392421245574951	0.312473566737026
0.393417328596115	0.311484152916819
0.394413411617279	0.311484152916819
0.395429044961929	0.311484152916819
0.396425127983093	0.311878626234829
0.397421211004257	0.311277224682271
0.398417294025421	0.310388015350327
0.399413377046585	0.309395341901109
0.400429010391235	0.307985552353784
0.401425093412399	0.305993744404987
0.402421176433563	0.304292945656925
0.403417259454727	0.302087690215558
0.404413342475891	0.299882463878021
0.405428975820541	0.298673112411052
0.406425058841705	0.297570484690368
0.407421141862869	0.296574551612139
0.408417224884033	0.295785575872287
0.409413307905197	0.295572157483548
0.410428941249847	0.294964265776798
0.411425024271011	0.294964265776798
0.412421107292175	0.294964265776798
0.413417190313339	0.294964265776798
0.414413273334503	0.294857542030513
0.415428906679153	0.293835735647008
0.416424989700317	0.292813900159672
0.417421072721481	0.291611067950726
0.418417155742645	0.289593241177499
0.419413238763809	0.287180999293923
0.420428872108459	0.284225447103381
0.421424955129623	0.281244050711393
0.422421038150787	0.277845450909808
0.423417121171951	0.275358732324094
0.424413204193115	0.272661854978651
0.425428837537766	0.270255986833945
0.426424920558929	0.268664996838197
0.427421003580093	0.267572002485394
0.428417086601257	0.267125724349171
0.429413169622421	0.266498362179846
0.430428802967072	0.266708550043404
0.431424885988235	0.266815273789689
0.432420969009399	0.267132156295702
0.433417052030563	0.26733914273791
0.434413135051727	0.26733914273791
0.435428768396378	0.266627699602395
0.436424851417542	0.265631708316505
0.437420934438705	0.264635717030615
0.438417017459869	0.263219350017607
0.439413100481033	0.2618029830046
0.440428733825684	0.260179629549384
0.441424816846848	0.258873158600181
0.442420899868011	0.257670180872083
0.443416982889175	0.257075153058395
0.444413065910339	0.256661209277809
0.44542869925499	0.256557716056705
0.446424782276154	0.256661180173978
0.447420865297318	0.257049221545458
0.448416948318481	0.257825333392248
0.449413031339645	0.258316867984831
0.450428664684296	0.258420361205935
0.45142474770546	0.258420361205935
0.452420830726624	0.258100219070911
0.453416913747787	0.257207662798464
0.454412996768951	0.256108149187639
0.455428630113602	0.254724058322608
0.456424713134766	0.253158883424476
0.45742079615593	0.251774792559445
0.458416879177094	0.250882265390828
0.459412962198257	0.250093202339485
0.460428595542908	0.249517557676882
0.461424678564072	0.249517557676882
0.462420761585236	0.249698670813814
0.4634168446064	0.250060867983848
0.464412927627563	0.250423065153882
0.465428560972214	0.250891986070201
0.466424643993378	0.251467601628974
0.467420727014542	0.250943703576922
0.468416810035706	0.249840930337086
0.46941289305687	0.248527969233692
0.47042852640152	0.247719493927434
0.471424609422684	0.246729934588075
0.472420692443848	0.245526927756146
0.473416775465012	0.243848538957536
0.474412858486176	0.241649482632056
0.475428491830826	0.239867556956597
0.47642457485199	0.238664506468922
0.477420657873154	0.237564949202351
0.478416740894318	0.235779778449796
0.479412823915482	0.233887883950956
0.480428457260132	0.232102713198401
0.481424540281296	0.230582721997052
0.48242062330246	0.229373195907101
0.483416706323624	0.228846052777953
0.484412789344788	0.228425633395091
0.485428422689438	0.228005199460313
0.486424505710602	0.227584765525535
0.487420588731766	0.227271055337042
0.48841667175293	0.226960590225644
0.489412754774094	0.226857111556455
0.490428388118744	0.226650154218078
0.491424471139908	0.226236181333661
0.492415696382523	0.226029194891453
0.493411779403687	0.226239411858842
0.494412750005722	0.225951604079455
0.495413720607758	0.225062249228358
0.496414721012115	0.22537269978784
0.497415721416473	0.225579671678133
0.498411804437637	0.225786643568426
0.499573916196823	0.225786643568426
0.499573916196823	0.225786643568426
0.499573916196823	0.225786643568426
0.499573916196823	0.224638570216484
0.500648140907288	0.223726558033377
0.500999689102173	0.22341609292198
0.501253604888916	0.22341609292198
0.501976311206818	0.223209106479771
0.502523183822632	0.223105627810583
0.503441154956818	0.222711067181081
0.504456758499146	0.221611480810679
0.505452871322632	0.221009933738969
0.506448984146118	0.220511879888363
0.507445096969604	0.219515772187151
0.508441209793091	0.219412278966047
0.509456813335419	0.218228597077541
0.510452926158905	0.217361855902709
0.511449038982391	0.217180742765777
0.512445151805878	0.217180742765777
0.513441264629364	0.217180742765777
0.514456868171692	0.216398082557134
0.515452980995178	0.216006752452813
0.516449093818665	0.216006752452813
0.517445206642151	0.215615422348492
0.518441319465637	0.214625775697641
0.519456923007965	0.213894847547635
0.520453035831451	0.213894847547635
0.521449148654938	0.213894847547635
0.522445261478424	0.213503517443314
0.52344137430191	0.213112187338993
0.524456977844238	0.21232952713035
0.525453090667725	0.211436883546412
0.526449203491211	0.211042308364995
0.527445316314697	0.210938815143891
0.528441429138184	0.209554578759708
0.529457032680511	0.20817035692744
0.530453145503998	0.208066863706335
0.531449258327484	0.207963370485231
0.53244537115097	0.207963370485231
0.533441483974457	0.208564932108857
0.534457087516785	0.20913414482493
0.535453200340271	0.2093087969115
0.536449313163757	0.20919882808812
0.537445425987244	0.20937348017469
0.53844153881073	0.209050049306825
0.539457142353058	0.208733094041236
0.540453255176544	0.208092722459696
0.541449368000031	0.207879260415211
0.542445480823517	0.207517034141347
0.543441593647003	0.206837852601893
0.544457197189331	0.20626863988582
0.545453310012817	0.205414820811711
0.546449422836304	0.205130214453675
0.54744553565979	0.204344294616021
0.548441648483276	0.203668343601748
0.549457252025604	0.20346135715954
0.550453364849091	0.202934170374647
0.551449477672577	0.202827446628362
0.552445590496063	0.203189672902226
0.55344170331955	0.203264047740959
0.554457306861877	0.203050571144558
0.555453419685364	0.202837094548158
0.55644953250885	0.202837094548158
0.557445645332336	0.202261406229809
0.558441758155823	0.202261406229809
0.559457361698151	0.202261406229809
0.560453474521637	0.201190880034119
0.561449587345123	0.200983893591911
0.56244570016861	0.200569920707494
0.563441812992096	0.199864865862764
0.564457416534424	0.198765221284702
0.56545352935791	0.197063985979185
0.566449642181396	0.196565903024748
0.567445755004883	0.195941684069112
0.568441867828369	0.195107233594172
0.569457471370697	0.195107233594172
0.570453584194183	0.195210726815276
0.57144969701767	0.195708795217797
0.572445809841156	0.196601453353651
0.573441922664642	0.197597619262524
0.57445752620697	0.198386784177274
0.575453639030457	0.198700508917682
0.576449751853943	0.19912097195629
0.577445864677429	0.19912097195629
0.578441977500916	0.199017478735186
0.579457581043243	0.198810492292978
0.58045369386673	0.198105422896333
0.581449806690216	0.197895191377029
0.582445919513702	0.196692039025947
0.583442032337189	0.195592365344055
0.584457635879517	0.194389212992974
0.585453748703003	0.192584455362521
0.586449861526489	0.19198287918698
0.587445974349976	0.190197533811443
0.588442087173462	0.188806778169237
0.58944308757782	0.187419253052212
0.590444087982178	0.186630073585548
0.591445088386536	0.185633893124759
0.592446088790894	0.184948221431114
0.59344220161438	0.184550401172601
0.594443202018738	0.184230186278
0.595444202423096	0.184385426109657
0.596445202827454	0.184540665941313
0.597455978393555	0.184013464604504
0.598452091217041	0.183777345228009
0.599448204040527	0.184139600605704
0.600444316864014	0.184398333658464
0.601459980010986	0.183693235157989
0.602456092834473	0.183693235157989
0.603452205657959	0.183693235157989
0.604448318481445	0.183693235157989
0.605444431304932	0.184084594366141
0.606460094451904	0.185219862032682
0.607456207275391	0.185433324077167
0.608452320098877	0.185963770491071
0.609448432922363	0.186959950951859
0.61044454574585	0.187386889592744
0.611460208892822	0.187309269676916
0.612456321716309	0.186947014299221
0.613452434539795	0.186481265700422
0.614448547363281	0.185588593012653
0.615444660186768	0.184488904778846
0.61646032333374	0.183492724318057
0.617456436157227	0.182703544851393
0.618452548980713	0.181914336280897
0.619448661804199	0.181422714376822
0.620444774627686	0.181422714376822
0.621460437774658	0.181814088136889
0.622456550598145	0.181917581357993
0.623452663421631	0.181917581357993
0.624448776245117	0.182596806553192
0.625444889068604	0.182389805559069
0.626460552215576	0.181577968760394
0.627456665039063	0.180788760189898
0.628452777862549	0.179792565177195
0.629448890686035	0.178295027581044
0.630445003509521	0.17698184819892
0.631460666656494	0.176373781869188
0.63245677947998	0.175484325154684
0.633452892303467	0.175875684362836
0.634449005126953	0.176480520167388
0.635445117950439	0.177269728737883
0.636460781097412	0.177952199010178
0.637456893920898	0.178741393028758
0.638453006744385	0.179634109372273
0.639449119567871	0.179427093826234
0.640445232391357	0.178718750248663
0.64146089553833	0.177906913449988
0.642457008361816	0.177091846126132
0.643453121185303	0.175882174517028
0.644449234008789	0.17556844977662
0.645445346832275	0.175361448782496
0.646461009979248	0.174940971191972
0.647457122802734	0.175044478964992
0.648453235626221	0.175147972186096
0.649449348449707	0.174753367900848
0.650445461273193	0.174543136381544
0.651461124420166	0.174727494595572
0.652457237243652	0.174727494595572
0.653453350067139	0.174727494595572
0.654449462890625	0.174940971191972
0.655445575714111	0.175232067704201
0.656461238861084	0.175523178768344
0.65745735168457	0.175312932697125
0.658453464508057	0.174921558937058
0.659449577331543	0.174530185176991
0.660445690155029	0.173637468833476
0.661461353302002	0.173317253938876
0.662457466125488	0.172922649653628
0.663453578948975	0.172709173057228
0.664449691772461	0.172130210557953
0.665445804595947	0.171945837792009
0.66646146774292	0.172256361111067
0.667457580566406	0.172359868884087
0.668453693389893	0.172463376657106
0.669449806213379	0.171680643688887
0.670445919036865	0.170791157870553
0.671461582183838	0.169219201779924
0.672457695007324	0.167805716046132
0.673453807830811	0.166602490935475
0.674449920654297	0.165399265824817
0.675446033477783	0.164299533935264
0.676461696624756	0.162805197760463
0.677457809448242	0.1624105789233
0.678453922271729	0.162015974638052
0.679450035095215	0.162015974638052
0.680446147918701	0.162119482411072
0.681461811065674	0.162119482411072
0.68245792388916	0.162119482411072
0.683454036712646	0.162015974638052
0.684450149536133	0.161912466865033
0.685446262359619	0.161705451318994
0.686461925506592	0.161498435772955
0.687458038330078	0.161084419232793
0.688454151153564	0.160980926011689
0.689450263977051	0.161187927005813
0.690446376800537	0.161291420226917
0.69146203994751	0.161394927999936
0.692458152770996	0.161498435772955
0.693454265594482	0.161705436767079
0.694450378417969	0.161912452313118
0.695446491241455	0.162119453307241
0.696462154388428	0.162119453307241
0.697458267211914	0.161912452313118
0.6984543800354	0.161601943545975
0.699450492858887	0.161291420226917
0.700446605682373	0.160980896907859
0.701462268829346	0.160877389134839
0.702458381652832	0.160877389134839
0.703454494476318	0.161084404680878
0.704450607299805	0.161291405675001
0.705446720123291	0.161187897901982
0.706462383270264	0.161187897901982
0.70745849609375	0.161291405675001
0.708454608917236	0.161705436767079
0.709450721740723	0.161915682838298
0.710446834564209	0.162336174980737
0.711462497711182	0.162653159350157
0.712458610534668	0.162653159350157
0.713454723358154	0.162889278726652
0.714450836181641	0.163125398103148
0.715446949005127	0.163228905876167
0.7164626121521	0.163154501933604
0.717458724975586	0.163047763635404
0.718454837799072	0.162627271492966
0.719450950622559	0.162310287123546
0.720447063446045	0.162310287123546
0.721462726593018	0.16160192899406
0.722458839416504	0.160790033987723
0.72345495223999	0.160295152454637
0.724451065063477	0.159955525305122
0.725447177886963	0.159253613674082
0.726462841033936	0.159150120452978
0.727458953857422	0.159150120452978
0.728455066680908	0.159150120452978
0.729451179504395	0.159932882525027
0.730447292327881	0.160922660143115
0.731462955474854	0.161129661137238
0.73245906829834	0.160553900059313
0.733455181121826	0.16026601952035
0.734451293945313	0.159379749675281
0.735447406768799	0.158389972057194
0.736463069915771	0.157975955517031
0.737449407577515	0.157274058437906
0.738445520401001	0.156284280819818
0.739446520805359	0.155789399286732
0.740447521209717	0.155789399286732
0.741448521614075	0.155789399286732
0.742449522018433	0.156180773046799
0.743445634841919	0.156963549670763
0.744446635246277	0.157170550664887
0.745447635650635	0.157665446749888
0.746448636054993	0.158448223373853
0.747449636459351	0.159230999997817
0.748450636863709	0.160013776621781
0.749446749687195	0.160796553245746
0.750462353229523	0.161187927005813
0.751458466053009	0.160767434863374
0.752454578876495	0.160767434863374
0.753450691699982	0.160870928084478
0.754446804523468	0.160870928084478
0.755462408065796	0.160660682013258
0.756458520889282	0.160867697559297
0.757454633712769	0.1601366820978
0.758450746536255	0.159405681188218
0.759446859359741	0.15909515786916
0.760462462902069	0.15851941134315
0.761458575725555	0.157736634719186
0.762454688549042	0.157057365868241
0.763450801372528	0.156484849867411
0.764446914196014	0.155495057697408
0.765462517738342	0.155443296534941
0.766458630561829	0.155391549924389
0.767454743385315	0.155339788761921
0.768450856208801	0.155132773215882
0.769446969032288	0.155029265442863
0.770462572574615	0.154925757669844
0.771458685398102	0.154925757669844
0.772454798221588	0.154925757669844
0.773450911045074	0.154925757669844
0.774447023868561	0.154925757669844
0.775462627410889	0.154874011059292
0.776458740234375	0.154848137754016
0.777454853057861	0.154744629980996
0.778450965881348	0.154744629980996
0.779447078704834	0.154641122207977
0.780462682247162	0.154214169015177
0.781458795070648	0.153897170093842
0.782454907894135	0.153470202349126
0.783451020717621	0.153094981214963
0.784447133541107	0.152693886775523
0.785462737083435	0.152370426803827
0.786458849906921	0.152163411257789
0.787450075149536	0.151949934661388
0.788446187973022	0.15216987230815
0.78944718837738	0.152279841131531
0.790448188781738	0.152499807882123
0.791449189186096	0.152719760080799
0.792450189590454	0.153043220052496
0.79344630241394	0.153263172251172
0.794447302818298	0.153263172251172
0.795448303222656	0.153373155626468
0.796449303627014	0.153373155626468
0.797450304031372	0.152396285557188
0.798446416854858	0.151393556734547
0.799462020397186	0.150390813359991
0.800458133220673	0.14928457676433
0.801454246044159	0.148857609019615
0.802450358867645	0.148637656820938
0.803446471691132	0.148417704622261
0.804462075233459	0.1481977669755
0.805458188056946	0.148851162521169
0.806454300880432	0.149426938151009
0.807450413703918	0.150209714774974
0.808446526527405	0.150992491398938
0.809462130069733	0.150992491398938
0.810458242893219	0.150785475852899
0.811454355716705	0.150578460306861
0.812450468540192	0.150474952533841
0.813446581363678	0.150009160279296
0.814462184906006	0.150009160279296
0.815458297729492	0.149905652506277
0.816454410552979	0.149905652506277
0.817450523376465	0.150112668052316
0.818446636199951	0.15031969815027
0.819462239742279	0.150423205923289
0.820458352565765	0.15031969815027
0.821454465389252	0.15031969815027
0.822450578212738	0.150035033584572
0.823446691036224	0.149724510265514
0.824462294578552	0.14915521023795
0.825458407402039	0.148372433613986
0.826454520225525	0.147589656990021
0.827450633049011	0.146910388139077
0.828446745872498	0.146334597957321
0.829462349414825	0.14612112136092
0.830458462238312	0.146405771374702
0.831454575061798	0.146612786920741
0.832450687885284	0.146975056850351
0.833446800708771	0.147654325701296
0.834462404251099	0.147654325701296
0.835458517074585	0.147654325701296
0.836454629898071	0.147654325701296
0.837450742721558	0.148437102325261
0.838446855545044	0.148230086779222
0.839462459087372	0.148437102325261
0.840458571910858	0.148864070069976
0.841454684734344	0.149187530041672
0.842450797557831	0.150190258864313
0.843446910381317	0.15119300223887
0.844462513923645	0.151768792420626
0.845458626747131	0.150986001244746
0.846454739570618	0.15051374793984
0.847450852394104	0.149730971315876
0.84844696521759	0.1486247201683
0.849462568759918	0.147414961247705
0.850458681583405	0.146308724652044
0.851454794406891	0.145697384141386
0.852450907230377	0.145512996823527
0.853447020053864	0.145512996823527
0.854462623596191	0.145616504596546
0.855458736419678	0.145616504596546
0.856454849243164	0.145409489050508
0.85745096206665	0.144992227433249
0.858447074890137	0.144261182867922
0.859462678432465	0.143035242217593
0.860458791255951	0.142019562190399
0.861454904079437	0.141104130307212
0.862451016902924	0.140690099215135
0.86344712972641	0.140276039019227
0.864462733268738	0.140483054565266
0.865458846092224	0.14079682296142
0.86645495891571	0.141527882078663
0.867451071739197	0.14215538976714
0.868447184562683	0.142676173709333
0.869462788105011	0.143591591040604
0.870458900928497	0.144112374982797
0.871455013751984	0.144739911775105
0.87245112657547	0.144843419548124
0.873447239398956	0.145260695717297
0.874462842941284	0.145470941788517
0.875458955764771	0.145965852425434
0.876455068588257	0.146645150380209
0.877451181411743	0.147427941556089
0.878447294235229	0.148103979881853
0.879462897777557	0.148569757584482
0.880459010601044	0.148783248732798
0.88145512342453	0.148889987030998
0.882451236248016	0.148576218634844
0.883447349071503	0.148081307997927
0.884462952613831	0.147298502270132
0.885459065437317	0.146308710100129
0.886455178260803	0.145005134982057
0.88745129108429	0.142915523611009
0.888447403907776	0.141291704494506
0.889463007450104	0.139667885378003
0.89045912027359	0.138257557409815
0.891455233097076	0.137445662403479
0.892451345920563	0.137025155709125
0.893447458744049	0.136711387312971
0.894463062286377	0.136711387312971
0.895459175109863	0.137707684189081
0.89645528793335	0.138703966513276
0.897451400756836	0.139700263389386
0.898447513580322	0.14069008466322
0.89946311712265	0.140221047331579
0.900459229946136	0.140221047331579
0.901455342769623	0.139722906169482
0.902451455593109	0.138833362143487
0.903447568416595	0.138124960358255
0.904463171958923	0.137911469209939
0.90545928478241	0.137697978061624
0.906455397605896	0.137804730911739
0.907451510429382	0.139085663249716
0.908447623252869	0.139506155392155
0.909463226795197	0.140318064950407
0.910459339618683	0.141521377372555
0.911455452442169	0.142123040859587
0.912451565265656	0.142123040859587
0.913447678089142	0.142123040859587
0.91446328163147	0.141912780236453
0.915459394454956	0.14128525799606
0.916455507278442	0.140657735755667
0.917451620101929	0.140450720209628
0.918447732925415	0.139638810651377
0.919463336467743	0.139140669489279
0.920459449291229	0.138564879307523
0.921455562114716	0.138173490995541
0.922451674938202	0.138069968670607
0.923447787761688	0.138490489916876
0.924463391304016	0.13891099661123
0.925459504127502	0.13891099661123
0.926455616950989	0.139722906169482
0.927451729774475	0.140638323500752
0.928447842597961	0.141427590278909
0.929463446140289	0.142032484291121
0.930459558963776	0.142452990985475
0.931455671787262	0.141954835271463
0.932451784610748	0.141456694109365
0.933447897434235	0.14046041178517
0.934463500976563	0.139755240525119
0.935459613800049	0.138448420329951
0.936455726623535	0.137348615680821
0.937451839447021	0.136248811031692
0.938447952270508	0.135045498609543
0.939463555812836	0.134152709506452
0.940459668636322	0.133259920403361
0.941455781459808	0.133259920403361
0.942451894283295	0.132761779241264
0.943448007106781	0.132761779241264
0.944463610649109	0.132865287014283
0.945459723472595	0.132968809339218
0.946455836296082	0.133175839437172
0.947451949119568	0.133673995151184
0.948448061943054	0.134068643092178
0.949463665485382	0.134275658638217
0.950459778308868	0.134903195430525
0.951455891132355	0.135423993924633
0.952452003955841	0.136022412334569
0.953448116779327	0.136229442432523
0.954463720321655	0.1366434735246
0.955459833145142	0.136953996843658
0.956455945968628	0.137633280246519
0.957452058792114	0.138209070428275
0.958448171615601	0.138364339363761
0.959463775157928	0.138522838824429
0.960459887981415	0.138131421408616
0.961456000804901	0.137636510771699
0.962452113628387	0.136646689497866
0.963448226451874	0.135656868224032
0.964463829994202	0.134557063574903
0.965459942817688	0.133353736600839
0.966456055641174	0.132150409626774
0.967452168464661	0.131157343275845
0.968448281288147	0.130843574879691
0.969463884830475	0.131338485516608
0.970459997653961	0.132121291244403
0.971456110477448	0.132800589199178
0.972452223300934	0.133014065795578
0.97344833612442	0.133227556943893
0.974463939666748	0.133441062644124
0.975460052490234	0.133754831040278
0.976456165313721	0.133654553792439
0.977452278137207	0.133447538246401
0.978448390960693	0.133240522700362
0.979463994503021	0.133137014927343
0.980460107326508	0.133137014927343
0.981456220149994	0.132451241370291
0.98245233297348	0.13202425907366
0.983448445796967	0.131817228975706
0.984464049339294	0.131817228975706
0.985460162162781	0.131610198877752
0.986768782138824	0.130976171931252
0.987452328205109	0.130769156385213
0.988448441028595	0.129979875055142
0.989464044570923	0.129876367282122
0.990460157394409	0.129514068248682
0.991456270217896	0.128931802464649
0.992452383041382	0.128349551232532
0.993448495864868	0.128556581330486
0.994464099407196	0.128795960335992
0.995460212230682	0.128608342492953
0.996456325054169	0.129604653920978
0.997452437877655	0.130600965349004
0.998448550701141	0.131597276777029
0.999464154243469	0.1323865581071
1.00046026706696	0.133382854983211
1.00145637989044	0.133589870529249
1.00245249271393	0.134398564114235
1.00344860553741	0.135498368763365
1.00446426868439	0.13630703324452
1.00546038150787	0.137510345666669
1.00645649433136	0.138503397465684
1.00745260715485	0.139603202114813
1.00844871997833	0.140285730594769
1.00946438312531	0.14096824452281
1.01046049594879	0.14096824452281
1.01145660877228	0.140677118906751
1.01245272159576	0.140075469971634
1.01344883441925	0.13907918764744
1.01446449756622	0.138293151394464
1.01546061038971	0.137400362291373
1.0164567232132	0.136717848363332
1.01745283603668	0.136035319883376
1.01844894886017	0.135828304337338
1.01946461200714	0.13541427324526
1.02046072483063	0.13541427324526
1.02145683765411	0.134916117531247
1.0224529504776	0.134916117531247
1.02344906330109	0.135123147629201
1.02446472644806	0.13533016317524
1.02546083927155	0.135537178721279
1.02645695209503	0.135744194267318
1.02745306491852	0.136158225359395
1.028449177742	0.136261733132415
1.02946484088898	0.136759888846427
1.03046095371246	0.136656381073408
1.03145706653595	0.136449350975454
1.03245317935944	0.136242335429415
1.03344929218292	0.136035319883376
1.0344649553299	0.135724796564318
1.03546106815338	0.135517781018279
1.03645718097687	0.135207257699221
1.03745329380035	0.135000227601267
1.03844940662384	0.134896719828248
1.03946506977081	0.134689689730294
1.0404611825943	0.134482674184255
1.04145729541779	0.134275658638217
1.04245340824127	0.134172150865197
1.04344952106476	0.134172150865197
1.04446518421173	0.134275658638217
1.04546129703522	0.134379166411236
1.0464574098587	0.134482674184255
1.04745352268219	0.134977599373087
1.04844963550568	0.135081107146107
1.04946529865265	0.135288122692145
1.05046141147614	0.135598646011204
1.05145752429962	0.135805661557242
1.05245363712311	0.135909169330262
1.05344974994659	0.136012677103281
1.05446541309357	0.135909169330262
1.05546152591705	0.135207228595391
1.05645763874054	0.135103720822372
1.05745375156403	0.134793182951398
1.05844986438751	0.13448265963234
1.05946552753448	0.134068628540263
1.06046164035797	0.134068628540263
1.06145775318146	0.134172136313282
1.06245386600494	0.134586181957275
1.06344997882843	0.135103749926202
1.0644656419754	0.135310765472241
1.06546175479889	0.135621303343214
1.06645786762238	0.135828318889253
1.06745398044586	0.136035334435292
1.06845009326935	0.136035334435292
1.06946575641632	0.136035334435292
1.07046186923981	0.136035334435292
1.07145798206329	0.136138842208311
1.07245409488678	0.136345872306265
1.07345020771027	0.136552887852304
1.07446587085724	0.136759903398342
1.07546198368073	0.136759903398342
1.07645809650421	0.136759903398342
1.0774542093277	0.136552873300388
1.07845032215118	0.136138827656396
1.07946598529816	0.135724782012403
1.08046209812164	0.135207228595391
1.08145821094513	0.134586167405359
1.08245432376862	0.133382840431295
1.0834504365921	0.13238652900327
1.08446609973907	0.131390217575245
1.08546221256256	0.130497428472154
1.08645832538605	0.129708147142082
1.08745443820953	0.129708147142082
1.08845055103302	0.130122192786075
1.08946621417999	0.130850006826222
1.09046232700348	0.132053333800286
1.09145843982697	0.132654997287318
1.09245455265045	0.134149464429356
1.09345066547394	0.134938745759428
1.09446632862091	0.135359267005697
1.0954624414444	0.13488698459696
1.09645855426788	0.134000671096146
1.09745466709137	0.133505760459229
1.09845077991486	0.131914275698364
1.09946644306183	0.13092445442453
1.10046255588531	0.13024514191784
1.1014586687088	0.129669351736084
1.10245478153229	0.129750231280923
1.10345089435577	0.129646708955988
1.10446655750275	0.129831096273847
1.10546267032623	0.130487751448527
1.10645878314972	0.130487751448527
1.10745489597321	0.130380998598412
1.10845100879669	0.130167492898181
1.10946667194366	0.129954001749866
1.11046278476715	0.129452615510672
1.11145889759064	0.129345862660557
1.11245501041412	0.128553350805305
1.11345112323761	0.128967396449298
1.11446678638458	0.129853709950112
1.11546289920807	0.131348162540235
1.11645901203156	0.132240951643325
1.11745512485504	0.134550558868796
1.11845123767853	0.13575388584286
1.1194669008255	0.13617763761431
1.12046301364899	0.136235859827138
1.12145912647247	0.1353754196316
1.12245523929596	0.1353754196316
1.12345135211945	0.134278845507652
1.12446701526642	0.132312139612623
1.1254631280899	0.131995140691288
1.12645924091339	0.131500215502456
1.12745535373688	0.13170724560041
1.12845146656036	0.132748828036711
1.12946712970734	0.134602349135093
1.13046324253082	0.13520076754503
1.13145935535431	0.135695678181946
1.1324554681778	0.13658199168276
1.13345158100128	0.136478483909741
1.13446724414825	0.136766379000619
1.13546335697174	0.136164715513587
1.13645946979523	0.13545952970162
1.13745558261871	0.133939189254306
1.1384516954422	0.132949367980473
1.13946735858917	0.131464636069722
1.14046347141266	0.130575077491812
1.14145958423615	0.129792257212102
1.14245569705963	0.129400854348205
1.14345180988312	0.12861804862041
1.14446747303009	0.128935047541745
1.14546358585358	0.129252061014995
1.14645969867706	0.129252061014995
1.14745581150055	0.129252061014995
1.14845192432404	0.129252061014995
1.14946758747101	0.12903856986668
1.15046370029449	0.128718325868249
1.15145981311798	0.128611587570049
1.15245592594147	0.128398096421733
1.15345203876495	0.128184590721503
1.15446770191193	0.128184590721503
1.15546381473541	0.128184590721503
1.1564599275589	0.128291343571618
1.15745604038239	0.128084313473664
1.15845215320587	0.127508523291908
1.15946781635284	0.126932718558237
1.16046392917633	0.125758480862714
1.16146004199982	0.125758480862714
1.1624561548233	0.125544975162484
1.16345226764679	0.125515856780112
1.16446793079376	0.125619364553131
1.16546404361725	0.126405415358022
1.16646015644073	0.126800063299015
1.16745626926422	0.127692866954021
1.16845238208771	0.128792700706981
1.16946804523468	0.129397623823024
1.17046415805817	0.129640247905627
1.17146027088165	0.129640247905627
1.17245638370514	0.129035339341499
1.17345249652863	0.128275147289969
1.1744681596756	0.127773761050776
1.17546427249908	0.127246486954391
1.17646038532257	0.127032995806076
1.17745649814606	0.127320890896954
1.17845261096954	0.127502033137716
1.17946827411652	0.127395280287601
1.18046438694	0.127971070469357
1.18146049976349	0.12836571841035
1.18245661258698	0.128653613501228
1.18345272541046	0.128653613501228
1.18446838855743	0.128653613501228
1.18546450138092	0.128258965560235
1.18646061420441	0.127864332171157
1.18745672702789	0.127757579321042
1.18845283985138	0.127757579321042
1.18946850299835	0.127650826470926
1.19046461582184	0.127650826470926
1.19146072864532	0.126867991639301
1.19245684146881	0.126476588775404
1.1934529542923	0.125693753943779
1.19446861743927	0.124910933664069
1.19546473026276	0.124128113384359
1.19646084308624	0.12392109783832
1.19745695590973	0.123924342915416
1.19845306873322	0.124137834063731
1.19946873188019	0.123953446745872
1.20046484470367	0.123953446745872
1.20146095752716	0.123746416647919
1.20245707035065	0.123539386549965
1.20345318317413	0.123332356452011
1.20446884632111	0.122963581816293
1.20546495914459	0.123173842439428
1.20646107196808	0.123173842439428
1.20745718479156	0.123963138321415
1.20845329761505	0.12495944974944
1.20946896076202	0.126162805827335
1.21046507358551	0.127754334243946
1.211461186409	0.128249259432778
1.21245729923248	0.12864067684859
1.21345341205597	0.12842717114836
1.21446907520294	0.128213680000044
1.21546518802643	0.127631428767927
1.21646130084991	0.126764498418197
1.2174574136734	0.125871680211276
1.21845352649689	0.125085629406385
1.21946918964386	0.124302809126675
1.22046530246735	0.123704361612909
1.22146141529083	0.123128556879237
1.22245752811432	0.122552766697481
1.22345364093781	0.122138706501573
1.22446930408478	0.122112833196297
1.22546541690826	0.12200931814732
1.22646152973175	0.121905803098343
1.22745764255524	0.12200931814732
1.22845375537872	0.12200931814732
1.2294694185257	0.12200931814732
1.23046553134918	0.121905803098343
1.23146164417267	0.121905803098343
1.23245775699615	0.121802288049366
1.23345386981964	0.121802288049366
1.23446953296661	0.121802288049366
1.2354656457901	0.121698773000389
1.23646175861359	0.120702432468534
1.23745787143707	0.119499061838724
1.23845398426056	0.118192176159937
1.23946964740753	0.11698879825417
1.24046576023102	0.115785420348402
1.2414618730545	0.114789079816546
1.24245798587799	0.11379273928469
1.24345409870148	0.113294569018763
1.24446976184845	0.114290909550618
1.24546587467194	0.115494280180428
1.24646198749542	0.116801165859215
1.24745810031891	0.118211573862936
1.2484542131424	0.119621981866658
1.24946987628937	0.120825352496468
1.25046598911285	0.1219252080773
1.25146210193634	0.122423371067271
1.25245821475983	0.122423371067271
1.25345432758331	0.121821700304281
1.25446999073029	0.120618322398514
1.25546610355377	0.119207914394792
1.25646221637726	0.117797506391071
1.25745832920074	0.116594135761261
1.25845444202423	0.115494280180428
1.2594701051712	0.114497939648572
1.26046621799469	0.113501599116717
1.26146233081818	0.112589368654881
1.26245844364166	0.112589368654881
1.26345455646515	0.112796398752835
1.26447021961212	0.113423971924931
1.26546633243561	0.113844507723115
1.26646244525909	0.1142650435213
1.26745855808258	0.114371796371415
1.26845467090607	0.114164766273461
1.26947033405304	0.11395772889955
1.27046644687653	0.113750691525638
1.27146255970001	0.113333393528592
1.2724586725235	0.113226640678477
1.27345478534698	0.113013134978246
1.27447044849396	0.112592599180061
1.27546656131744	0.112485846329946
1.27646267414093	0.1126928764279
1.27745878696442	0.113106951175723
1.2784548997879	0.113417503598612
1.27947056293488	0.113521018647589
1.28046667575836	0.1132104662247
1.28146278858185	0.112612011434976
1.28245890140533	0.112427624117117
1.28345501422882	0.112243236799259
1.28447067737579	0.111874462163541
1.28546679019928	0.111690074845683
1.28646290302277	0.111609202576801
1.28745901584625	0.111712724901736
1.28845512866974	0.111919762275647
1.28947079181671	0.112126792373601
1.2904669046402	0.112573201477062
1.29146301746368	0.113333393528592
1.29245913028717	0.114698508696165
1.29345524311066	0.115381066279951
1.29447090625763	0.11556545359781
1.29546701908112	0.11556545359781
1.2964631319046	0.11556545359781
1.29745924472809	0.11556545359781
1.29845535755157	0.116170376713853
1.29947102069855	0.116487397463061
1.30046713352203	0.116173614514992
1.30146324634552	0.116251256258693
1.30245935916901	0.116827060992364
1.30345547199249	0.11706320947269
1.30447113513947	0.117166724521667
1.30546724796295	0.117166724521667
1.30646336078644	0.11648416693788
1.30745947360992	0.11572397488635
1.30845558643341	0.115041417302564
1.30947124958038	0.114672642666847
1.31046736240387	0.114303868031129
1.31146347522736	0.114274749648757
1.31245958805084	0.114378264697734
1.31345570087433	0.114769689389504
1.3144713640213	0.115452246973291
1.31546747684479	0.115895418275613
1.31646358966827	0.116684728709515
1.31745970249176	0.117263771244325
1.31845581531525	0.117842813779134
1.31947147846222	0.118632124213036
1.32046759128571	0.119421434646938
1.32146370410919	0.120026350487024
1.32245981693268	0.120340133435093
1.32345592975616	0.120760669233277
1.32447159290314	0.12057304411428
1.32546770572662	0.119812852062751
1.32646381855011	0.119156175060198
1.3274599313736	0.119156175060198
1.32845604419708	0.118159834528342
1.32947170734406	0.116956456622574
1.33046782016754	0.116167146188673
1.33146393299103	0.115377835754771
1.33246004581451	0.11498318053782
1.333456158638	0.11516433005454
1.33447182178497	0.115241971798241
1.33546793460846	0.114452661364339
1.33646404743195	0.114164751721546
1.33746016025543	0.11358893243596
1.33845627307892	0.112599052954465
1.33947193622589	0.111609173472971
1.34046804904938	0.111609173472971
1.34146416187286	0.111609173472971
1.34246027469635	0.111715926323086
1.34345638751984	0.111929432023317
1.34447205066681	0.112424371764064
1.3454681634903	0.113414251245558
1.34646427631378	0.114404130727053
1.34746038913727	0.115394010208547
1.34845650196075	0.115394010208547
1.34947216510773	0.115394010208547
1.35046827793121	0.115394010208547
1.3514643907547	0.115180511784274
1.35246050357819	0.115394017484505
1.35345661640167	0.115607515908778
1.35447227954865	0.115714268758893
1.35546839237213	0.115714268758893
1.35646450519562	0.115714268758893
1.3574606180191	0.114931419375353
1.35845673084259	0.114041817141697
1.35947239398956	0.113339847302996
1.36046850681305	0.113022826553788
1.36146461963654	0.112809320853557
1.36246073246002	0.112809320853557
1.36345684528351	0.113022826553788
1.36447250843048	0.113339847302996
1.36546862125397	0.114229449536651
1.36646473407745	0.115012298920192
1.36746084690094	0.115403723611962
1.36845695972443	0.115093171189073
1.3694726228714	0.114679103717208
1.37046873569489	0.113870381028391
1.37146484851837	0.113242815132253
1.37246096134186	0.111935914901551
1.37345707416534	0.110839282569941
1.37447273731232	0.109849395812489
1.3754688501358	0.109066546428949
1.37646496295929	0.108283689769451
1.37746107578278	0.10750084038591
1.37845718860626	0.10710941569414
1.37947285175323	0.106533596408553
1.38046896457672	0.106533596408553
1.38146507740021	0.106533596408553
1.38246119022369	0.106925021100324
1.38345730304718	0.107914900581818
1.38447296619415	0.109008302388247
1.38546907901764	0.110101711470634
1.38646519184113	0.111195113277063
1.38746130466461	0.112184992758557
1.3884574174881	0.112967842142098
1.38947308063507	0.113750691525638
1.39046919345856	0.113935078843497
1.39146530628204	0.112841677037068
1.39246141910553	0.111748275230639
1.39345753192902	0.11065487342421
1.39447319507599	0.109561464341823
1.39546930789948	0.108364540210459
1.39646542072296	0.10737464617705
1.39746153354645	0.106384759419598
1.39845764636993	0.1056019027601
1.39947330951691	0.105495149909984
1.40046942234039	0.105388397059869
1.40146553516388	0.105281636933796
1.40246164798737	0.105178121884819
1.40345776081085	0.104964616184589
1.40447342395782	0.104964616184589
1.40546953678131	0.104964616184589
1.4064656496048	0.104964616184589
1.40746176242828	0.105071369034704
1.40845787525177	0.105178121884819
1.40947353839874	0.105284882010892
1.41046965122223	0.105178129160777
1.41146576404572	0.105178129160777
1.4124618768692	0.105071376310661
1.41345798969269	0.104964623460546
1.41447365283966	0.104857870610431
1.41546976566315	0.104857870610431
1.41646587848663	0.104828752228059
1.41746199131012	0.104692880995572
1.41845810413361	0.104424383607693
1.41947376728058	0.103845319245011
1.42046988010406	0.103576821857132
1.42146599292755	0.103101279819384
1.42246210575104	0.10291364742443
1.42345821857452	0.102806894574314
1.4244738817215	0.102836012956686
1.42546999454498	0.102865124063101
1.42646610736847	0.102347526990343
1.42746222019196	0.10214372741757
1.42845833301544	0.101522608019877
1.42947399616241	0.101108525996096
1.4304701089859	0.100406534329522
1.43146622180939	0.0999083422357216
1.43246233463287	0.0998015893856063
1.43345844745636	0.099694836535491
1.43447411060333	0.0999827461782843
1.43547022342682	0.10076561011374
1.43646633625031	0.101548474049196
1.43746244907379	0.102117832284421
1.43845856189728	0.102011079434305
1.43947422504425	0.101406134490389
1.44047033786774	0.101085868664086
1.44146645069122	0.100717079476453
1.44246256351471	0.101108511444181
1.4434586763382	0.101108511444181
1.44447433948517	0.101215264294297
1.44547045230865	0.101428777270485
1.44646656513214	0.101742567494512
1.44746267795563	0.102059602795634
1.44845879077911	0.101490244560409
1.44947445392609	0.101076169812586
1.45047056674957	0.100079785624985
1.45146667957306	0.0990834014373831
1.45246279239655	0.0979802643996663
1.45345890522003	0.0969838802120648
1.454474568367	0.096563329861965
1.45547068119049	0.0962463018367998
1.45646679401398	0.0960327888606116
1.45746290683746	0.0960327888606116
1.45845901966095	0.0963498168857768
1.45947468280792	0.0963498168857768
1.46047079563141	0.0963498168857768
1.4614669084549	0.0965859726420604
1.46246302127838	0.0968221283983439
1.46345913410187	0.0968738895608112
1.46447479724884	0.0969256507232785
1.46547091007233	0.0966344960033894
1.46646702289581	0.096110423328355
1.4674631357193	0.095903393230401
1.46845924854279	0.095696363132447
1.46947491168976	0.0954634451773018
1.47047102451324	0.0954408023972064
1.47146713733673	0.0953922717599198
1.47246325016022	0.0951334659475833
1.4734593629837	0.0950040703173727
1.47447502613068	0.0950040703173727
1.47547113895416	0.0947129010455683
1.47646725177765	0.0944217463256791
1.47746336460114	0.0936065116547979
1.47845947742462	0.0923965926631354
1.47947514057159	0.0915813652682118
1.48047125339508	0.0914487245609052
1.48146736621857	0.0916040080483072
1.48246347904205	0.0917592915357091
1.48345959186554	0.0922574836295098
1.48447525501251	0.0927297951420769
1.485471367836	0.0936485448619351
1.48646748065948	0.0946449436014518
1.48746359348297	0.0953534254222177
1.48845970630646	0.0955895811785012
1.48947536945343	0.0951431429712102
1.49047148227692	0.09440555004403
1.4914675951004	0.0939073506742716
1.49246370792389	0.0939332312555052
1.49345982074738	0.0937229633564129
1.49447548389435	0.0937229633564129
1.49547159671783	0.0938264856813475
1.49646770954132	0.0938264856813475
1.49746382236481	0.0941176404012367
1.49845993518829	0.0949069944908842
1.49947559833527	0.0949069944908842
1.50047171115875	0.0945123174460605
1.50146782398224	0.0946158397709951
1.50246393680573	0.0946158397709951
1.50346004962921	0.0947225926211104
1.50447571277618	0.0960360048338771
1.50547182559967	0.0979478791123256
1.50646793842316	0.106484440038912
1.50746405124664	0.120024727948476
1.50846016407013	0.133668494527228
1.5094758272171	0.146917562233284
1.51047194004059	0.154040273628198
1.51146805286407	0.154716399265453
1.51246416568756	0.154289373313077
1.51346027851105	0.153367407619953
1.51447594165802	0.145041121868417
1.51547205448151	0.132419605506584
1.51646816730499	0.11917053052457
1.51746428012848	0.105921448266599
1.51846039295197	0.0987987223197706
1.51947605609894	0.0976244118646719
1.52047216892242	0.0962656995397992
1.52146828174591	0.0954828356043436
1.5224643945694	0.0952725458773784
1.52346050739288	0.094851988251321
1.52447617053986	0.094851988251321
1.52547228336334	0.0949587483773939
1.52646839618683	0.0951722613535821
1.52746450901031	0.0957772135734558
1.5284606218338	0.0963530546869151
1.52947628498077	0.0963530546869151
1.53047239780426	0.0963530546869151
1.53146851062775	0.0960651377681643
1.53246462345123	0.0953825438045897
1.53346073627472	0.0945931897149421
1.53447639942169	0.0938038429012522
1.53547251224518	0.0930144888116047
1.53646862506866	0.0923318948480301
1.53746473789215	0.0916492936084978
1.53846085071564	0.0912578543648124
1.53946185112	0.0913387411856093
1.54046285152435	0.0918143050512299
1.54146385192871	0.0926036518649198
1.54246485233307	0.0931794857024215
1.54346096515656	0.0938620869419537
1.54446196556091	0.0947581938817166
1.54546296596527	0.0956543008214794
1.54646396636963	0.0962592530413531
1.54747474193573	0.0964662831393071
1.54847085475922	0.0966733205132186
1.5494669675827	0.0965665676631033
1.55046308040619	0.0965665676631033
1.55147874355316	0.096459814812988
1.55247485637665	0.0962463018367998
1.55347096920013	0.0960327888606116
1.55446708202362	0.0959260287345387
1.55546319484711	0.0961395489866845
1.55647885799408	0.096456591563765
1.55747497081757	0.0968771491898224
1.55847108364105	0.0972976995399222
1.55946719646454	0.0982940837275237
1.56046330928802	0.0993422145256773
1.561478972435	0.100338598713279
1.56247508525848	0.101279976661317
1.56347119808197	0.10211460175924
1.56446731090546	0.102402511402033
1.56546342372894	0.102195474028122
1.56647908687592	0.10198843665421
1.5674751996994	0.101205565442797
1.56847131252289	0.100370940344874
1.56946742534637	0.0995880764094181
1.57046353816986	0.0989346081041731
1.57147920131683	0.0988828469417058
1.57247531414032	0.0988828469417058
1.57347142696381	0.0992742789094336
1.57446753978729	0.0991675260593183
1.57546365261078	0.0990607659332454
1.57647931575775	0.0983490608632565
1.57747542858124	0.0976373485173099
1.57847154140472	0.0964533173828386
1.57946765422821	0.0946675791055895
1.5804637670517	0.0932732727960683
1.58147943019867	0.0918789664865471
1.58247554302216	0.0909828595467843
1.58347165584564	0.0903779073269106
1.58446776866913	0.0907208232092671
1.58546388149261	0.0912190225790255
1.58647954463959	0.0919307422009297
1.58746588230133	0.0926424545468763
1.58846199512482	0.0933541741687804
1.58946299552917	0.0933541741687804
1.59046399593353	0.0933541741687804
1.59146499633789	0.0930630194488913
1.59246599674225	0.0926424545468763
1.59346210956573	0.0918531004572287
1.59446310997009	0.0911413953872398
1.59546411037445	0.0906431960174814
1.59646511077881	0.090144996647723
1.59746611118317	0.0903585168998688
1.59846222400665	0.0905720298760571
1.59947788715363	0.0907855428522453
1.60047399997711	0.0907855428522453
1.6014701128006	0.0909990558284335
1.60246622562408	0.0912125760805793
1.60346233844757	0.0912125760805793
1.60447800159454	0.0912125760805793
1.60547411441803	0.0912125760805793
1.60647022724152	0.0913193289306946
1.607466340065	0.0914260890567675
1.60846245288849	0.0919275189517066
1.60947811603546	0.0920342790777795
1.61047422885895	0.0922477920539677
1.61147034168243	0.0923254337976687
1.61246645450592	0.0922186736715958
1.61346256732941	0.0920051534194499
1.61447823047638	0.0916848803171888
1.61547434329987	0.0913646072149277
1.61647045612335	0.0906496643438004
1.61746656894684	0.0903293912415393
1.61846268177032	0.0905364358914085
1.6194783449173	0.0908793517737649
1.62047445774078	0.0917754659894854
1.62147057056427	0.0927783330553211
1.62246668338776	0.0936744472710416
1.62346279621124	0.0937812001211569
1.62447845935822	0.0935741554712877
1.6254745721817	0.0934706331463531
1.62647068500519	0.0930500827962533
1.62746679782867	0.0925227650441229
1.62846291065216	0.0915198907023296
1.62947857379913	0.090730536612682
1.63047468662262	0.0898344296729192
1.63147079944611	0.0897276695468463
1.63246691226959	0.0899347141967155
1.63346302509308	0.0899347141967155
1.63447868824005	0.0895141565706581
1.63547480106354	0.0894073964445852
1.63647091388702	0.0894073964445852
1.63746702671051	0.0891938761924393
1.638463139534	0.0893006363185123
1.63947880268097	0.0895141492947005
1.64047491550446	0.0896209021448158
1.64147102832794	0.0897244244697504
1.64246714115143	0.0899314691196196
1.64346325397491	0.089827946794685
1.64447891712189	0.0896209021448158
1.64547502994537	0.0894138574949466
1.64647114276886	0.0887086061993614
1.64746725559235	0.087291635281872
1.64846336841583	0.0859814099385403
1.64947903156281	0.0847779447212815
1.65047514438629	0.0835744795040227
1.65147125720978	0.0827915864647366
1.65246737003326	0.0822966176201589
1.65346348285675	0.0825036622700281
1.65447914600372	0.083102160715498
1.65547525882721	0.0843056186567992
1.6564713716507	0.085509083874058
1.65746748447418	0.0867125490913168
1.65846359729767	0.0878124919836409
1.65947926044464	0.0879160143085755
1.66047537326813	0.0878351347637363
1.66147148609161	0.0869487193995155
1.6624675989151	0.0859587744344026
1.66346371173859	0.0850723517942242
1.66447937488556	0.0841859364300035
1.66547548770905	0.0834030433907174
1.66647160053253	0.0827236726763658
1.66746771335602	0.0837200859677978
1.6684638261795	0.0848232593853027
1.66947948932648	0.0859231950016692
1.67047560214996	0.0871266529429704
1.67147171497345	0.088226588559337
1.67246782779694	0.0892197640496306
1.67346394062042	0.089717963419389
1.6744796037674	0.0898247235454619
1.67547571659088	0.0888283102540299
1.67647182941437	0.087831896962598
1.67746794223785	0.0870490039233118
1.67846405506134	0.0862661108840257
1.67947971820831	0.0860525979078375
1.6804758310318	0.0860040745465085
1.68147194385529	0.086346990428865
1.68246805667877	0.0871590018505231
1.68346416950226	0.0879418948898092
1.68447983264923	0.0887247879290953
1.68547594547272	0.0894009208423086
1.6864720582962	0.0900770537555218
1.68746817111969	0.0901838138815947
1.68846428394318	0.0904458502191119
1.68947994709015	0.090814646682702
1.69047605991364	0.0911058014025912
1.69147217273712	0.0915328419068828
1.69246828556061	0.0918531222851016
1.69346439838409	0.0921733953873627
1.69448006153107	0.0924936684896238
1.69547617435455	0.092707181465812
1.69647228717804	0.0926004286156967
1.69746840000153	0.0920698803383857
1.69846451282501	0.0915393247851171
1.69948017597198	0.0906173154362477
1.70047628879547	0.0894073818926699
1.70147240161896	0.0880939333001152
1.70246851444244	0.0866769623826258
1.70346462726593	0.0859652427607216
1.7044802904129	0.0850755968713202
1.70547640323639	0.0843962261569686
1.70647251605988	0.0837168554426171
1.70746862888336	0.0834289312479086
1.70846474170685	0.0834289312479086
1.70948040485382	0.0835324535728432
1.71047651767731	0.08373950549867
1.71147263050079	0.0833480517030694
1.71246874332428	0.0832412988529541
1.71346485614777	0.0830342469271272
1.71448051929474	0.0828271950013004
1.71547663211823	0.0826201430754736
1.71647274494171	0.0824130984256044
1.7174688577652	0.0822060537757352
1.71846497058868	0.081999009125866
1.71948063373566	0.0818954795249738
1.72047674655914	0.081688427599147
1.72147285938263	0.081688427599147
1.72246897220612	0.081688427599147
1.7234650850296	0.081688427599147
1.72448074817657	0.0818954722490162
1.72547686100006	0.0821025168988854
1.72647297382355	0.0821025168988854
1.72746908664703	0.0822060464997776
1.72846519947052	0.0823095688247122
1.72948086261749	0.0823872105684131
1.73047697544098	0.0823872105684131
1.73147308826447	0.0824648523121141
1.73246920108795	0.0824130911496468
1.73346531391144	0.0824130911496468
1.73448097705841	0.0826719042379409
1.7354770898819	0.0830892386147752
1.73647320270538	0.0832445221021771
1.73746931552887	0.0833998128655367
1.73846542835236	0.0835033351904713
1.73948109149933	0.0832121804705821
1.74047720432281	0.0830568969831802
1.7414733171463	0.0831377765280195
1.74246942996979	0.0834548118291423
1.74346554279327	0.0831992365419865
1.74448120594025	0.0833092271932401
1.74547731876373	0.0834936290630139
1.74647343158722	0.0835971586639062
1.74746954441071	0.0840177235659212
1.74846565723419	0.0842247682157904
1.74948132038116	0.0840403663460165
1.75047743320465	0.0837783227325417
1.75147354602814	0.083830083895009
1.75246965885162	0.0836683320812881
1.75346577167511	0.0836715626064688
1.75448143482208	0.083885075582657
1.75547754764557	0.0839918357087299
1.75647366046906	0.0839918357087299
1.75746977329254	0.0840953580336645
1.75846588611603	0.083885075582657
1.759481549263	0.0836715553305112
1.76047766208649	0.0835680330055766
1.76147377490997	0.0833545200293884
1.76246988773346	0.0832477599033155
1.76346600055695	0.0829307246021926
1.76448166370392	0.0826201576273888
1.7654777765274	0.082413105701562
1.76647388935089	0.082413105701562
1.76747000217438	0.0825166353024542
1.76846611499786	0.0820960631244816
1.76948177814484	0.0817790132714435
1.77047789096832	0.0814684390206821
1.77147400379181	0.0814684390206821
1.7724701166153	0.0810737474239431
1.77346622943878	0.0810737474239431
1.77448189258575	0.0805755335022695
1.77547800540924	0.0804752417025156
1.77647411823273	0.0806887619546615
1.77747023105621	0.0805820018285885
1.7784663438797	0.0801873175078072
1.77948200702667	0.0800805501057766
1.78047811985016	0.0802617214503698
1.78147423267365	0.0804429000709206
1.78247034549713	0.0803361326688901
1.78346645832062	0.0804655428510159
1.78448212146759	0.0806725875008851
1.78547823429108	0.0810413985163905
1.78647434711456	0.0816722531453706
1.78747045993805	0.0817757754703052
1.78846657276154	0.0818825355963781
1.78946757316589	0.0814102022559382
1.79046857357025	0.0805173040134832
1.79146957397461	0.0801226124167442
1.79247057437897	0.0792297068983316
1.79346668720245	0.0788091419963166
1.79446768760681	0.0789644327596761
1.79546868801117	0.0792814680607989
1.79646968841553	0.0795726300566457
1.79747557640076	0.0799673216533847
1.79847168922424	0.0807566975709051
1.79946780204773	0.0810252167866565
1.8004834651947	0.0813746155472472
1.80147957801819	0.0812678554211743
1.80247569084167	0.0809540433692746
1.80347180366516	0.0803199582151137
1.80446791648865	0.0801096757641062
1.80548357963562	0.0800029156380333
1.80647969245911	0.0798961555119604
1.80747580528259	0.0802099675638601
1.80847191810608	0.080837584391702
1.80946803092957	0.0811513964436017
1.81048369407654	0.0815719686215743
1.81147980690002	0.0816787287476473
1.81247591972351	0.0817854888737202
1.813472032547	0.0817854888737202
1.81446814537048	0.081999009125866
1.81548380851746	0.0817078398540616
1.81647992134094	0.0819181295810267
1.81747603416443	0.0821316425572149
1.81847214698792	0.0820281129563227
1.8194682598114	0.0824486851342954
1.82048392295837	0.0828660122351721
1.82148003578186	0.0829695345601067
1.82247614860535	0.0831765792099759
1.82347226142883	0.0836747931316495
1.82446837425232	0.0836715626064688
1.82548403739929	0.0831668876344338
1.82648015022278	0.0827721960376948
1.82747626304626	0.0817693071439862
1.82847237586975	0.0808731783763506
1.82946848869324	0.0800838097347878
1.83048415184021	0.0788997422205284
1.8314802646637	0.0784015282988548
1.83247637748718	0.0774051004555076
1.83347249031067	0.0764086726121604
1.83446860313416	0.0765930744819343
1.83548426628113	0.077068638347555
1.83648037910461	0.0778580069891177
1.8374764919281	0.0788608958828263
1.83847260475159	0.0797570319264196
1.83946871757507	0.0808634504210204
1.84048438072205	0.0818598782643676
1.84148049354553	0.0827527765068226
1.84247660636902	0.0828595366328955
1.8434727191925	0.0830439385026693
1.84446883201599	0.0822545698611066
1.84548449516296	0.0816204847069457
1.84648060798645	0.0814619634184055
1.84747672080994	0.0812225698609836
1.84847283363342	0.0812225698609836
1.84946894645691	0.0808537588454783
1.85048460960388	0.0809572884463705
1.85148072242737	0.080297322710976
1.85247683525085	0.0811934514786117
1.85347294807434	0.0820345812826417
1.85446906089783	0.0822998626972549
1.8554847240448	0.0825392562546767
1.85648083686829	0.0827527765068226
1.85747694969177	0.0834386228234507
1.85847306251526	0.0832574514788575
1.85946917533875	0.0837589032016695
1.86048483848572	0.0835486207506619
1.8614809513092	0.0827366093290038
1.86247706413269	0.0819472334114835
1.86347317695618	0.0813422666396946
1.86446928977966	0.0810252313385718
1.86548495292664	0.0804202645667829
1.86648106575012	0.0809961202321574
1.86747717857361	0.0812840444268659
1.86847329139709	0.0813875667518005
1.86946940422058	0.0817790132714435
1.87048506736755	0.0823548689368181
1.87148118019104	0.0827463154564612
1.87247729301453	0.0827463154564612
1.87347340583801	0.0825619135866873
1.8744695186615	0.0819860579213127
1.87548518180847	0.0811966820037924
1.87648129463196	0.0804073133622296
1.87747740745544	0.0796211752458476
1.87847352027893	0.0788350371294655
1.87946963310242	0.0778386092861183
1.88048529624939	0.0765542426961474
1.88148140907288	0.0762371928431094
1.88247752189636	0.0759201429900713
1.88347363471985	0.0757130910642445
1.88446974754333	0.0755060318624601
1.88548541069031	0.0755028013372794
1.88648152351379	0.0753960412112065
1.88747763633728	0.0753960412112065
1.88847374916077	0.0757875022827648
1.88946986198425	0.0756839799578302
1.89048552513123	0.0755804576328956
1.89148163795471	0.0753734057070687
1.8924777507782	0.0751663610571995
1.89347386360168	0.0749593018554151
1.89446997642517	0.0748557722545229
1.89548563957214	0.0752504638512619
1.89648175239563	0.0756451554480009
1.89747786521912	0.0764345313655213
1.8984739780426	0.0766415832913481
1.89947009086609	0.0776380111346953
1.90048575401306	0.0787379613029771
1.90148186683655	0.079527344496455
1.90247797966003	0.0803167204139754
1.90347409248352	0.0811061036074534
1.90447020530701	0.0803167204139754
1.90548586845398	0.079527344496455
1.90648198127747	0.0793202998465858
1.90747809410095	0.0784273943281733
1.90847420692444	0.0774309664848261
1.90947031974792	0.0765380609664135
1.9104859828949	0.0756451554480009
1.91148209571838	0.0746487203286961
1.91247820854187	0.0744416684028693
1.91347432136536	0.0742346164770424
1.91447043418884	0.0740275645512156
1.91548609733582	0.0738205126253888
1.9164822101593	0.0735099310986698
1.91747832298279	0.073302879172843
1.91847443580627	0.0735908033675514
1.91947054862976	0.0747942831367254
1.92048621177673	0.0753960266592912
1.92148232460022	0.0759977629058994
1.92247843742371	0.0759977629058994
1.92347455024719	0.0759977629058994
1.92447066307068	0.0759977629058994
1.92548632621765	0.0758942333050072
1.92648243904114	0.0752957275835797
1.92747855186462	0.0738851958885789
1.92847466468811	0.0732834523660131
1.9294707775116	0.0726817161194049
1.93048644065857	0.0725781865185127
1.93148255348206	0.0726817161194049
1.93247866630554	0.0727852457202971
1.93347477912903	0.0727852457202971
1.93447089195251	0.0725717181921937
1.93548655509949	0.0723581979400478
1.93648266792297	0.0716496870154515
1.93747878074646	0.0709411688148975
1.93847489356995	0.0707308790879324
1.93947100639343	0.0704170597600751
1.94048666954041	0.0705205893609673
1.94148278236389	0.0707276485627517
1.94247889518738	0.071148228016682
1.94347500801086	0.0715688001946546
1.94447112083435	0.0722773183952086
1.94548678398132	0.0722773183952086
1.94648289680481	0.071882619522512
1.9474790096283	0.0720929092494771
1.94847512245178	0.0720929092494771
1.94947123527527	0.0718858500476927
1.95048689842224	0.0706823411746882
1.95148301124573	0.0695823619025759
1.95247912406921	0.0683788603055291
1.9534752368927	0.0678838696330786
1.95447134971619	0.0673888716846704
1.95548701286316	0.0662888924125582
1.95648312568665	0.0650853908155113
1.95747923851013	0.0642959930701181
1.95847535133362	0.0645030449959449
1.9594714641571	0.0646065745968372
1.96048712730408	0.0648136337986216
1.96148324012756	0.0654121540719643
1.96247935295105	0.066405365942046
1.96347546577454	0.0673985850880854
1.96447157859802	0.0678126962156966
1.965487241745	0.0680197554174811
1.96648335456848	0.0681232850183733
1.96747946739197	0.0680197554174811
1.96847558021545	0.0678127034916542
1.96947169303894	0.0672141832183115
1.97048735618591	0.0663244936731644
1.9714834690094	0.0653312745271251
1.97247958183289	0.0649171633995138
1.97347569465637	0.0647101041977294
1.97447180747986	0.0643995153950527
1.97548747062683	0.0645030449959449
1.97648358345032	0.064813626522664
1.9774796962738	0.0652277376502752
1.97847580909729	0.0655383264529519
1.97947192192078	0.066059197706636
1.98048758506775	0.0665800762362778
1.98148369789124	0.0667871354380623
1.98247981071472	0.0669941873638891
1.98347592353821	0.0669941873638891
1.98447203636169	0.0668906577629969
1.98548769950867	0.06668360583717
1.98648381233215	0.0664765466353856
1.98747503757477	0.0661627273075283
1.98847115039825	0.0659524303046055
1.98947215080261	0.0658489007037133
1.99047315120697	0.0659524303046055
[truncated: 16,700 more rows]
