# Supplementary material for: The barley MLA13-AVRA13 heterodimer reveals principles for immunoreceptor recognition of RNase-like powdery mildew effectors
Source: EMBO J. 2025 Feb 13;44(11):3210–30. doi: 10.1038/s44318-025-00373-9 (PMC12130304; doi:10.1038/s44318-025-00373-9)
Supplement: Supplementary file 7 — EV/Appendix Source Data [file 44318_2025_373_MOESM7_ESM.zip › EMBOJ-2024-118663_SD_EV_AppendixFigures/SD_Appendix4B_1.csv]

2	2
UV(280 nm)_volume	UV(280 nm)_mAU
0	-0.00969440316112014
0.000664062506984919	-0.00983192603598582
0.00130859354976565	-0.00992414697975619
0.00214843777939677	-0.0100616689451272
0.00281250034458935	-0.0101069699667278
0.00349609390832484	-0.0101991909104981
0.00386718800291419	-0.0102914118542685
0.00484375050291419	-0.0104758537418093
0.00583984423428774	-0.0105696935861488
0.00683593796566129	-0.0106635334304883
0.00785156339406967	-0.0107104533526581
0.00884765759110451	-0.0110243299786816
0.00984375178813934	-0.011605163308559
0.0108398459851742	-0.0121859966384363
0.011835940182209	-0.012998195416003
0.0128515651449561	-0.0138103941935697
0.0138476593419909	-0.0145303702083766
0.0148437535390258	-0.0147973269122303
0.0158349648118019	-0.0137537836053525
0.0168359410017729	-0.0123057625387446
0.0178369171917439	-0.0105907838587882
0.0188378933817148	-0.00878196897247108
0.0198388695716858	-0.00575003832636867
0.0208349637687206	-0.00257897249866801
0.0218359399586916	0.00144791874845396
0.0228369161486626	0.00507032564200927
0.0238378923386335	0.00738061044103233
0.0248388685286045	0.0100985762401251
0.0258496105670929	0.0134021829580888
0.0268457047641277	0.0171102255990263
0.0278417989611626	0.0203717099793721
0.0288378931581974	0.0236331834457815
0.0298535190522671	0.0264383998000994
0.0308496132493019	0.0297418755508261
0.0318457074463367	0.033495067327749
0.0328418016433716	0.0372029317077249
0.0338378958404064	0.0403704543714412
0.0348535217344761	0.0430882282671519
0.0358496159315109	0.0448547798441723
0.0368457101285458	0.0460292540083174
0.0378418043255806	0.0466181081719697
0.0388378985226154	0.0472522478958126
0.0398535244166851	0.0477957946714014
0.0408496186137199	0.0474819607916288
0.0418457128107548	0.0471228340757079
0.0428418070077896	0.0471195962745696
0.0438379012048244	0.0476178502140101
0.0448535270988941	0.0485690543428063
0.045849621295929	0.0495655549457297
0.0468457154929638	0.0499699781357776
0.0478418096899986	0.0499699781357776
0.0488379038870335	0.0502385155414231
0.0498535297811031	0.0505070529470686
0.050849623978138	0.0504164636367932
0.0518457181751728	0.0502773436892312
0.0528418123722076	0.0501382237416692
0.0538379065692425	0.0500476380693726
0.0548535324633121	0.049957052397076
0.055849626660347	0.0498664667247795
0.0568457208573818	0.049005844630301
0.0578418150544167	0.0485981872770935
0.0588379092514515	0.0476922723464668
0.0598535351455212	0.0467863646917976
0.060849629342556	0.0458804497611709
0.0618457235395908	0.0449745348305441
0.0628418177366257	0.0440686198999174
0.0638379082083702	0.0431627086072695
0.0648535341024399	0.0431627086072695
0.0658349767327309	0.0427097511419561
0.066835954785347	0.0427097511419561
0.0678369328379631	0.0426676924689673
0.0688379108905792	0.0426256301579997
0.0698388889431953	0.0425835678470321
0.0708349868655205	0.0425835678470321
0.0718359649181366	0.042182371544186
0.0728369429707527	0.0417326446040533
0.0738379210233688	0.0415514623455238
0.074838899075985	0.0404708189307712
0.075849637389183	0.0394322341890074
0.0768457278609276	0.038798083551228
0.0778418183326721	0.0386589636036661
0.0788379088044167	0.0384777777071577
0.0798535346984863	0.0386524916393682
0.0808496251702309	0.0389210326829925
0.0818457156419754	0.0389210326829925
0.0828418061137199	0.0398204902012367
0.0838378965854645	0.0407199477194808
0.0848535224795341	0.0412149747717194
0.0858496129512787	0.0412149747717194
0.0868457034230232	0.0411696782975923
0.0878417938947678	0.0412149747717194
0.0888378843665123	0.0411243818234652
0.089853510260582	0.0411243818234652
0.0908496007323265	0.0412214467360172
0.091845691204071	0.0417682349507231
0.0928417816758156	0.0427647391916253
0.0938378721475601	0.0438518363807816
0.0948534980416298	0.0449842336820439
0.0958495885133743	0.0452139502158389
0.0968456789851189	0.0454436667496338
0.0978417694568634	0.0455407353001647
0.0988378599286079	0.0455407353001647
0.0998534858226776	0.045091008360032
0.100849576294422	0.0441915690316819
0.101845666766167	0.0432015294791199
0.102841757237911	0.0423894380219281
0.103837847709656	0.0426126825914253
0.104853473603725	0.0431529915658757
0.10584956407547	0.0442336131527554
0.106845654547215	0.0453142347396351
0.107841745018959	0.0463948563265149
0.108837835490704	0.0474754815513734
0.109853461384773	0.0485561067762319
0.110849551856518	0.0494587839057203
0.11183588206768	0.0501835093018599
0.112836860120296	0.0506817632413004
0.113837838172913	0.0506817632413004
0.114838816225529	0.0506817632413004
0.115834914147854	0.0507788245158736
0.11683589220047	0.0508758857904468
0.117836870253086	0.0514226594532374
0.118837848305702	0.0515197207278106
0.119838826358318	0.0516167820023838
0.120834924280643	0.0517138432769571
0.12183590233326	0.0519014938618056
0.122836880385876	0.0525420909980312
0.123837858438492	0.0530856268596835
0.124838836491108	0.0540821129106916
0.125834926962852	0.0546288865734823
0.12684078514576	0.0556253726244904
0.127836883068085	0.0566218550375197
0.128852501511574	0.057618337450549
0.129848599433899	0.0575730446144007
0.130844697356224	0.0570295087527484
0.131840795278549	0.0564859692531172
0.132836893200874	0.0555347796762362
0.133852511644363	0.0545382936252281
0.134848609566689	0.05354180757422
0.135844707489014	0.0525906216353178
0.136840805411339	0.0515941392222885
0.137836903333664	0.0515488427481614
0.138852521777153	0.0515488427481614
0.139848619699478	0.0515488427481614
0.140844717621803	0.0515035462740343
0.141840815544128	0.0515488427481614
0.142836913466454	0.0516394356964156
0.143852531909943	0.0516847321705427
0.144848629832268	0.0517753214808181
0.145844727754593	0.0518659107910935
0.146840825676918	0.0519565001013689
0.147836923599243	0.052001796575496
0.148852542042732	0.0521376823598985
0.149848639965057	0.0521829788340256
0.150844737887383	0.0521829788340256
0.151840835809708	0.0521829788340256
0.152836933732033	0.0521829788340256
0.153852552175522	0.0520470930496231
0.154848650097847	0.0519565037393477
0.155844748020172	0.0518659144290723
0.156840845942497	0.0518659144290723
0.157836943864822	0.0518659144290723
0.158852562308311	0.0533509301021695
0.159848660230637	0.054340940550901
0.160844758152962	0.0553762474737596
0.161840856075287	0.0564568472327664
0.162836953997612	0.0574953883187845
0.163852572441101	0.0585339330427814
0.164838895201683	0.0595239434915129
0.165834978222847	0.0604265915171709
0.166835948824883	0.0608827649557497
0.167836919426918	0.0612904041190632
0.168837890028954	0.061698054196313
0.169838860630989	0.061698054196313
0.170834943652153	0.0616559918853454
0.171835914254189	0.0621056969976053
0.172836884856224	0.0629209826001897
0.17383785545826	0.0634256866760552
0.174853473901749	0.063881860114634
0.175849571824074	0.0643380335532129
0.176845669746399	0.0648427303531207
0.177841767668724	0.065839194576256
0.178837865591049	0.0669197761453688
0.179853484034538	0.068459747126326
0.180849581956863	0.0696826537023298
0.181845679879189	0.0714005436748266
0.182841777801514	0.073568124207668
0.183837875723839	0.0760592010919936
0.184853494167328	0.0792231803643517
0.185849592089653	0.0808084005257115
0.186845690011978	0.0840241336845793
0.187841787934303	0.0890514711500145
0.188837885856628	0.0932635084609501
0.189853504300117	0.097611358796712
0.190849602222443	0.102641715784557
0.191845700144768	0.108480751805473
0.192841798067093	0.116134360723663
0.193837895989418	0.124920057714917
0.194853514432907	0.135297086671926
0.195849612355232	0.14707435911987
0.196845710277557	0.153142420458607
0.197841808199883	0.175201406818815
0.198837906122208	0.191508894204162
0.199853524565697	0.208498342544772
0.200849622488022	0.2266187366331
0.201845720410347	0.24732225574553
0.202841818332672	0.269609328825027
0.203837916254997	0.292622804408893
0.204853534698486	0.317229219945148
0.205849632620811	0.343327526934445
0.206845730543137	0.371923262719065
0.207841828465462	0.407317944336683
0.208837926387787	0.447521568275988
0.209853544831276	0.491534592583776
0.210849642753601	0.541081768460572
0.211845740675926	0.596575380768627
0.212841838598251	0.65886921947822
0.213837936520576	0.726710539311171
0.214838907122612	0.803087197709829
0.215834990143776	0.843824876938015
0.216835960745811	0.978721189312637
0.217836931347847	1.08121440280229
0.218837901949883	1.13782135304064
0.219838872551918	1.31873646751046
0.220834955573082	1.45183654967695
0.221835926175117	1.52122031431645
0.222836896777153	1.66954973246902
0.223837867379189	1.90409098286182
0.224843725562096	2.064005471766
0.225839823484421	2.14485358446836
0.226835921406746	2.30312300845981
0.227851539850235	2.45805853046477
0.22884763777256	2.61106202378869
0.229843735694885	2.82538961619139
0.23083983361721	2.89210490882397
0.231835931539536	3.01974499598145
0.232851549983025	3.13906162045896
0.23384764790535	3.24791786260903
0.234843745827675	3.39765707030892
0.23583984375	3.44250700436533
0.236835941672325	3.52893257513642
0.237851560115814	3.64610576070845
0.238847658038139	3.68056958541274
0.239843755960464	3.77307343296707
0.24083985388279	3.79992672242224
0.241835951805115	3.84661206044257
0.242851570248604	3.90326674096286
0.243847668170929	3.91966104507446
0.244843766093254	3.95677983760834
0.245839864015579	3.96764278411865
0.246835961937904	3.9867302402854
0.247851580381393	4.00780746713281
0.248847678303719	4.01269039139152
0.249843776226044	4.02514915913343
0.250839859247208	4.02719480916858
0.251835942268372	4.02818853035569
0.252851575613022	4.02565579861403
0.253847658634186	4.02246927842498
0.25484374165535	4.01006219908595
0.255839824676514	4.00423351675272
0.256835907697678	3.99038288742304
0.257851541042328	3.97518184036016
0.258847624063492	3.95908579230309
0.259843707084656	3.93213145434856
0.26083979010582	3.9202724583447
0.261835873126984	3.89570440165699
0.262851506471634	3.87103646062315
0.263847589492798	3.84791009128094
0.264838814735413	3.81646631285548
0.265834927558899	3.79603542387486
0.266835927963257	3.78492102026939
0.267836898565292	3.75846587121487
0.268837869167328	3.73355485498905
0.269838839769363	3.70655627921224
0.27083495259285	3.67427780292928
0.271835952997208	3.63976135849953
0.272836923599243	3.60141415148973
0.27384278178215	3.5581833217293
0.274838864803314	3.49688180722296
0.275834947824478	3.47796338610351
0.276850551366806	3.43898078426719
0.27784663438797	3.4021909814328
0.278842717409134	3.36665590293705
0.279838800430298	3.33056901581585
0.280834883451462	3.29707423225045
0.28185048699379	3.26368794776499
0.282846570014954	3.22816357947886
0.283842653036118	3.1927356030792
0.284838736057281	3.15775466151536
0.285834819078445	3.10347601771355
0.286850422620773	3.08536854572594
0.287846505641937	3.04762180894613
0.288842588663101	3.00604477524757
0.289838671684265	2.96724704094231
0.290834754705429	2.92950053699315
0.291850358247757	2.89250654168427
0.292846441268921	2.85805622115731
0.293842524290085	2.82439379952848
0.294838607311249	2.79222684912384
0.295834690332413	2.76274513453245
0.296850293874741	2.73595494218171
0.297846376895905	2.70797638222575
0.298842459917068	2.67964834347367
0.299838542938232	2.65226722694933
0.300834625959396	2.62324488721788
0.301850229501724	2.59517598897219
0.302846312522888	2.56507191807032
0.303842395544052	2.53546144813299
0.304838478565216	2.50703957863152
0.30583456158638	2.48016975820065
0.306850165128708	2.45310133323073
0.307846248149872	2.42523662745953
0.308842331171036	2.397968666628
0.3098384141922	2.37060291692615
0.310834497213364	2.34646955505013
0.311850100755692	2.32005910947919
0.312846183776855	2.29315157048404
0.313842266798019	2.26679001934826
0.314838349819183	2.24226457066834
0.31583446264267	2.21967929974198
0.316835463047028	2.19768844544888
0.317836433649063	2.17689434066415
0.318837404251099	2.15674028731883
0.319838374853134	2.13832315057516
0.32083448767662	2.11931229569018
0.321835488080978	2.0980688277632
0.322836458683014	2.07320065237582
0.323837429285049	2.04754900187254
0.3248530626297	2.02199281193316
0.325849145650864	1.99583661742508
0.326845228672028	1.96730857715011
0.327841311693192	1.94001593627036
0.328837394714355	1.91595335491002
0.329853028059006	1.8936253618449
0.33084911108017	1.87368900515139
0.331845194101334	1.85354892164469
0.332841277122498	1.8328633159399
0.333837360143662	1.81223172694445
0.334852993488312	1.79406721144915
0.335849076509476	1.77656603045762
0.33684515953064	1.75811711233109
0.337841242551804	1.7407116247341
0.338837325572968	1.72221544198692
0.339852958917618	1.7047111177817
0.340849041938782	1.68621633201838
0.341845124959946	1.66762724984437
0.34284120798111	1.64825434330851
0.343837291002274	1.62603694479913
0.344852924346924	1.60289369523525
0.345849007368088	1.5801367117092
0.346845090389252	1.5606505330652
0.347841173410416	1.54002557974309
0.34883725643158	1.52248213998973
0.34985288977623	1.50502834003419
0.350848972797394	1.48713204544038
0.351845055818558	1.47113401908427
0.352841138839722	1.45561259705573
0.353837221860886	1.44039397127926
0.354852855205536	1.42617803066969
0.3558489382267	1.41369027551264
0.356845021247864	1.39952183235437
0.357841104269028	1.38654303736985
0.358837187290192	1.37341523077339
0.359838157892227	1.36107089929283
0.360834270715714	1.34943902958184
0.361835271120071	1.33726163767278
0.362836241722107	1.32458098232746
0.363837212324142	1.31090939976275
0.364838182926178	1.29560159984976
0.365834295749664	1.2786122970283
0.366835296154022	1.26122520305216
0.367836266756058	1.24374078586698
0.368837237358093	1.22585275676101
0.369838207960129	1.20901281479746
0.370834320783615	1.19326345156878
0.371835321187973	1.17810082156211
0.372836291790009	1.16557069122791
0.373837262392044	1.15462765097618
0.37483823299408	1.14527205005288
0.375834345817566	1.13542238250375
0.376845091581345	1.12616620026529
0.377841174602509	1.1165936011821
0.378837257623672	1.1057429946959
0.379852890968323	1.09317479655147
0.380848973989487	1.08069647103548
0.381845057010651	1.0673173237592
0.382841140031815	1.05493213050067
0.383837223052979	1.04354077484459
0.384852856397629	1.03056395892054
0.385848939418793	1.01794861257076
0.386845022439957	1.00601743906736
0.387841105461121	0.996755552478135
0.388837188482285	0.988087500445545
0.389852821826935	0.980600947514176
0.390848904848099	0.972930109128356
0.391844987869263	0.964758801274002
0.392841070890427	0.957536278292537
0.393837153911591	0.948631437495351
0.394852787256241	0.939826597459614
0.395848870277405	0.931073329411447
0.396844953298569	0.920637627132237
0.397841036319733	0.909417169168592
0.398837119340897	0.898293219506741
0.399852752685547	0.887314381543547
0.400848835706711	0.87692606030032
0.401844918727875	0.866534188389778
0.402841001749039	0.855690042953938
0.403837084770203	0.843708927277476
0.404852718114853	0.833364843856543
0.405848801136017	0.823663140181452
0.406844884157181	0.814642873592675
0.407840967178345	0.806433090474457
0.408837050199509	0.798452470917255
0.409852683544159	0.792063947301358
0.410848766565323	0.785675307270139
0.411844849586487	0.779735448304564
0.412840932607651	0.774292915593833
0.413837015628815	0.769302539993078
0.414852648973465	0.762629322707653
0.415848731994629	0.755099987145513
0.416844815015793	0.74734102236107
0.417840898036957	0.738677510526031
0.418836981058121	0.731008767616004
0.419852614402771	0.724522338714451
0.420848697423935	0.717541493941098
0.421844780445099	0.710373336914927
0.422840863466263	0.704125559423119
0.423836946487427	0.699276628438383
0.424852579832077	0.694472808390856
0.425848662853241	0.691119465045631
0.426844745874405	0.685588573105633
0.427840828895569	0.679107790347189
0.428836911916733	0.671538058668375
0.429852545261383	0.663066806737334
0.430848628282547	0.654314353596419
0.431844711303711	0.645561900455505
0.432840794324875	0.637898163404316
0.433836877346039	0.630234309937805
0.434852510690689	0.624748121481389
0.435848593711853	0.61971420655027
0.436844676733017	0.615904747974128
0.437840759754181	0.613542797509581
0.438836842775345	0.612221192568541
0.439852476119995	0.610046554356813
0.440848559141159	0.606831454206258
0.441844642162323	0.603613152634352
0.442840725183487	0.599848688580096
0.443836808204651	0.595541321672499
0.444852441549301	0.590548850595951
0.445848524570465	0.585107249207795
0.446844607591629	0.578718725591898
0.447840690612793	0.573183177039027
0.448836773633957	0.568235758692026
0.449852406978607	0.562936183996499
0.450848489999771	0.558137311600149
0.451844573020935	0.554191530682147
0.452840656042099	0.550837139599025
0.453836739063263	0.547385774552822
0.454852372407913	0.544073292985559
0.455848455429077	0.540809240192175
0.456844538450241	0.537907122634351
0.457840621471405	0.535405764821917
0.458836704492569	0.532497186213732
0.459852337837219	0.529139360878617
0.460848420858383	0.52523851627484
0.461844503879547	0.521027366630733
0.462840586900711	0.517582171596587
0.463836669921875	0.513774924911559
0.464837640523911	0.510510697495192
0.465833753347397	0.506341515574604
0.466834753751755	0.502534268889576
0.46783572435379	0.49945421051234
0.468836694955826	0.497327535413206
0.469837665557861	0.495650107041001
0.470833778381348	0.493116152938455
0.471834778785706	0.490394711960107
0.472835749387741	0.487220793729648
0.473836719989777	0.484951830003411
0.474852353334427	0.481777853565291
0.475848436355591	0.47851336421445
0.476844519376755	0.475168053526431
0.477840602397919	0.470911210868508
0.478836685419083	0.467103585833684
0.479852318763733	0.463935924926773
0.480848401784897	0.460768264019862
0.481844484806061	0.456963840406388
0.482840567827225	0.453705608379096
0.483836650848389	0.450447376351804
0.484852284193039	0.447308731963858
0.485848367214203	0.445676356321201
0.486844450235367	0.444493285613135
0.487840533256531	0.442269374616444
0.488836616277695	0.440000178059563
0.489852249622345	0.437824724940583
0.490848332643509	0.43514819117263
0.491844415664673	0.431973836384714
0.492840498685837	0.428805942647159
0.493836581707001	0.424503406975418
0.494852215051651	0.420339871197939
0.495848298072815	0.417126662796363
0.496844381093979	0.413958681747317
0.497840464115143	0.411333807278425
0.498992800712585	0.411333807278425
0.498992800712585	0.411333807278425
0.498992800712585	0.411333807278425
0.498992800712585	0.3987294039689
0.500223278999329	0.396556977648288
0.500223278999329	0.395470764487982
0.500711560249329	0.395470764487982
0.50143426656723	0.394287577364594
0.502039790153503	0.391164649045095
0.50268429517746	0.39052776992321
0.503680408000946	0.38889519055374
0.504696011543274	0.386903731850907
0.50569212436676	0.385762512451038
0.506688237190247	0.384530780138448
0.507684350013733	0.382804399123415
0.508680462837219	0.38062542444095
0.509681463241577	0.379044533474371
0.510677576065063	0.377418386051431
0.511678576469421	0.375792209524661
0.512679576873779	0.374615425243974
0.513680577278137	0.373487127944827
0.514681577682495	0.37240085657686
0.515677690505981	0.370764959370717
0.516678690910339	0.369769200915471
0.517679691314697	0.369006214896217
0.518680691719055	0.367913453374058
0.519696295261383	0.366820691851899
0.520692408084869	0.365685904398561
0.521688520908356	0.364599603926763
0.522684633731842	0.363277300493792
0.523680746555328	0.362999300705269
0.524696350097656	0.362533697625622
0.525692462921143	0.361027108738199
0.526688575744629	0.359261845005676
0.527684688568115	0.357496523065493
0.528680801391602	0.35577331436798
0.529696404933929	0.353594223270193
0.530692517757416	0.35169962211512
0.531688630580902	0.349804991856217
0.532684743404388	0.347910390701145
0.533680856227875	0.346869317581877
0.534696459770203	0.346009299391881
0.535692572593689	0.34465137287043
0.536688685417175	0.34324818989262
0.537684798240662	0.342252373229712
0.538680911064148	0.341120758093894
0.539696514606476	0.339087040629238
0.540692627429962	0.33691426506266
0.541688740253448	0.334741547703743
0.542684853076935	0.33302151132375
0.543680965900421	0.33179932506755
0.544696569442749	0.330525392200798
0.545692682266235	0.328262045513839
0.546688795089722	0.326134555507451
0.547684907913208	0.32490910962224
0.548681020736694	0.32377420575358
0.549696624279022	0.322590814903378
0.550692737102509	0.321407394949347
0.551688849925995	0.320223974995315
0.552684962749481	0.318688107654452
0.553681075572968	0.318141683237627
0.554696679115295	0.318141683237627
0.555692791938782	0.317643745802343
0.556679129600525	0.316599354846403
0.557680130004883	0.315603450872004
0.558681130409241	0.313708675093949
0.559682130813599	0.311674870317802
0.560678243637085	0.310048460960388
0.561679244041443	0.307426118524745
0.562680244445801	0.304257351672277
0.563681244850159	0.302035943605006
0.564682245254517	0.300729618174955
0.565678358078003	0.299552630167454
0.566679358482361	0.29927454306744
0.567680358886719	0.299135484965518
0.568681359291077	0.298947939882055
0.569682359695435	0.299268052913249
0.570678472518921	0.299171049846336
0.571694135665894	0.298624596325681
0.57269024848938	0.298210681648925
0.573686361312866	0.29766745865345
0.574682474136353	0.296671525575221
0.575678586959839	0.295630336040631
0.576694250106812	0.294634402962402
0.577690362930298	0.293767778202891
0.578686475753784	0.292865617666394
0.579682588577271	0.291824399027973
0.580678701400757	0.290285213850439
0.581694364547729	0.288746057776734
0.582690477371216	0.287659582681954
0.583686590194702	0.286573107587174
0.584682703018188	0.285486632492393
0.585678815841675	0.284759065834805
0.586694478988647	0.284076784737408
0.587690591812134	0.283035507891327
0.58868670463562	0.282039574813098
0.589682817459106	0.280953070614487
0.590678930282593	0.279866566415876
0.591694593429565	0.278825318673626
0.592690706253052	0.277829356491566
0.593686819076538	0.276833394309506
0.594682931900024	0.27624485665001
0.595679044723511	0.276251317700371
0.596694707870483	0.276257778750733
0.59769082069397	0.276354781817645
0.598686933517456	0.275811529718339
0.599683046340942	0.274815538432449
0.600679159164429	0.273683719569817
0.601694822311401	0.272053934168071
0.602690935134888	0.270375632680953
0.603687047958374	0.269004522124305
0.60468316078186	0.26768192765303
0.605679273605347	0.266407849267125
0.606694936752319	0.265725539065897
0.607691049575806	0.265544455032796
0.608687162399292	0.265499169472605
0.609683275222778	0.265903392573819
0.610679388046265	0.265408627456054
0.611680388450623	0.265408627456054
0.61268138885498	0.264862115727738
0.613682389259338	0.264315603999421
0.614683389663696	0.263319612713531
0.615679502487183	0.26232359232381
0.616680502891541	0.261279055848718
0.617681503295898	0.260234548477456
0.618682503700256	0.260137516306713
0.619683504104614	0.259141525020823
0.620679616928101	0.258643529377878
0.621680617332459	0.258097017649561
0.622696220874786	0.258145504631102
0.623692333698273	0.258097017649561
0.624688446521759	0.25804850156419
0.625684559345245	0.257463194429874
0.626680672168732	0.256383093073964
0.62769627571106	0.254665879765525
0.628692388534546	0.252589728916064
0.629688501358032	0.250513548962772
0.630684614181519	0.248699361691251
0.631680727005005	0.247292628046125
0.632696330547333	0.245258532231674
0.633692443370819	0.243851784034632
0.634688556194305	0.243395814322866
0.635684669017792	0.243576912907884
0.636680781841278	0.244116978137754
0.637696385383606	0.245197094045579
0.638692498207092	0.245918257860467
0.639688611030579	0.246280455030501
0.640684723854065	0.247276504524052
0.641680836677551	0.248188473051414
0.642696440219879	0.248052645474672
0.643692553043365	0.247464078711346
0.644688665866852	0.246826995862648
0.645684778690338	0.245559291215613
0.646680891513824	0.244291586568579
0.647696495056152	0.24302389647346
0.648692607879639	0.24179823230952
0.649688720703125	0.240614608628675
0.650684833526611	0.239932254771702
0.651680946350098	0.239437460550107
0.652696549892426	0.23839611094445
0.653692662715912	0.237490588915534
0.654688775539398	0.236539795878343
0.655684888362885	0.235498446272686
0.656681001186371	0.234457096667029
0.657696604728699	0.233415747061372
0.658692717552185	0.232555496040732
0.6596839427948	0.231734069529921
0.660680055618286	0.231779355090111
0.661681056022644	0.231734069529921
0.662682056427002	0.232186837820336
0.66368305683136	0.231737300055102
0.664684057235718	0.231782556511462
0.665680170059204	0.231465644901618
0.666681170463562	0.231420359341428
0.66768217086792	0.231601457926445
0.668683171272278	0.231510915909894
0.669689059257507	0.231556186918169
0.670685172080994	0.231148704187945
0.67168128490448	0.231734054978006
0.672696888446808	0.231734054978006
0.673693001270294	0.232005710131489
0.674689114093781	0.231915153563023
0.675685226917267	0.230925536016002
0.676681339740753	0.22983891540207
0.677696943283081	0.228710210649297
0.678693056106567	0.227630051085725
0.679689168930054	0.226549891522154
0.68068528175354	0.225560273975134
0.681681394577026	0.224564166273922
0.682696998119354	0.223477516556159
0.683693110942841	0.222837159526534
0.684689223766327	0.221841051825322
0.685685336589813	0.221249210881069
0.6866814494133	0.22056358284317
0.687697052955627	0.220421279664151
0.688693165779114	0.221229784074239
0.6896892786026	0.22213532065507
0.690685391426086	0.223034381633624
0.691681504249573	0.224386240006424
0.692697107791901	0.226239368203096
0.693693220615387	0.227639728109352
0.694689333438873	0.229085359023884
0.69568544626236	0.23003616661299
0.696681559085846	0.229538127314299
0.697697162628174	0.228542048716918
0.69869327545166	0.227642973186448
0.699689388275146	0.226698626647703
0.700685501098633	0.225660493015312
0.701681613922119	0.22462235938292
0.702697217464447	0.223584225750528
0.703693330287933	0.222044822294265
0.70468944311142	0.220550675294362
0.705685555934906	0.219286128412932
0.706681668758392	0.217976295971312
0.70768266916275	0.216934917261824
0.708683669567108	0.215938809560612
0.709684669971466	0.214444618904963
0.710680782794952	0.213448511203751
0.71168178319931	0.212905186344869
0.712682783603668	0.212814644328319
0.713683784008026	0.212992541491985
0.714684784412384	0.213125138543546
0.71568089723587	0.212129001738504
0.716681897640228	0.211132894037291
0.717682898044586	0.211540405871347
0.718683898448944	0.211449834750965
0.719684898853302	0.211359263630584
0.720681011676788	0.211359263630584
0.721682012081146	0.211359263630584
0.722697615623474	0.211449834750965
0.72369372844696	0.212400685995817
0.724689841270447	0.212491257116199
0.725685954093933	0.211676233448088
0.726682066917419	0.210815953323618
0.727697670459747	0.209910387638956
0.728693783283234	0.208823679713532
0.72968989610672	0.207782257348299
0.730686008930206	0.206786120543256
0.731682121753693	0.205835269298404
0.732697725296021	0.205744712729938
0.733693838119507	0.205295145860873
0.734689950942993	0.205249874852598
0.735686063766479	0.205204589292407
0.736682176589966	0.205295160412788
0.737697780132294	0.205249874852598
0.73869389295578	0.205249874852598
0.739690005779266	0.205159318284132
0.740686118602753	0.205068761715665
0.741682231426239	0.205382486456074
0.742697834968567	0.205246629775502
0.743693947792053	0.205201344215311
0.74469006061554	0.20511077309493
0.745686173439026	0.20515605865512
0.746682286262512	0.205065487534739
0.74769788980484	0.20556355593726
0.748694002628326	0.20556355593726
0.749690115451813	0.20556355593726
0.750686228275299	0.205515054403804
0.751682341098785	0.205375981749967
0.752697944641113	0.205194868613034
0.7536940574646	0.204735610168427
0.754690170288086	0.203868839889765
0.755686283111572	0.203189658350311
0.756682395935059	0.203008530661464
0.757697999477386	0.202869472559541
0.75868433713913	0.201831266167574
0.759685337543488	0.200883630895987
0.760681450366974	0.199978036107495
0.761682450771332	0.199208283447661
0.76268345117569	0.19781754235737
0.763684451580048	0.195961052668281
0.764685451984406	0.194059291970916
0.765681564807892	0.192115490790457
0.766692340373993	0.191074039321393
0.767688453197479	0.189987316844054
0.768684566020966	0.188900579814799
0.769700169563293	0.188447753316723
0.77069628238678	0.188221340067685
0.771692395210266	0.188447738764808
0.772688508033752	0.19033657736145
0.773684620857239	0.191054597962648
0.774700224399567	0.192814040929079
0.775696337223053	0.193312138435431
0.776692450046539	0.193493280676194
0.777688562870026	0.193719708477147
0.778684675693512	0.193810279597528
0.77970027923584	0.19394610717427
0.780696392059326	0.193273386685178
0.781692504882813	0.192018473171629
0.782688617706299	0.190394857781939
0.783684730529785	0.189942060387693
0.784700334072113	0.189987345947884
0.785696446895599	0.189987345947884
0.786692559719086	0.189987345947884
0.787688672542572	0.189534534001723
0.788684785366058	0.189036451047286
0.789700388908386	0.188991180039011
0.790696501731873	0.188991180039011
0.791692614555359	0.188991180039011
0.792688727378845	0.188810037798248
0.793684840202332	0.188719466677867
0.794700443744659	0.188447767868638
0.795696556568146	0.188357196748257
0.796692669391632	0.188085512490943
0.797688782215118	0.187904384802096
0.798684895038605	0.187813828233629
0.799700498580933	0.18677236221265
0.800696611404419	0.185776181751862
0.801692724227905	0.185278098797426
0.802688837051392	0.183783835382201
0.803684949874878	0.182787654921412
0.804700553417206	0.181791459908709
0.805696666240692	0.181293362402357
0.806692779064178	0.180342452949844
0.807688891887665	0.180028728209436
0.808685004711151	0.180073999217711
0.809686005115509	0.180073999217711
0.810682117938995	0.180073999217711
0.811683118343353	0.18002548313234
0.812684118747711	0.179928450961597
0.813685119152069	0.179831418790855
0.814686119556427	0.179692331585102
0.815682232379913	0.179507958819158
0.816683232784271	0.179417416802607
0.817684233188629	0.179462687810883
0.818685233592987	0.179553229827434
0.819695949554443	0.179692302481271
0.82069206237793	0.179692302481271
0.821688175201416	0.179692302481271
0.822684288024902	0.179601745912805
0.82369989156723	0.179420618223958
0.824696004390717	0.179187743924558
0.825692117214203	0.179093956830911
0.826688230037689	0.178954898728989
0.827684342861176	0.178864342160523
0.828699946403503	0.178961374331266
0.82969605922699	0.17910692258738
0.830692172050476	0.179197479155846
0.831688284873962	0.179423892404884
0.832684397697449	0.179562979610637
0.833700001239777	0.17966001178138
0.834696114063263	0.179708527866751
0.835692226886749	0.179708527866751
0.836688339710236	0.179708527866751
0.837684452533722	0.179611495696008
0.83870005607605	0.179514463525265
0.839696168899536	0.179420661879703
0.840692281723022	0.179420661879703
0.841688394546509	0.179323629708961
0.842684507369995	0.179226597538218
0.843700110912323	0.179129565367475
0.844696223735809	0.179032533196732
0.845692336559296	0.179032533196732
0.846688449382782	0.179032533196732
0.847684562206268	0.178984017111361
0.848700165748596	0.178886984940618
0.849696278572083	0.178886984940618
0.850692391395569	0.178886984940618
0.851688504219055	0.178886984940618
0.852684617042542	0.178886984940618
0.853700220584869	0.178886984940618
0.854696333408356	0.178392117959447
0.855692446231842	0.17740236944519
0.856683671474457	0.176907502464019
0.857684671878815	0.175917753949761
0.858685672283173	0.175332301296294
0.859686672687531	0.175206136191264
0.860682785511017	0.175164110260084
0.861683785915375	0.175080000190064
0.862684786319733	0.174995919223875
0.863685786724091	0.175804510945454
0.864686787128448	0.176661647856236
0.865682899951935	0.177470268681645
0.866683900356293	0.177874564542435
0.867684900760651	0.177874564542435
0.868685901165009	0.177874564542435
0.869686901569366	0.177874564542435
0.870683014392853	0.177874564542435
0.871693789958954	0.177971596713178
0.87268990278244	0.177518784767017
0.873686015605927	0.176710163941607
0.874701619148254	0.175448716618121
0.875697731971741	0.174995890120044
0.876693844795227	0.173999695107341
0.877689957618713	0.173498352523893
0.8786860704422	0.17340132035315
0.879701673984528	0.173304288182408
0.880697786808014	0.173708598595113
0.8816938996315	0.174517219420522
0.882690012454987	0.175374341779388
0.883686125278473	0.17623147869017
0.884701728820801	0.177631984115578
0.885697841644287	0.177631984115578
0.886693954467773	0.177631984115578
0.88769006729126	0.177137117134407
0.888686180114746	0.17618942365516
0.889701783657074	0.174840679392219
0.89069789648056	0.174746877746657
0.891694009304047	0.174607805092819
0.892690122127533	0.174420201801695
0.893686234951019	0.174329645233229
0.894701838493347	0.173430467839353
0.895697951316834	0.173026157426648
0.89669406414032	0.173074673512019
0.897690176963806	0.173074673512019
0.898686289787292	0.17267037765123
0.89970189332962	0.172311352798715
0.900698006153107	0.171502731973305
0.901694118976593	0.170694125699811
0.902690231800079	0.170694125699811
0.903686344623566	0.171548017533496
0.904701948165894	0.172495711012743
0.90569806098938	0.173491906025447
0.906694173812866	0.17448810103815
0.907690286636353	0.174937697011046
0.908686399459839	0.175746303284541
0.909687399864197	0.176150613697246
0.910683512687683	0.175963024958037
0.911684513092041	0.174830973264761
0.912685513496399	0.173605105374008
0.913686513900757	0.17237602150999
0.914687514305115	0.171192223206162
0.915683627128601	0.170105457073078
0.916684627532959	0.169109232956544
0.917685627937317	0.16851733380463
0.918686628341675	0.16851733380463
0.919687628746033	0.168607904925011
0.920683741569519	0.168698476045392
0.921699404716492	0.168743761605583
0.922695517539978	0.168743761605583
0.923691630363464	0.168743761605583
0.924687743186951	0.168290920555592
0.925683856010437	0.167385267559439
0.92669951915741	0.166479600011371
0.927695631980896	0.165573932463303
0.928691744804382	0.164668264915235
0.929687857627869	0.163762582815252
0.930683970451355	0.162856900715269
0.931699633598328	0.161951233167201
0.932695746421814	0.161546922754496
0.9336918592453	0.161643954925239
0.934687972068787	0.161740987095982
0.935684084892273	0.161740987095982
0.936699748039246	0.161698946612887
0.937695860862732	0.161614851094782
0.938691973686218	0.161482254043221
0.939688086509705	0.161255840794183
0.940684199333191	0.161026182468049
0.941699862480164	0.160748008056544
0.94269597530365	0.160566880367696
0.943692088127136	0.160524825332686
0.944688200950623	0.160566880367696
0.945684313774109	0.161466072313488
0.946699976921082	0.16241378034465
0.947696089744568	0.16345530457329
0.948692202568054	0.164451528689824
0.949688315391541	0.165447767358273
0.950684428215027	0.165939418366179
0.951700091362	0.165803561685607
0.952696204185486	0.164768498507328
0.953692317008972	0.163277378305793
0.954688429832459	0.161333417054266
0.955684542655945	0.159340939717367
0.956700205802917	0.157396963913925
0.957696318626404	0.15631016867701
0.95869243144989	0.15563091437798
0.959688544273376	0.155537112732418
0.960684657096863	0.156704802066088
0.961685657501221	0.156704802066088
0.962686657905579	0.157157643116079
0.963687658309937	0.157659014803357
0.964688658714294	0.157707530888729
0.965684771537781	0.156898880959488
0.966685771942139	0.156090231030248
0.967686772346497	0.155281581101008
0.968687772750854	0.154472931171767
0.969693660736084	0.153664281242527
0.97068977355957	0.153350527398288
0.971685886383057	0.152946202433668
0.972701489925385	0.152946202433668
0.973697602748871	0.15384542348329
0.974693715572357	0.154793146066368
0.975689828395844	0.155692352564074
0.97668594121933	0.156591559061781
0.977701544761658	0.157587812282145
0.978697657585144	0.158493494382128
0.97969377040863	0.15939271543175
0.980689883232117	0.160291921929456
0.981685996055603	0.160388954100199
0.982701599597931	0.160437484737486
0.983697712421417	0.160437484737486
0.984693825244904	0.160437484737486
0.986061036586761	0.158943104906939
0.986686050891876	0.158444978296757
0.987701654434204	0.157545757247135
0.98869776725769	0.156646550749429
0.989693880081177	0.155650297529064
0.990689992904663	0.1546540443087
0.991686105728149	0.153754837810993
0.992701709270477	0.152855631313287
0.993697822093964	0.152807115227915
0.99469393491745	0.152758599142544
0.995690047740936	0.152661566971801
0.996686160564423	0.152564520249143
0.99770176410675	0.1524674880784
0.998697876930237	0.152418971993029
0.999693989753723	0.152418971993029
1.00069010257721	0.15314351185225
1.0016862154007	0.154188281157985
1.00270187854767	0.155233050463721
1.00369799137115	0.156326335854828
1.00469410419464	0.156973255798221
1.00569021701813	0.157390517415479
1.00668632984161	0.157484319061041
1.00770199298859	0.157529604621232
1.00868833065033	0.157704271259718
1.00968933105469	0.157607239088975
1.01068544387817	0.156468668137677
1.01168644428253	0.155284811626188
1.01268744468689	0.154094479512423
1.01368844509125	0.15268093557097
1.01468944549561	0.151542335515842
1.01568555831909	0.150856576510705
1.01668655872345	0.149860323290341
1.01768755912781	0.14877351350151
1.01868855953217	0.148728227941319
1.01968955993652	0.148728227941319
1.02068567276001	0.149181083543226
1.02168667316437	0.150086780195124
1.02270233631134	0.150992491398938
1.02369844913483	0.151445347000845
1.02469456195831	0.150901934830472
1.0256906747818	0.149996223626658
1.02668678760529	0.149006402352825
1.02770245075226	0.148016610182822
1.02869856357574	0.147026803460903
1.02969467639923	0.146036996738985
1.03069078922272	0.145047190017067
1.0316869020462	0.144141478813253
1.03270256519318	0.143688637763262
1.03369867801666	0.143688637763262
1.03469479084015	0.143730692798272
1.03569090366364	0.144037985592149
1.03668701648712	0.144574936712161
1.03770267963409	0.144616991747171
1.03869879245758	0.145516227348708
1.03969490528107	0.14633136743214
1.04069101810455	0.147146507515572
1.04168713092804	0.147554077557288
1.04270279407501	0.147596132592298
1.0436989068985	0.147240309161134
1.04469501972198	0.14660632587038
1.04569113254547	0.146467224112712
1.04668724536896	0.145470941788517
1.04770290851593	0.144474659464322
1.04869902133942	0.143478377140127
1.0496951341629	0.142938195494935
1.05069124698639	0.142757053254172
1.05168735980988	0.142805569339544
1.05270302295685	0.142902616062202
1.05369913578033	0.143041703267954
1.05469524860382	0.144037985592149
1.05569136142731	0.145079553476535
1.05668747425079	0.14612112136092
1.05770313739777	0.147068873047829
1.05869925022125	0.148065155372024
1.05969047546387	0.148873819853179
1.06068658828735	0.149223167682067
1.06168758869171	0.149307263200171
1.06268858909607	0.148220409755595
1.06368958950043	0.147088270750828
1.06469058990479	0.146046702866443
1.06568670272827	0.145050420542248
1.06668770313263	0.144054138218053
1.06768870353699	0.143649813253433
1.06868970394135	0.144199701026082
1.0696907043457	0.144972786074504
1.07068681716919	0.146059624967165
1.07169270515442	0.147146478411742
1.07268881797791	0.148052189615555
1.07370448112488	0.148505045217462
1.07470059394836	0.148505045217462
1.07569670677185	0.147958387969993
1.07669281959534	0.146871549077332
1.07768893241882	0.145875281305052
1.0787045955658	0.144878998980857
1.07970070838928	0.143882716656663
1.08069682121277	0.143074052175507
1.08169293403625	0.142718228744343
1.08268904685974	0.142815260915086
1.08370471000671	0.142957593197934
1.0847008228302	0.143145211040974
1.08569693565369	0.143242257763632
1.08669304847717	0.143339289934374
1.08768916130066	0.143339289934374
1.08870482444763	0.143242243211716
1.08970093727112	0.143145211040974
1.0906970500946	0.143048178870231
1.09169316291809	0.142951132147573
1.09268927574158	0.14280881441664
1.09370493888855	0.142711767693982
1.09470105171204	0.142663237056695
1.09569716453552	0.143568948260508
1.09669327735901	0.144070334499702
1.0976893901825	0.1449760311516
1.09870505332947	0.145972313475795
1.09970116615295	0.14696859579999
1.10069727897644	0.14801014913246
1.10169339179993	0.148556806379929
1.10268950462341	0.149504572618753
1.10370516777039	0.14964041474741
1.10470128059387	0.149730985867791
1.10569739341736	0.148922321386635
1.10669350624084	0.148023071233183
1.10768961906433	0.147075319546275
1.1087052822113	0.146079051773995
1.10969161987305	0.145487108966336
1.11068773269653	0.14444554108195
1.11168873310089	0.143452489282936
1.11268973350525	0.142815260915086
1.11369073390961	0.142627657623962
1.11469173431396	0.142440054332837
1.11568784713745	0.14230095257517
1.11668884754181	0.142210381454788
1.11768984794617	0.142255667014979
1.11869084835052	0.14230095257517
1.11969184875488	0.142252436489798
1.12068796157837	0.142252436489798
1.12168896198273	0.142297722049989
1.1227046251297	0.142297722049989
1.12370073795319	0.142297722049989
1.12469685077667	0.142297722049989
1.12569296360016	0.142207150929607
1.12668907642365	0.142116579809226
1.12770473957062	0.142116579809226
1.1287008523941	0.142970529850572
1.12969696521759	0.143966797622852
1.13069307804108	0.145053651067428
1.13168919086456	0.146140504512005
1.13270485401154	0.147227343404666
1.13370096683502	0.148314196849242
1.13469707965851	0.149401035741903
1.13569319248199	0.150442603626288
1.13668930530548	0.150630221469328
1.13770496845245	0.150675507029518
1.13870108127594	0.150675507029518
1.13969719409943	0.150675507029518
1.14069330692291	0.150675507029518
1.1416894197464	0.150675507029518
1.14270508289337	0.150675507029518
1.14370119571686	0.150630221469328
1.14469730854034	0.150630221469328
1.14569342136383	0.150584935909137
1.14668953418732	0.150539650348946
1.14770519733429	0.150992491398938
1.14870131015778	0.151898188050836
1.14969742298126	0.15284915571101
1.15069353580475	0.153845408931375
1.15168964862823	0.15493223327212
1.15270531177521	0.156064328621142
1.15370142459869	0.157287009642459
1.15469753742218	0.158732873387635
1.15569365024567	0.160408380907029
1.15668976306915	0.162174415891059
1.15770542621613	0.164981960551813
1.15870153903961	0.16833285917528
1.15969276428223	0.171641702763736
1.16068887710571	0.175852925167419
1.16168987751007	0.180064133019187
1.16269087791443	0.184097443707287
1.16369187831879	0.187402998562902
1.16469287872314	0.190258957445621
1.16568899154663	0.192121937288903
1.16668999195099	0.193396263057366
1.16769099235535	0.194667358300649
1.1686919927597	0.195440356037579
1.16969788074493	0.196572349523194
1.17069399356842	0.197707573533989
1.17169010639191	0.198842797544785
1.17270576953888	0.19993273599539
1.17370188236237	0.200928887352347
1.17469799518585	0.201828021090478
1.17569410800934	0.202681869268417
1.17669022083282	0.202542811166495
1.1777058839798	0.201546674361452
1.17870199680328	0.200456735910848
1.17969810962677	0.199321511900052
1.18069422245026	0.198137771803886
1.18169033527374	0.196954031707719
1.18270599842072	0.196135762962513
1.1837021112442	0.195585933397524
1.18469822406769	0.195763816009276
1.18569433689117	0.196624125237577
1.18669044971466	0.19734536181204
1.18770611286163	0.197435903828591
1.18870222568512	0.197435903828591
1.18969833850861	0.1973906182684
1.19069445133209	0.197031622519717
1.19169056415558	0.1964041730389
1.19270622730255	0.195637665456161
1.19370234012604	0.194686785107478
1.19469845294952	0.193920248420909
1.19569456577301	0.193829691852443
1.1966906785965	0.193829691852443
1.19770634174347	0.193784406292252
1.19870245456696	0.192885258002207
1.19969856739044	0.191986109712161
1.20069468021393	0.190944658243097
1.20169079303741	0.189857921213843
1.20270645618439	0.188680613064207
1.20370256900787	0.187503319466487
1.20469868183136	0.186326025868766
1.20569479465485	0.185239288839512
1.20669090747833	0.185051700100303
1.20770657062531	0.184411284863017
1.20869290828705	0.183324518729933
1.20969390869141	0.182237752596848
1.21069002151489	0.181241557584144
1.21169102191925	0.180245362571441
1.21269202232361	0.179158610990271
1.21369302272797	0.177075635292567
1.21469402313232	0.174992659594864
1.21569991111755	0.173362510395236
1.21669113636017	0.172321015270427
1.21769213676453	0.171324820257723
1.21869313716888	0.17032862524502
1.21969413757324	0.169332415680401
1.22069025039673	0.168426762684248
1.22169613838196	0.16851733380463
1.22269225120544	0.168607904925011
1.22370791435242	0.16960411448963
1.2247040271759	0.170645609614439
1.22570013999939	0.171505977050401
1.22669625282288	0.172321058926173
1.22769236564636	0.173136140801944
1.22870802879333	0.173902706592344
1.22970414161682	0.174620756297372
1.23070025444031	0.1744848996168
1.23169636726379	0.173488690052181
1.23269248008728	0.172401923919097
1.23370814323425	0.171450985362753
1.23470425605774	0.170545332366601
1.23570036888123	0.169639679370448
1.23669648170471	0.168782542459667
1.2376925945282	0.167883350513875
1.23870825767517	0.167838064953685
1.23970437049866	0.167747493833303
1.24070048332214	0.167656922712922
1.24169659614563	0.167566351592541
1.24269270896912	0.167475780472159
1.24370837211609	0.167385223903693
1.24470448493958	0.167294652783312
1.24570059776306	0.167294652783312
1.24669671058655	0.166932382853702
1.24769282341003	0.166570127476007
1.24870848655701	0.165761492098682
1.24970459938049	0.16485906962771
1.25070071220398	0.163410004461184
1.25169682502747	0.161960939294659
1.25269293785095	0.160964700626209
1.25370860099792	0.15996846195776
1.25470471382141	0.159334493218921
1.2557008266449	0.158700539031997
1.25669693946838	0.158512935740873
1.25769305229187	0.158419134095311
1.25870871543884	0.157830436364748
1.25970482826233	0.157196453073993
1.26070094108582	0.156109628733248
1.2616970539093	0.154835201101378
1.26269316673279	0.153204950038344
1.26370882987976	0.151930507854559
1.26470494270325	0.15070459630806
1.26570105552673	0.149478670209646
1.26669716835022	0.149342813529074
1.26769328117371	0.149252242408693
1.26870894432068	0.149161671288311
1.26970505714417	0.149258718010969
1.27070116996765	0.149711573612876
1.27169728279114	0.149808620335534
1.27269339561462	0.149857150972821
1.2737090587616	0.149996238178574
1.27470517158508	0.150086809298955
1.27570128440857	0.150177380419336
1.27669739723206	0.150177380419336
1.27769351005554	0.150177380419336
1.27870917320251	0.150177380419336
1.279705286026	0.150080333696678
1.28070139884949	0.150031817611307
1.28169751167297	0.149394589243457
1.28269362449646	0.148757360875607
1.28370928764343	0.148569743032567
1.28470540046692	0.148569743032567
1.28570151329041	0.148569743032567
1.28669762611389	0.148521226947196
1.28769373893738	0.148521226947196
1.28870940208435	0.147573460708372
1.28970551490784	0.147026803460903
1.29070162773132	0.146577178384177
1.29169774055481	0.146127567859367
1.2926938533783	0.146030521136709
1.29370951652527	0.145933474414051
1.29470562934875	0.145884958328679
1.29570174217224	0.145884958328679
1.29669785499573	0.146784193930216
1.29769396781921	0.147780461702496
1.29870963096619	0.147780461702496
1.29970574378967	0.148230086779222
1.30070185661316	0.147330851177685
1.30169796943665	0.146522186696529
1.30269408226013	0.146619233419187
1.3037097454071	0.146716280141845
1.30470585823059	0.146764796227217
1.30570197105408	0.146861842949875
1.30669319629669	0.14785812527407
1.30769419670105	0.147955157444812
1.30869519710541	0.148951439769007
1.30969619750977	0.149857150972821
1.31069231033325	0.149857150972821
1.31169331073761	0.149760104250163
1.31269431114197	0.149261963088065
1.31369531154633	0.149164916365407
1.31469631195068	0.148120117955841
1.31569242477417	0.147026803460903
1.31669342517853	0.145933488965966
1.31769442558289	0.144840159919113
1.31869542598724	0.143746845424175
1.3196964263916	0.142750577651896
1.32069253921509	0.142203934956342
1.32169842720032	0.141207652632147
1.3226945400238	0.141159136546776
1.32371020317078	0.141159136546776
1.32470631599426	0.141159136546776
1.32570242881775	0.141207667184062
1.32669854164124	0.14166375331115
1.32769465446472	0.142527409479953
1.32871031761169	0.143481622217223
1.32970643043518	0.144477904541418
1.33070254325867	0.145474186865613
1.33169865608215	0.146470454637893
1.33269476890564	0.147466736962087
1.33371043205261	0.148414488648996
1.3347065448761	0.148954670294188
1.33570265769958	0.148906154208817
1.33669877052307	0.148317441926338
1.33769488334656	0.147955171996728
1.33871054649353	0.147592887515202
1.33970665931702	0.146693651913665
1.3407027721405	0.146609556395561
1.34169888496399	0.146609556395561
1.34269499778748	0.146609556395561
1.34371066093445	0.146790684084408
1.34470677375793	0.147421436849982
1.34570288658142	0.147783721331507
1.34669899940491	0.148103950778022
1.34769511222839	0.148462990182452
1.34871077537537	0.147550817928277
1.34970688819885	0.146554535604082
1.35070300102234	0.145516212796792
1.35169911384583	0.144435834954493
1.35269522666931	0.143397512147203
1.35371088981628	0.142401229823008
1.35470700263977	0.141447002533823
1.35570311546326	0.141039447044022
1.35669922828674	0.141087963129394
1.35769534111023	0.141087963129394
1.3587110042572	0.141178534249775
1.35970711708069	0.141311160405166
1.36070322990417	0.141450247610919
1.36169934272766	0.141547294333577
1.36269545555115	0.14164432650432
1.36371111869812	0.142187738674693
1.36470723152161	0.143135504913516
1.36570334434509	0.144131772685796
1.36669945716858	0.145079524372704
1.36769556999207	0.145577665534802
1.36871123313904	0.145577665534802
1.36970734596252	0.145529134897515
1.37070345878601	0.145432102726772
1.3716995716095	0.144937206641771
1.37269568443298	0.144083256600425
1.37371134757996	0.144083256600425
1.37470746040344	0.144083256600425
1.37570357322693	0.144532867125235
1.37669968605042	0.145432102726772
1.3776957988739	0.145480633364059
1.37871146202087	0.145577665534802
1.37970757484436	0.145577665534802
1.38070368766785	0.145532379974611
1.38169980049133	0.144633144373074
1.38269591331482	0.143733908771537
1.38371157646179	0.142925244290382
1.38470768928528	0.142520904773846
1.38570380210876	0.143420140375383
1.38669991493225	0.144319390528835
1.38769602775574	0.144222358358093
1.38871169090271	0.144125311635435
1.3897078037262	0.144028279464692
1.39070391654968	0.143889177707024
1.39170002937317	0.1437015744159
1.39269614219666	0.143109646160156
1.39371180534363	0.142113363835961
1.39470791816711	0.141117081511766
1.3957040309906	0.141117081511766
1.39670014381409	0.141214128234424
1.39769625663757	0.141760785481893
1.39871191978455	0.141899872687645
1.39970803260803	0.141899872687645
1.40070414543152	0.141948388773017
1.401700258255	0.141948388773017
1.40269637107849	0.142135992064141
1.40371203422546	0.14232360990718
1.40470814704895	0.142414181027561
1.40569448471069	0.142055127071217
1.40669548511505	0.142145698191598
1.40769648551941	0.142242730362341
1.40869748592377	0.141744589200243
1.40969848632813	0.140845339046791
1.41069459915161	0.139758485602215
1.41169559955597	0.138671632157639
1.41269659996033	0.138441959279589
1.41369760036469	0.138254355988465
1.41469860076904	0.138613395392895
1.41569471359253	0.139428535476327
1.41669571399689	0.140790332807228
1.41769671440125	0.142601755214855
1.4186977148056	0.144005607580766
1.41969871520996	0.144953388371505
1.42069482803345	0.1449954288546
1.42169582843781	0.144953388371505
1.42271149158478	0.144406745675951
1.42370760440826	0.143410463351756
1.42470371723175	0.141961310873739
1.42569983005524	0.140059302793816
1.42669594287872	0.138564879307523
1.4277116060257	0.137526527396403
1.42870771884918	0.136989561724477
1.42970383167267	0.136947506689467
1.43069994449615	0.136863396619447
1.43169605731964	0.136905451654457
1.43271172046661	0.137400376843289
1.4337078332901	0.138804243761115
1.43470394611359	0.1398458116455
1.43570005893707	0.140026968438178
1.43669617176056	0.139755255077034
1.43771183490753	0.138849529321305
1.43870794773102	0.138396659167483
1.4397040605545	0.137901748530567
1.44070017337799	0.137859693495557
1.44169628620148	0.137403607368469
1.44271194934845	0.137351860757917
1.44370806217194	0.138160539790988
1.44470417499542	0.139066250994802
1.44570028781891	0.140104602905922
1.4466964006424	0.140738600748591
1.44771206378937	0.141324097057804
1.44870817661285	0.140463656862266
1.44970428943634	0.139515876071528
1.45070040225983	0.138526054797694
1.45169651508331	0.138031129608862
1.45271217823029	0.138079660246149
1.45370829105377	0.13812817633152
1.45470440387726	0.13812817633152
1.45570051670074	0.138176692416891
1.45669662952423	0.139218274853192
1.4577122926712	0.140166055643931
1.45870840549469	0.141071766847745
1.4596996307373	0.141434065881185
1.46069574356079	0.141252923640423
1.46169674396515	0.141204407555051
1.46269774436951	0.141107360832393
1.46369874477386	0.141605501994491
1.46469974517822	0.143099925480783
1.46569585800171	0.143646582728252
1.46669685840607	0.144824007293209
1.46769785881042	0.146541613503359
1.46869885921478	0.147081795148551
1.46969985961914	0.147269412991591
1.47069597244263	0.147317929076962
1.4717116355896	0.146771271829493
1.47270774841309	0.146273130667396
1.47370386123657	0.145179816172458
1.47469997406006	0.143497789395042
1.47569608688354	0.142909077112563
1.47671175003052	0.141641081427224
1.477707862854	0.141188225825317
1.47870397567749	0.14073537022341
1.47970008850098	0.139784388011321
1.48069620132446	0.13973587192595
1.48171186447144	0.13973587192595
1.48270797729492	0.13973587192595
1.48370409011841	0.139917014166713
1.48470020294189	0.140470147016458
1.48569631576538	0.140783915412612
1.48671197891235	0.142233053338714
1.48770809173584	0.1436821767129
1.48870420455933	0.144775491207838
1.48970031738281	0.145011625136249
1.4906964302063	0.14506014122162
1.49171209335327	0.14506014122162
1.49270820617676	0.145105426781811
1.49370431900024	0.145283323945478
1.49470043182373	0.144555539009161
1.49569654464722	0.144555539009161
1.49671220779419	0.144555539009161
1.49770832061768	0.145684432936832
1.49870443344116	0.145684432936832
1.49970054626465	0.146680715261027
1.50069665908813	0.14762845239602
1.50171232223511	0.148757346323691
1.50270843505859	0.148938474012539
1.50370454788208	0.148078048368916
1.50470066070557	0.14699119492434
1.50569677352905	0.146493053762242
1.50671243667603	0.146269871038385
1.50770854949951	0.14527358871419
1.508704662323	0.144325851579197
1.50970077514648	0.142478864290752
1.51069688796997	0.142478864290752
1.51169788837433	0.142343007610179
1.51269888877869	0.142071294249035
1.51369988918304	0.141935437568463
1.5147008895874	0.142931719892658
1.51569700241089	0.143429861054756
1.51669800281525	0.144426128827035
1.5176990032196	0.14542241115123
1.51870000362396	0.146418693475425
1.51970100402832	0.147864586324431
1.52070689201355	0.148362727486528
1.52170300483704	0.149404295370914
1.52269911766052	0.149805404362269
1.5237147808075	0.149307263200171
1.52471089363098	0.148809122038074
1.52570700645447	0.148220409755595
1.52670311927795	0.146635400597006
1.52769923210144	0.145098936627619
1.52871489524841	0.144099423778243
1.5297110080719	0.142698801937513
1.53070712089539	0.142294462420978
1.53170323371887	0.141886906931177
1.53269934654236	0.141699289088137
1.53371500968933	0.142779666930437
1.53471112251282	0.145263911690563
1.5357072353363	0.145852623973042
1.53670334815979	0.146852136822417
1.53769946098328	0.147803133586422
1.53871512413025	0.148754115798511
1.53971123695374	0.149844199768268
1.54070734977722	0.149892715853639
1.54170346260071	0.149672763654962
1.54269957542419	0.149860381498002
1.54371523857117	0.148909384733997
1.54471135139465	0.147366445162334
1.54570746421814	0.146868304000236
1.54670357704163	0.145826736115851
1.54769968986511	0.144642850500531
1.54871535301208	0.14355278108269
1.54971146583557	0.142330070957541
1.55070757865906	0.141786644235253
1.55170369148254	0.141741358675063
1.55269980430603	0.141741358675063
1.553715467453	0.141789874760434
1.55471158027649	0.141789874760434
1.55570769309998	0.141838390845805
1.55670380592346	0.141789874760434
1.55769991874695	0.141741344123147
1.55871558189392	0.141786629683338
1.55971169471741	0.141786629683338
1.56069803237915	0.142236254760064
1.56169903278351	0.142731150845066
1.56270003318787	0.14332310820464
1.56370103359222	0.144270859891549
1.56470203399658	0.145813799463212
1.56569814682007	0.145859085023403
1.56669914722443	0.145813799463212
1.56770014762878	0.145813799463212
1.56870114803314	0.145364188938402
1.5697021484375	0.144772246130742
1.57070314884186	0.144131787237711
1.57169926166534	0.143184020998888
1.57271492481232	0.142236269311979
1.5737110376358	0.141692842589691
1.57470715045929	0.141191470902413
1.57570326328278	0.14101032866165
1.57669937610626	0.140421616379172
1.57771503925323	0.139522366225719
1.57871115207672	0.139075971674174
1.57970726490021	0.138894829433411
1.58070337772369	0.138755727675743
1.58169949054718	0.138707211590372
1.58271515369415	0.139111551106907
1.58371126651764	0.139195661176927
1.58470737934113	0.139784373459406
1.58570349216461	0.140780655783601
1.5866996049881	0.141324082505889
1.58771526813507	0.141505224746652
1.58871138095856	0.14164432650432
1.58970749378204	0.141741358675063
1.59070360660553	0.141838405397721
1.59169971942902	0.141886921483092
1.59271538257599	0.141789889312349
1.59371149539948	0.141789889312349
1.59470760822296	0.141514945426024
1.59570372104645	0.141016789712012
1.59669983386993	0.140020507387817
1.59771549701691	0.139522351673804
1.59871160984039	0.139425319503061
1.59970772266388	0.138661911478266
1.60070383548737	0.138131406856701
1.60169994831085	0.137503870064393
1.60271561145782	0.13740683789365
1.60371172428131	0.137817653012462
1.6047078371048	0.138500181492418
1.60570394992828	0.139043608214706
1.60670006275177	0.139231226057746
1.60770106315613	0.140043135615997
1.60870206356049	0.140573640237562
1.60970306396484	0.141104144859128
1.61069917678833	0.140832431497984
1.61170017719269	0.140107847983018
1.61270117759705	0.13933474838268
1.6137021780014	0.138202594825998
1.61470317840576	0.137384224217385
1.61569929122925	0.136297356220894
1.61670029163361	0.135307520395145
1.61770129203796	0.134317684569396
1.61870229244232	0.133599562104791
1.61970329284668	0.133599562104791
1.62069940567017	0.133599562104791
1.62171506881714	0.134589383378625
1.62271118164063	0.135220150696114
1.62370729446411	0.136209986521862
1.6247034072876	0.137199822347611
1.62569952011108	0.138238174258731
1.62671518325806	0.139325042255223
1.62771129608154	0.140411910251714
1.62870740890503	0.141450262162834
1.62970352172852	0.141450262162834
1.630699634552	0.141547294333577
1.63171529769897	0.141547294333577
1.63271141052246	0.141595810418949
1.63370752334595	0.14164432650432
1.63470363616943	0.141689612064511
1.63569974899292	0.141780183184892
1.63671541213989	0.142372125992551
1.63771152496338	0.142964068800211
1.63870763778687	0.143863304401748
1.63970375061035	0.144859572174028
1.64069986343384	0.145807323860936
1.64171552658081	0.146706559462473
1.6427116394043	0.146751845022663
1.64370775222778	0.146661273902282
1.64470386505127	0.146117847179994
1.64569997787476	0.145622951094992
1.64671564102173	0.144769001053646
1.64771175384521	0.143869765452109
1.6487078666687	0.143064331496134
1.64970397949219	0.142352713737637
1.65070009231567	0.142714998219162
1.65171575546265	0.143433091579936
1.65271186828613	0.14433880278375
1.65370798110962	0.145335085107945
1.65470409393311	0.146286081871949
1.65570020675659	0.147191793075763
1.65671586990356	0.147864600876346
1.65771198272705	0.147767554153688
1.65870809555054	0.147359998663887
1.65970420837402	0.146593374665827
1.66070032119751	0.145639147376642
1.66170132160187	0.144545818329789
1.66270232200623	0.143501034472138
1.66370332241058	0.142498291097581
1.66470432281494	0.141634634928778
1.66570043563843	0.141447031637654
1.66670143604279	0.141304699354805
1.66770243644714	0.141256183269434
1.6687034368515	0.141165612149052
1.66970443725586	0.141081516630948
1.67070543766022	0.140990945510566
1.6717015504837	0.140906835440546
1.67271721363068	0.140822725370526
1.67371332645416	0.140738615300506
1.67470943927765	0.140738615300506
1.67570555210114	0.140738615300506
1.67670166492462	0.140780655783601
1.67771732807159	0.140913281938992
1.67871344089508	0.141003853059374
1.67970955371857	0.141087963129394
1.68070566654205	0.141172073199414
1.68170177936554	0.141256183269434
1.68271744251251	0.141256183269434
1.683713555336	0.141256183269434
1.68470966815948	0.141802840516903
1.68570578098297	0.142349497764371
1.68670189380646	0.143394296173938
1.68771755695343	0.144390563946217
1.68871366977692	0.145344791235402
1.6897097826004	0.145441823406145
1.69070589542389	0.145441823406145
1.69170200824738	0.145441823406145
1.69271767139435	0.144895166158676
1.69371378421783	0.145212165080011
1.69470989704132	0.144167366670445
1.69570600986481	0.143268131068908
1.69670212268829	0.142410935950466
1.69771778583527	0.142410935950466
1.69871389865875	0.142507982673123
1.69971001148224	0.143413679325022
1.70070612430573	0.144409961649217
1.70170223712921	0.144494057167321
1.70271790027618	0.14544180885423
1.70371401309967	0.145393292768858
1.70471012592316	0.145212150528096
1.70570623874664	0.145031008287333
1.70670235157013	0.14484986604657
1.7077180147171	0.143944169394672
1.70871412754059	0.143090219353326
1.7097053527832	0.142504737596028
1.71070146560669	0.142420642077923
1.71170246601105	0.143006123835221
1.71270346641541	0.143090233905241
1.71370446681976	0.143174343975261
1.71470546722412	0.143258454045281
1.71570158004761	0.143174343975261
1.71670258045197	0.142947916174307
1.71770358085632	0.142453005537391
1.71870458126068	0.141498778248206
1.71970558166504	0.140864780405536
1.72070169448853	0.141320866532624
1.7217173576355	0.142233038786799
1.72271347045898	0.143145211040974
1.72370958328247	0.143326353281736
1.72470569610596	0.143915065564215
1.72570180892944	0.144005636684597
1.72671747207642	0.143963581649587
1.7277135848999	0.143879471579567
1.72870969772339	0.143339275382459
1.72970581054688	0.142342993058264
1.73070192337036	0.141388780320995
1.73171758651733	0.142016302561387
1.73271369934082	0.142326840432361
1.73370981216431	0.143090219353326
1.73470592498779	0.143898883834481
1.73570203781128	0.144895166158676
1.73671770095825	0.145435362355784
1.73771381378174	0.146431644679978
1.73870992660522	0.147385871969163
1.73970603942871	0.147573475260288
1.7407021522522	0.147670521982946
1.74171781539917	0.147812854265794
1.74271392822266	0.148000457556918
1.74371004104614	0.147951941471547
1.74470615386963	0.148310995427892
1.74570226669312	0.147806393215433
1.74671792984009	0.146894220961258
1.74771404266357	0.145939993672073
1.74871015548706	0.144985766382888
1.74970626831055	0.1445296802558
1.75070238113403	0.1445296802558
1.75171804428101	0.144578196341172
1.75271415710449	0.144675228511915
1.75371026992798	0.145179830724373
1.75470638275146	0.145179830724373
1.75570249557495	0.145179830724373
1.75671815872192	0.145179830724373
1.75771427154541	0.145635916851461
1.7587103843689	0.145635916851461
1.75970649719238	0.145635916851461
1.76070261001587	0.145720012369566
1.76170361042023	0.14580410788767
1.76270461082458	0.146800390211865
1.76370561122894	0.147298531373963
1.7647066116333	0.147340571857058
1.76570272445679	0.146428399602883
1.76670372486115	0.145516212796792
1.7677047252655	0.145102181704715
1.76870572566986	0.144604040542617
1.76971161365509	0.144105913932435
1.77070772647858	0.143607772770338
1.77170383930206	0.14315168664325
1.77271950244904	0.14310963160824
1.77371561527252	0.143025536090136
1.77471172809601	0.142941426020116
1.77570784091949	0.142359189339913
1.77670395374298	0.141818993142806
1.77771961688995	0.141320866532624
1.77871572971344	0.140822725370526
1.77971184253693	0.140822725370526
1.78070795536041	0.140780670335516
1.7817040681839	0.140822725370526
1.78271973133087	0.140822725370526
1.78371584415436	0.140822725370526
1.78471195697784	0.140780670335516
1.78570806980133	0.140696560265496
1.78670418262482	0.140612450195476
1.78771984577179	0.140528354677372
1.78871595859528	0.140528354677372
1.78971207141876	0.140528354677372
1.79070818424225	0.140709496918134
1.79170429706573	0.140890639158897
1.79271996021271	0.141521391924471
1.79371607303619	0.141654018079862
1.79471218585968	0.142734410474077
1.79570829868317	0.143814788316377
1.79670441150665	0.144895166158676
1.79772007465363	0.145933488965966
1.79871618747711	0.146832724567503
1.7997123003006	0.147780490806326
1.80070841312408	0.148230101331137
1.80170452594757	0.149177853018045
1.80272018909454	0.149177853018045
1.80371630191803	0.149177853018045
1.80471241474152	0.149177853018045
1.805708527565	0.149177853018045
1.80670464038849	0.149177853018045
1.80772030353546	0.149087281897664
1.80871641635895	0.149087281897664
1.80970764160156	0.149045241414569
1.81070375442505	0.148961131344549
1.81170475482941	0.148961131344549
1.81270575523376	0.148961131344549
1.81370675563812	0.149009661981836
1.81470775604248	0.149058178067207
1.81570386886597	0.14919726527296
1.81670486927032	0.149294326547533
1.81770586967468	0.149433413753286
1.81870687007904	0.149614555994049
1.81971764564514	0.14966307207942
1.82071375846863	0.149669547681697
1.82170987129211	0.149669547681697
1.8227059841156	0.14962101704441
1.82372164726257	0.149523970321752
1.82471776008606	0.149426923599094
1.82571387290955	0.149329876876436
1.82670998573303	0.149232844705693
1.82770609855652	0.148236562381499
1.82872176170349	0.147780476254411
1.82971787452698	0.146784208482131
1.83071398735046	0.145606783917174
1.83171010017395	0.144610516144894
1.83270621299744	0.144118850585073
1.83372187614441	0.144034755066969
1.8347179889679	0.143950659548864
1.83571410179138	0.144814315717667
1.83671021461487	0.145179830724373
1.83770632743835	0.146085527376272
1.83872199058533	0.148168648593128
1.83971810340881	0.14966627350077
1.8407142162323	0.150520238094032
1.84171032905579	0.150652849697508
1.84270644187927	0.150736959767528
1.84372210502625	0.150821069837548
1.84471821784973	0.150905165355653
1.84571433067322	0.150947220390663
1.8467104434967	0.150041523738764
1.84770655632019	0.149540137499571
1.84872221946716	0.149177853018045
1.84971833229065	0.149129336932674
1.85071444511414	0.149129336932674
1.85171055793762	0.149129336932674
1.85270667076111	0.149129336932674
1.85372233390808	0.149129336932674
1.85470867156982	0.149129336932674
1.85570478439331	0.149129336932674
1.85670578479767	0.149129336932674
1.85770678520203	0.149129336932674
1.85870778560638	0.149129336932674
1.85970878601074	0.149129336932674
1.86070489883423	0.149129336932674
1.86170589923859	0.149129336932674
1.86270689964294	0.149129336932674
1.8637079000473	0.149129336932674
1.86470890045166	0.149129336932674
1.86570501327515	0.150035033584572
1.8667060136795	0.150940715684555
1.86770701408386	0.150898660649545
1.86870801448822	0.150814565131441
1.86970901489258	0.150730469613336
1.87070512771606	0.150646374095231
1.87170612812042	0.150465246406384
1.87271690368652	0.150332634802908
1.87371301651001	0.149342842632905
1.8747091293335	0.148353050462902
1.87570524215698	0.148310995427892
1.87672090530396	0.148310995427892
1.87771701812744	0.148310995427892
1.87871313095093	0.148310995427892
1.87970924377441	0.148359511513263
1.8807053565979	0.14822042430751
1.88172101974487	0.148032821016386
1.88271713256836	0.147845217725262
1.88371324539185	0.147748185554519
1.88470935821533	0.147152997669764
1.88570547103882	0.146557824336924
1.88672113418579	0.146509293699637
1.88771724700928	0.146557809785008
1.88871335983276	0.146745413076133
1.88970947265625	0.146933016367257
1.89070558547974	0.147120619658381
1.89172124862671	0.147217666381039
1.8927173614502	0.147854894748889
1.89371347427368	0.148902923683636
1.89470958709717	0.149177867569961
1.89570569992065	0.149177867569961
1.89672136306763	0.149177867569961
1.89771747589111	0.148679726407863
1.8987135887146	0.147683444083668
1.89970970153809	0.147185302921571
1.90070581436157	0.146645121276379
1.90172147750854	0.146234320709482
1.90271759033203	0.146816542837769
1.90371370315552	0.147625192767009
1.904709815979	0.147625192767009
1.90570592880249	0.148074817843735
1.90672159194946	0.148974067997187
1.90771770477295	0.149375162436627
1.90871381759644	0.149776271427982
1.90970993041992	0.149637184222229
1.91070604324341	0.14868620201014
1.91172170639038	0.147780519910157
1.91271781921387	0.147683487739414
1.91371393203735	0.147544400533661
1.91471004486084	0.147049489896744
1.91570615768433	0.146958918776363
1.9167218208313	0.146059683174826
1.91771793365479	0.145160433021374
1.91871404647827	0.144306482980028
1.91971015930176	0.143407232826576
1.92070627212524	0.142507982673123
1.92172193527222	0.14160227146931
1.9227180480957	0.142006610985845
1.92371416091919	0.14160227146931
1.92471027374268	0.14160227146931
1.92570638656616	0.14160227146931
1.92672204971313	0.142051896546036
1.92771816253662	0.142051896546036
1.92871427536011	0.142951146699488
1.92971038818359	0.144044461194426
1.93070650100708	0.144135032314807
1.93172216415405	0.144584657391533
1.93271827697754	0.144584657391533
1.93371438980103	0.144584657391533
1.93471050262451	0.144943696795963
1.935706615448	0.145797661389224
1.93672227859497	0.145797661389224
1.93771839141846	0.145700629218481
1.93871450424194	0.145700629218481
1.93971061706543	0.145655343658291
1.94070672988892	0.146464022691362
1.94172239303589	0.147272687172517
1.94271850585938	0.147317972732708
1.94371461868286	0.147363258292899
1.94471073150635	0.147460290463641
1.94570684432983	0.147460290463641
1.94672250747681	0.147460290463641
1.94771862030029	0.147599377669394
1.94871473312378	0.147689948789775
1.94971084594727	0.147780519910157
1.95070695877075	0.147874321555719
1.95172262191772	0.147971353726462
1.95271873474121	0.147971353726462
1.9537148475647	0.148068385897204
1.95471096038818	0.148165418067947
1.95570707321167	0.148213948705234
1.95672273635864	0.148262464790605
1.95771884918213	0.148262464790605
1.95871496200562	0.148310980875976
1.9597110748291	0.148213948705234
1.96070718765259	0.14802634541411
1.96170818805695	0.146933030919172
1.9627091884613	0.145839716424234
1.96371018886566	0.144746401929297
1.96471118927002	0.144238554639742
1.96570730209351	0.144008896313608
1.96670830249786	0.143911864142865
1.96770930290222	0.143911864142865
1.96871030330658	0.144050951348618
1.96971130371094	0.145137790241279
1.97071719169617	0.146134072565474
1.97171330451965	0.147269427543506
1.97270941734314	0.147728758747689
1.97372508049011	0.148055463796481
1.9747211933136	0.148152495967224
1.97571730613708	0.148249528137967
1.97671341896057	0.148298044223338
1.97770953178406	0.148304519825615
1.97872519493103	0.148485662066378
1.97972130775452	0.148576233186759
1.980717420578	0.148854407598265
1.98171353340149	0.149035549839027
1.98270964622498	0.14921669207979
1.98372530937195	0.150206498801708
1.98472142219543	0.151196290971711
1.98571753501892	0.150284104165621
1.98671364784241	0.149695391883142
1.98770976066589	0.14951424964238
1.98872542381287	0.148420935147442
1.98972153663635	0.148191276821308
[truncated: 22,559 more rows]
