# Supplementary material for: The barley MLA13-AVRA13 heterodimer reveals principles for immunoreceptor recognition of RNase-like powdery mildew effectors
Source: EMBO J. 2025 Feb 13;44(11):3210–30. doi: 10.1038/s44318-025-00373-9 (PMC12130304; doi:10.1038/s44318-025-00373-9)
Supplement: Supplementary file 7 — EV/Appendix Source Data [file 44318_2025_373_MOESM7_ESM.zip › EMBOJ-2024-118663_SD_EV_AppendixFigures/SD_FigureEV1E_1.csv]

Run 75	Run 75
UV(280 nm)_volume	UV(280 nm)_mAU
0	0.101160287158564
0.000917969038709998	0.101234691101126
0.00148437509778887	0.101380261185113
0.00232421932742	0.102298989077099
0.00308593804948032	0.103366524854209
0.00388671969994903	0.104142927739304
0.00423828233033419	0.104142927739304
0.00523437559604645	0.104861086583696
0.00623046932742	0.106074199720751
0.00722656305879354	0.106921761471312
0.00822265725582838	0.107070569356438
0.00923828221857548	0.107918131106999
0.0102343764156103	0.108561886008829
0.0112304706126451	0.108636289951392
0.01222656480968	0.109441789390985
0.0132226590067148	0.110583714558743
0.0142382839694619	0.112294961581938
0.0152343781664968	0.116442053695209
0.0162304732948542	0.118577052489854
0.017226567491889	0.122222685604356
0.0182226616889238	0.125942722661421
0.0192382875829935	0.130584623548202
0.0202343817800283	0.137144728796557
0.0212304759770632	0.139075869810767
0.022226570174098	0.142795805004425
0.0232226643711329	0.146366888657212
0.0242382902652025	0.149443047121167
0.0252343844622374	0.15187548706308
0.0262304786592722	0.154715497046709
0.027226572856307	0.156704758410342
0.0282226670533419	0.158910741447471
0.0292382929474115	0.160974406753667
0.0302343871444464	0.163180360686965
0.0312304813414812	0.163675242220052
0.0322265736758709	0.164813813171349
0.0332226678729057	0.16602675896138
0.0342382937669754	0.166460173204541
0.0352343879640102	0.166967991390266
0.0362304821610451	0.167042380780913
0.0372265763580799	0.16711353964638
0.0382226705551147	0.16711353964638
0.0392382964491844	0.166971221915446
0.0402343906462193	0.166460158652626
0.0412304848432541	0.166314610396512
0.0422265790402889	0.166172292665578
0.0432226732373238	0.165661243954673
0.0442382991313934	0.165153425768949
0.0452343933284283	0.164312441484071
0.0462304875254631	0.163397067808546
0.0472265817224979	0.162549622473307
0.0482226759195328	0.161553383804858
0.0492383018136024	0.160482755745761
0.0502343960106373	0.157920978381298
0.0512304902076721	0.157070273417048
0.052226584404707	0.155226545757614
0.0532226786017418	0.153641609358601
0.0542383044958115	0.152131033246405
0.0552343986928463	0.150769265019335
0.0562304928898811	0.149058134411462
0.057226587086916	0.146997670526616
0.0582226812839508	0.146780963405035
0.0592383071780205	0.146286067320034
0.0602344013750553	0.146286067320034
0.0612304955720901	0.146434860653244
0.062226589769125	0.146583653986454
0.0632226839661598	0.146658043377101
0.0642383098602295	0.147081795148551
0.065234400331974	0.147786951856688
0.0662304908037186	0.147217637277208
0.0672265812754631	0.146221354953013
0.0682226717472076	0.145225087180734
0.0692382976412773	0.144228804856539
0.0702343881130219	0.143083729199134
0.0712304785847664	0.142013057484291
0.0722265690565109	0.141165568493307
0.0732226595282555	0.140386022394523
0.0742382854223251	0.140033444040455
0.0752343758940697	0.140033444040455
0.0762304663658142	0.140809759614058
0.0772265568375587	0.141657248605043
0.0782226473093033	0.142653530929238
0.079238273203373	0.14357540931087
0.0802343636751175	0.144422898301855
0.081230454146862	0.145344776683487
0.0822265446186066	0.145768528454937
0.0832226350903511	0.145768528454937
0.0842382609844208	0.144843404996209
0.0852343514561653	0.143701559863985
0.0862304419279099	0.142414151923731
0.0872265323996544	0.141492273542099
0.0882226228713989	0.140570395160466
0.0892382487654686	0.139722891617566
0.0902343392372131	0.140178977744654
0.0912304297089577	0.140690055559389
0.0922265201807022	0.140981181175448
0.0932226106524467	0.141417869599536
0.0942382365465164	0.142000120831653
0.095234327018261	0.14221684250515
0.0962304174900055	0.142433578730561
0.09722650796175	0.143222845508717
0.0982225984334946	0.143410463351756
0.0992382243275642	0.144037971040234
0.100234314799309	0.144891935633495
0.101230405271053	0.145888203405775
0.102226495742798	0.14688448572997
0.103222586214542	0.148877021274529
0.104238212108612	0.150943960761651
0.105234302580357	0.152438340592198
0.106230393052101	0.153654546011239
0.107226483523846	0.155223329784349
0.10822257399559	0.156934416736476
0.10923819988966	0.158926923177205
0.110234290361404	0.161061732796952
0.111230380833149	0.162200289196335
0.112226471304893	0.163911347044632
0.113222561776638	0.165548000950366
0.114238187670708	0.167682766914368
0.115234278142452	0.168397600646131
0.116230368614197	0.169112419825979
0.117226459085941	0.169403530890122
0.118222549557686	0.169979277416132
0.119238175451756	0.170629398780875
0.1202342659235	0.170985193108208
0.121230356395245	0.171557694557123
0.122226446866989	0.171855266671628
0.123222537338734	0.173000269569457
0.124238163232803	0.174145272467285
0.125234261155128	0.175290260813199
0.126230359077454	0.176008310518228
0.127226456999779	0.176651956280693
0.128222554922104	0.176794274011627
0.129238173365593	0.176719884620979
0.130234271287918	0.175574896275066
0.131230369210243	0.175500506884418
0.132226467132568	0.175500506884418
0.133222565054893	0.175351728103124
0.134238183498383	0.174355518538505
0.135234281420708	0.174281129147857
0.136230379343033	0.173857421032153
0.137226477265358	0.172935600858182
0.138222575187683	0.172935600858182
0.139238193631172	0.17201378068421
0.140234291553497	0.171017556567676
0.141230389475822	0.170170125784352
0.142226487398148	0.170170125784352
0.143222585320473	0.169248305610381
0.144238203763962	0.168824597494677
0.145234301686287	0.168899001437239
0.146230399608612	0.168899001437239
0.147226497530937	0.168899001437239
0.148222595453262	0.168899001437239
0.149238213896751	0.168899001437239
0.150234311819077	0.168899001437239
0.151230409741402	0.168899001437239
0.152226507663727	0.168824597494677
0.153222605586052	0.168750193552114
0.154238224029541	0.168527010828257
0.155234321951866	0.168452606885694
0.156230419874191	0.168303828104399
0.157226517796516	0.168581987963989
0.158222615718842	0.169429418747313
0.159238234162331	0.170425628311932
0.160234332084656	0.171496227267198
0.161230430006981	0.172566826222464
0.162226527929306	0.173786218510941
0.163222625851631	0.174002940184437
0.16423824429512	0.174222877831198
0.165234342217445	0.173944717971608
0.166230440139771	0.173097287188284
0.167226538062096	0.172243395354599
0.168222635984421	0.171389503520913
0.16923825442791	0.170535626239143
0.170234352350235	0.169681748957373
0.17123045027256	0.169681748957373
0.172226548194885	0.170606799656525
0.17322264611721	0.171677413163707
0.174238264560699	0.172822416061535
0.175234362483025	0.173825101228431
0.17623046040535	0.174827757291496
0.177226558327675	0.175972731085494
0.17822265625	0.178039525053464
0.179238274693489	0.180180693860166
0.180234372615814	0.181687923031859
0.181230470538139	0.184194534085691
0.182226568460464	0.186769073479809
0.18322266638279	0.190339764230885
0.184238284826279	0.194757813005708
0.185234382748604	0.199182322830893
0.186230480670929	0.202759401872754
0.187226578593254	0.207183809834532
0.188222676515579	0.211388294701464
0.189238294959068	0.21451897919178
0.190234392881393	0.21764964913018
0.191230490803719	0.219784182263538
0.192226588726044	0.221647031139582
0.193222686648369	0.223787996219471
0.194238305091858	0.226789197768085
0.195234403014183	0.230217221542262
0.196230500936508	0.233719620155171
0.197226598858833	0.237296408158727
0.198222696781158	0.24194034631364
0.199238315224648	0.247156654950231
0.200234413146973	0.252224184805527
0.201230511069298	0.258077430771664
0.202226608991623	0.264564383542165
0.203222706913948	0.271562050329521
0.204238325357437	0.279128784313798
0.205234423279762	0.287985661998391
0.206230521202087	0.297624792438
0.207226619124413	0.309048482449725
0.208222717046738	0.32183644361794
0.209238335490227	0.335694174282253
0.210234433412552	0.349053676472977
0.211230531334877	0.362267252057791
0.212226629257202	0.376903015421703
0.213222727179527	0.392107322113588
0.214238345623016	0.406318751629442
0.215234443545341	0.419317424530163
0.216230541467667	0.430670450441539
0.217226639389992	0.440532952779904
0.218222737312317	0.45009792665951
0.219238355755806	0.458744674688205
0.220234453678131	0.465968943899497
0.221230551600456	0.472830986836925
0.222226649522781	0.479757552966475
0.223222747445107	0.485688506159931
0.224238365888596	0.49190066056326
0.225234463810921	0.496971828397363
0.226230561733246	0.501348054967821
0.227226659655571	0.505278236232698
0.228222757577896	0.508914235979319
0.229238376021385	0.510979501996189
0.23023447394371	0.511907041072845
0.231230571866035	0.512760307174176
0.232226669788361	0.513186969328672
0.233222767710686	0.513962644618005
0.234238386154175	0.51466072909534
0.2352344840765	0.515009800437838
0.236230581998825	0.515009800437838
0.23722667992115	0.515009800437838
0.238222777843475	0.515084131620824
0.239238396286964	0.515084131620824
0.24023449420929	0.515084131620824
0.241230592131615	0.514082203153521
0.24222669005394	0.513080274686217
0.243222787976265	0.512007274664938
0.244238406419754	0.510805053636432
0.245234504342079	0.508814118802547
0.246230602264404	0.506748852785677
0.247226700186729	0.504460593219846
0.248222798109055	0.501380476634949
0.249238416552544	0.499098678119481
0.250234514474869	0.496390217449516
0.251230597496033	0.493109691888094
0.252226680517197	0.489884056150913
0.253222763538361	0.48744710511528
0.254238396883011	0.484935764688998
0.255234479904175	0.481577561004087
0.256230562925339	0.478936854051426
0.257226645946503	0.476076325867325
0.258222728967667	0.473002466605976
0.259238362312317	0.470497470814735
0.260234445333481	0.46806680620648
0.261230528354645	0.465636141598225
0.262226611375809	0.462927506305277
0.263222694396973	0.460716575616971
0.264238327741623	0.458434602478519
0.265234410762787	0.456501700682566
0.266230493783951	0.454782100860029
0.267226576805115	0.452642270829529
0.268222659826279	0.450502440799028
0.269238293170929	0.448362610768527
0.270234376192093	0.446649442892522
0.271230459213257	0.445508398115635
0.272226542234421	0.444512814283371
0.273222625255585	0.443591590737924
0.274238258600235	0.443097087554634
0.275234341621399	0.442524906247854
0.276230424642563	0.441387062892318
0.277226537466049	0.440249219536781
0.278222620487213	0.438532792031765
0.279223591089249	0.43625058606267
0.280224561691284	0.433819717727602
0.281225562095642	0.431314460001886
0.2822265625	0.428233877755702
0.283222675323486	0.425156496930867
0.284223645925522	0.422146928030998
0.285224616527557	0.418713898397982
0.286225616931915	0.415710790548474
0.287231475114822	0.41277555283159
0.288227558135986	0.409491127356887
0.28922364115715	0.406209903303534
0.290239274501801	0.403342477511615
0.291235357522964	0.400617282139137
0.292231440544128	0.397904979763553
0.293227523565292	0.395616167224944
0.294223606586456	0.393476046156138
0.295239239931107	0.391833775211126
0.296235322952271	0.390689354389906
0.297231405973434	0.389050313970074
0.298227488994598	0.387075036996976
0.299223572015762	0.38537778891623
0.300239205360413	0.383868027711287
0.301235288381577	0.381805439246818
0.30223137140274	0.378669472411275
0.303227454423904	0.375462375814095
0.304223537445068	0.372255308320746
0.305239170789719	0.369542860426009
0.306235253810883	0.367328262655064
0.307231336832047	0.365262385457754
0.30822741985321	0.363419589120895
0.309223502874374	0.36190651007928
0.310239136219025	0.36076846299693
0.311235219240189	0.359552825102583
0.312231302261353	0.358046178007498
0.313227385282516	0.356051314156502
0.31422346830368	0.353836629074067
0.315239101648331	0.351201626472175
0.316235184669495	0.348404952092096
0.317231267690659	0.345349631970748
0.318227350711823	0.342349259881303
0.319223433732986	0.338922051014379
0.320239067077637	0.335785822244361
0.321235150098801	0.333134579705074
0.322231233119965	0.330628798110411
0.323227316141129	0.328543334035203
0.324223399162292	0.326622772263363
0.325239032506943	0.324686028761789
0.326235115528107	0.32281712628901
0.327231198549271	0.321523781167343
0.328227281570435	0.320230436045676
0.329223364591599	0.319011480314657
0.330238997936249	0.317866884870455
0.331235080957413	0.316580000799149
0.332231163978577	0.31536424648948
0.333227246999741	0.313650554744527
0.334223330020905	0.312370131723583
0.335238963365555	0.311089708702639
0.336235046386719	0.309809256577864
0.337231129407883	0.308454415062442
0.338227212429047	0.306171597912908
0.339223295450211	0.303885521134362
0.340238928794861	0.301453954307362
0.341235011816025	0.299943902064115
0.342231094837189	0.298078142805025
0.343227177858353	0.296635989798233
0.344223260879517	0.294346624286845
0.345238894224167	0.292978860670701
0.346234977245331	0.292115495540202
0.347231060266495	0.290902884444222
0.348227143287659	0.288762239506468
0.349223226308823	0.286695954855531
0.350238859653473	0.285127636743709
0.351234942674637	0.28313571237959
0.352231025695801	0.281991000520065
0.353227108716965	0.279999076155946
0.354223191738129	0.278430758044124
0.355238825082779	0.277357205050066
0.356234908103943	0.276716920780018
0.357230991125107	0.275578669970855
0.358227074146271	0.274440390057862
0.359223157167435	0.273227749858052
0.360238790512085	0.271940720267594
0.361234873533249	0.270653690677136
0.362230956554413	0.269366690190509
0.363227039575577	0.267581664957106
0.364223122596741	0.265938899246976
0.365238755941391	0.264794158283621
0.366234838962555	0.263649388216436
0.367230921983719	0.262579007539898
0.368227005004883	0.26150862686336
0.369223088026047	0.260292756138369
0.370238721370697	0.258656451478601
0.371234804391861	0.257518142461777
0.372230887413025	0.256528583122417
0.373226970434189	0.255539023783058
0.374223053455353	0.254549464443699
0.375238686800003	0.253559905104339
0.376234769821167	0.252644706051797
0.377230852842331	0.251875055255368
0.378226935863495	0.251525809289888
0.379223018884659	0.250953424256295
0.380238652229309	0.250879034865648
0.381234735250473	0.250730285188183
0.382230818271637	0.250581535510719
0.383226901292801	0.250432785833254
0.384222984313965	0.249287986662239
0.385238617658615	0.248068798100576
0.386234700679779	0.246775249252096
0.387230783700943	0.244708731770515
0.388226866722107	0.242493493715301
0.389222949743271	0.240501380176283
0.390238583087921	0.238360502407886
0.391234666109085	0.236219624639489
0.392230749130249	0.235074796364643
0.393226832151413	0.233862054301426
0.394222915172577	0.232723687076941
0.395238548517227	0.232581398449838
0.396234631538391	0.232581398449838
0.397230714559555	0.232215941650793
0.398226797580719	0.231999263633043
0.399222880601883	0.231708196224645
0.400238513946533	0.230712117627263
0.401234596967697	0.229858327656984
0.402230679988861	0.229004537686706
0.403226763010025	0.228001983487047
0.404222846031189	0.226785981794819
0.405238479375839	0.225715528358705
0.406234562397003	0.224645060370676
0.407230645418167	0.223299692152068
0.408226728439331	0.222161266719922
0.409222811460495	0.221022841287777
0.410238444805145	0.219884415855631
0.411234527826309	0.218894783756696
0.412230610847473	0.217976295971312
0.413226693868637	0.217054563108832
0.414222776889801	0.216058455407619
0.415238410234451	0.215705935261212
0.416234493255615	0.215705935261212
0.417230576276779	0.215851483517326
0.418226659297943	0.215777108678594
0.419222742319107	0.215201420360245
0.420238375663757	0.214198822504841
0.421234458684921	0.213270614040084
0.422230541706085	0.21241678041406
0.423226624727249	0.211268663406372
0.424222707748413	0.210266094654799
0.425238341093063	0.209046818781644
0.426234424114227	0.207552628125995
0.427230507135391	0.20613604283426
0.428226590156555	0.205071977688931
0.429222673177719	0.204357231268659
0.430238306522369	0.203642470296472
0.431234389543533	0.203351373784244
0.432230472564697	0.203060277272016
0.433226555585861	0.201992981601506
0.434222638607025	0.201420523808338
0.435238271951675	0.201200600713491
0.436234354972839	0.200983893591911
0.437230437994003	0.200417896849103
0.438226521015167	0.199777510715649
0.439222604036331	0.19871344557032
0.440238237380981	0.198011621250771
0.441234320402145	0.198445006390102
0.442230403423309	0.198878391529433
0.443226486444473	0.199382935534231
0.444222569465637	0.199958638404496
0.445238202810287	0.199958638404496
0.446234285831451	0.200033027795143
0.447230368852615	0.200107417185791
0.448226451873779	0.199670786969364
0.449222534894943	0.198946305317804
0.450238168239594	0.198221823666245
0.451234251260757	0.196572334971279
0.452230334281921	0.194922846276313
0.453226417303085	0.193920219317079
0.454222500324249	0.192917592357844
0.4552381336689	0.19191496539861
0.456234216690063	0.19191496539861
0.457230299711227	0.191989354789257
0.458226382732391	0.192063744179904
0.459222465753555	0.192988751223311
0.460238099098206	0.193988147657365
0.46123418211937	0.194841995835304
0.462230265140533	0.194699678104371
0.463226348161697	0.194557374925353
0.464222431182861	0.193632367881946
0.465238064527512	0.192561812582426
0.466234147548676	0.191491257282905
0.467230230569839	0.190495091374032
0.468226313591003	0.189495694939978
0.469222396612167	0.188499529031105
0.470238029956818	0.188075820915401
0.471234112977982	0.188075820915401
0.472230195999146	0.187008467037231
0.473226279020309	0.185863493243232
0.474222362041473	0.184718519449234
0.475237995386124	0.183573545655236
0.476234078407288	0.182357427547686
0.477230161428452	0.181212468305603
0.478226244449615	0.180491188075393
0.479222327470779	0.179346214281395
0.480223298072815	0.1791974355001
0.481224298477173	0.1791974355001
0.482225298881531	0.1791974355001
0.483221381902695	0.1791974355001
0.48422235250473	0.1791974355001
0.485223323106766	0.1791974355001
0.486224323511124	0.1791974355001
0.487235069274902	0.178980742930435
0.488231152296066	0.178411486558616
0.48922723531723	0.177564070327207
0.490223318338394	0.176716639543884
0.491238921880722	0.17572044453118
0.492235004901886	0.174798624357209
0.49323108792305	0.173802429344505
0.494227170944214	0.172880609170534
0.495223253965378	0.17267360817641
0.496238857507706	0.173242864548229
0.49723494052887	0.173666572663933
0.498231023550034	0.174371671164408
0.499402910470963	0.174371671164408
0.499402910470963	0.174371671164408
0.499402910470963	0.174371671164408
0.499402910470963	0.178417947608978
0.500633418560028	0.178346788743511
0.500633418560028	0.178346788743511
0.501043558120728	0.177919835550711
0.501668572425842	0.177421738044359
0.502156853675842	0.176923625986092
0.503152966499329	0.175778637640178
0.504149079322815	0.174704793607816
0.505145192146301	0.173630964127369
0.506160855293274	0.172485975781456
0.50715696811676	0.171412146301009
0.508153080940247	0.170409490237944
0.509149193763733	0.170186322066002
0.510145306587219	0.170037543284707
0.511160969734192	0.170037543284707
0.512157082557678	0.170037543284707
0.513153195381165	0.170037543284707
0.514149308204651	0.169895225553773
0.515145421028137	0.168905462487601
0.51616108417511	0.168339422089048
0.517157196998596	0.168268263223581
0.518153309822083	0.168197104358114
0.519149422645569	0.168197104358114
0.520145535469055	0.168197104358114
0.521161198616028	0.167207341291942
0.522157311439514	0.166211117175408
0.523153424263	0.166211117175408
0.524149537086487	0.165638586622663
0.525145649909973	0.164645578479394
0.526161313056946	0.163726974278688
0.527157425880432	0.162737211212516
0.528153538703918	0.161747448146343
0.529149651527405	0.161747448146343
0.530145764350891	0.161896226927638
0.531161427497864	0.161970630870201
0.53215754032135	0.162268217536621
0.533153653144836	0.162342621479183
0.534149765968323	0.162342621479183
0.535145878791809	0.162342621479183
0.536161541938782	0.162193828145973
0.537157654762268	0.161618081619963
0.538153767585754	0.160615367349237
0.539149880409241	0.16039218462538
0.540145993232727	0.159667644766159
0.5411616563797	0.159518851432949
0.542157769203186	0.159370058099739
0.543153882026672	0.159221279318444
0.544149994850159	0.159221279318444
0.545146107673645	0.15964824706316
0.546161770820618	0.160502182552591
0.547157883644104	0.160431023687124
0.54815399646759	0.160641269758344
0.549150109291077	0.160570110892877
0.550146222114563	0.16049895202741
0.551161885261536	0.160282230353914
0.552157998085022	0.160065508680418
0.553154110908508	0.159994335263036
0.554150223731995	0.159923176397569
0.555146336555481	0.159425049787387
0.556161999702454	0.159641756908968
0.55715811252594	0.15986172365956
0.558154225349426	0.160081661306322
0.559150338172913	0.160298382979818
0.560146450996399	0.160589494043961
0.561162114143372	0.160809446242638
0.562158226966858	0.160954994498752
0.563154339790344	0.161598669365048
0.564150452613831	0.161598669365048
0.565146565437317	0.161378717166372
0.56616222858429	0.160233670612797
0.567158341407776	0.159237417392433
0.568154454231262	0.158166774781421
0.569150567054749	0.156947353389114
0.570146679878235	0.15580230683554
0.571162343025208	0.154731664224528
0.572158455848694	0.153735411004163
0.57315456867218	0.152735941810533
0.574150681495667	0.152512744534761
0.575146794319153	0.152289547258988
0.576162457466125	0.152140768477693
0.577158570289612	0.152066379087046
0.578154683113098	0.152493332279846
0.579150795936584	0.152845896081999
0.580146908760071	0.15369983157143
0.581162571907043	0.154479363118298
0.58215868473053	0.155407687998377
0.583154797554016	0.155909059685655
0.584150910377502	0.155909059685655
0.585147023200989	0.155909059685655
0.586162686347961	0.155407702550292
0.587158799171448	0.154757552081719
0.588154911994934	0.153680448420346
0.58915102481842	0.152826512930915
0.590147137641907	0.151972577441484
0.591162800788879	0.151545609696768
0.592158913612366	0.151694403029978
0.593155026435852	0.151843196363188
0.594151139259338	0.151991989696398
0.595147252082825	0.152289576362818
0.596162915229797	0.153217901242897
0.597159028053284	0.152868567965925
0.59815514087677	0.151949905557558
0.599151253700256	0.150960113387555
0.600147366523743	0.149821513332427
0.601163029670715	0.148682913277298
0.602159142494202	0.148026301758364
0.603155255317688	0.147851620567963
0.604151368141174	0.146997685078532
0.605147480964661	0.147347032907419
0.606163144111633	0.14826568076387
0.60715925693512	0.149255472933874
0.608155369758606	0.150170875713229
0.609151482582092	0.151160682435147
0.610147595405579	0.15159412578214
0.611163258552551	0.150979540194385
0.612159371376038	0.149989748024382
0.613155484199524	0.148999941302463
0.61415159702301	0.14801014913246
0.615147709846497	0.147020342410542
0.616163372993469	0.146104939631186
0.617159485816956	0.145040743518621
0.618155598640442	0.144050936796702
0.619151711463928	0.143701588967815
0.620147824287415	0.143701588967815
0.621163487434387	0.143701588967815
0.622159600257874	0.143701588967815
0.62315571308136	0.143843906698748
0.624146938323975	0.143986238981597
0.625147938728333	0.144202960655093
0.62614893913269	0.144348523463123
0.627149939537048	0.144348523463123
0.628146052360535	0.144348523463123
0.629147052764893	0.144490841194056
0.63014805316925	0.144982521305792
0.631149053573608	0.145681202411652
0.632150053977966	0.146528676850721
0.633151054382324	0.147376151289791
0.634147167205811	0.148294784594327
0.635162770748138	0.149284591316245
0.636158883571625	0.149925050209276
0.637154996395111	0.150073843542486
0.638151109218597	0.149798899656162
0.639147222042084	0.149100233102217
0.640162825584412	0.148252758663148
0.641158938407898	0.147405284224078
0.642155051231384	0.146557809785008
0.643151164054871	0.145710335345939
0.644147276878357	0.145564757985994
0.645162880420685	0.145681216963567
0.646158993244171	0.145535654155537
0.647155106067657	0.145393321872689
0.648151218891144	0.145251004141755
0.64914733171463	0.145108671858907
0.650162935256958	0.144966339576058
0.651159048080444	0.144824007293209
0.652155160903931	0.144471428939141
0.653151273727417	0.144063858897425
0.654147386550903	0.143271361594088
0.655162990093231	0.142268603667617
0.656159102916718	0.141974247526377
0.657155215740204	0.141825454193167
0.65815132856369	0.141793105285615
0.659147441387177	0.141760756378062
0.660163044929504	0.141618438647129
0.661159157752991	0.141618438647129
0.662155270576477	0.142339777084999
0.663151383399963	0.14334253501147
0.66414749622345	0.14363689115271
0.665163099765778	0.14378568448592
0.666159212589264	0.143818033393472
0.66715532541275	0.143850382301025
0.668151438236237	0.143850382301025
0.669147551059723	0.143850382301025
0.670163154602051	0.143850382301025
0.671159267425537	0.143850382301025
0.672155380249023	0.143850382301025
0.67315149307251	0.143850382301025
0.674147605895996	0.143850382301025
0.675163209438324	0.143850382301025
0.67615932226181	0.143850382301025
0.677155435085297	0.144270888995379
0.678151547908783	0.144270888995379
0.679147660732269	0.144270888995379
0.680163264274597	0.144270888995379
0.681159377098084	0.144196485052817
0.68215548992157	0.143973302328959
0.683151602745056	0.143675715662539
0.684147715568542	0.143452518386766
0.68516331911087	0.142883203807287
0.686159431934357	0.142883203807287
0.687155544757843	0.142883203807287
0.688151657581329	0.142883203807287
0.689147770404816	0.14295760774985
0.690163373947144	0.143031997140497
0.69115948677063	0.143329583806917
0.692155599594116	0.14355278108269
0.693151712417603	0.143843906698748
0.694147825241089	0.144613746670075
0.695163428783417	0.145454760058783
0.696159541606903	0.146444566780701
0.697155654430389	0.14728558016941
0.698151767253876	0.14743437350262
0.699147880077362	0.14743437350262
0.70016348361969	0.14743437350262
0.701159596443176	0.147292041219771
0.702155709266663	0.146522201248445
0.703151822090149	0.145681187859736
0.704147934913635	0.144691395689733
0.705163538455963	0.143850382301025
0.706159651279449	0.143850382301025
0.707155764102936	0.143850382301025
0.708151876926422	0.143850382301025
0.709147989749908	0.143850382301025
0.710163593292236	0.143850382301025
0.711159706115723	0.143992700031959
0.712155818939209	0.144135032314807
0.713151931762695	0.144277364597656
0.714148044586182	0.144419696880504
0.71516364812851	0.144416466355324
0.716159760951996	0.144267658470199
0.717155873775482	0.144118865136988
0.718151986598969	0.143970057251863
0.719148099422455	0.14367894618772
0.720163702964783	0.143387820571661
0.721159815788269	0.143096694955602
0.722155928611755	0.142805569339544
0.723152041435242	0.142660006531514
0.724148154258728	0.142660006531514
0.725163757801056	0.142660006531514
0.726159870624542	0.142660006531514
0.727155983448029	0.142808799864724
0.728152096271515	0.142957593197934
0.729148209095001	0.143106386531144
0.730163812637329	0.143255179864354
0.731159925460815	0.143403973197564
0.732156038284302	0.14355278108269
0.733152151107788	0.14355278108269
0.734148263931274	0.143436336657032
0.735163867473602	0.14317108434625
0.736159980297089	0.14230095257517
0.737156093120575	0.141298194648698
0.738152205944061	0.140295436722226
0.739148318767548	0.139266790938564
0.740163922309875	0.138179937493987
0.741160035133362	0.137325987452641
0.742156147956848	0.136588467285037
0.743152260780334	0.135850947117433
0.744148373603821	0.135867128847167
0.745163977146149	0.136015936732292
0.746160089969635	0.136164744617417
0.747156202793121	0.136265007313341
0.748152315616608	0.136349117383361
0.749148428440094	0.136349117383361
0.750164031982422	0.136349117383361
0.751160144805908	0.136349117383361
0.752156257629395	0.136129150632769
0.753152370452881	0.135980342747644
0.754148483276367	0.135831534862518
0.755164086818695	0.135905938805081
0.756160199642181	0.136054732138291
0.757156312465668	0.136054732138291
0.758152425289154	0.136054732138291
0.75914853811264	0.136054732138291
0.760164141654968	0.136054732138291
0.761160254478455	0.135912414407358
0.762156367301941	0.135912414407358
0.763152480125427	0.135621303343214
0.764148592948914	0.13448265963234
0.765164196491241	0.133418434415944
0.766160309314728	0.13242858403828
0.767156422138214	0.131438748212531
0.7681525349617	0.130520071252249
0.769148647785187	0.130520071252249
0.770164251327515	0.130448912386782
0.771160364151001	0.130520071252249
0.772156476974487	0.130943837575614
0.773152589797974	0.131018241518177
0.77414870262146	0.131018241518177
0.775149703025818	0.131441993289627
0.776150703430176	0.131865745061077
0.777151703834534	0.131441993289627
0.77814781665802	0.130804735817946
0.779148817062378	0.130804735817946
0.780149817466736	0.131299646454863
0.781150817871094	0.131652224808931
0.782151818275452	0.131652224808931
0.783147931098938	0.131079679704271
0.784153819084167	0.130581523990259
0.785149931907654	0.130358341266401
0.786165595054626	0.129504362121224
0.787161707878113	0.129080595797859
0.788157820701599	0.12809075997211
0.789153933525085	0.127738167066127
0.790150046348572	0.129009436932392
0.791165709495544	0.129581996588968
0.792161822319031	0.130578308016993
0.793157935142517	0.131574619445018
0.794154047966003	0.132001601741649
0.79515016078949	0.131852808408439
0.796165823936462	0.131704015075229
0.797161936759949	0.131205859361216
0.798158049583435	0.130620363052003
0.799154162406921	0.129624051623978
0.800150275230408	0.128776548081078
0.80116593837738	0.128265441162512
0.802162051200867	0.128834770293906
0.803158164024353	0.129332926007919
0.804154276847839	0.130186905153096
0.805150389671326	0.131467866594903
0.806166052818298	0.131911030621268
0.807162165641785	0.131836626678705
0.808158278465271	0.131762222736143
0.809154391288757	0.131613429402933
0.810150504112244	0.13020631740801
0.811166167259216	0.130135143990628
0.812162280082703	0.130277476273477
0.813158392906189	0.130348649690859
0.814154505729675	0.130419808556326
0.815150618553162	0.131273787701502
0.816166281700134	0.132127766846679
0.817162394523621	0.132554763695225
0.818158507347107	0.132480359752662
0.819154620170593	0.13147757272236
0.82015073299408	0.13033245340921
0.821166396141052	0.129759893752635
0.822162508964539	0.128258965560235
0.823158621788025	0.127404986415058
0.824154734611511	0.126977989566512
0.825150847434998	0.126124010421336
0.82616651058197	0.126124010421336
0.827162623405457	0.127126797451638
0.828158736228943	0.128630985273048
0.829154849052429	0.129132371512242
0.830150961875916	0.130562126287259
0.831166625022888	0.130562126287259
0.832162737846375	0.130562126287259
0.833158850669861	0.130562126287259
0.834154963493347	0.131192922708578
0.835151076316834	0.131118518766016
0.836166739463806	0.131118518766016
0.837162852287292	0.131044129375368
0.838158965110779	0.130190150230192
0.839155077934265	0.129763153381646
0.840151190757751	0.129763153381646
0.841166853904724	0.129763153381646
0.84216296672821	0.129132371512242
0.843159079551697	0.128575979033485
0.844155192375183	0.128352796309628
0.845151305198669	0.128779778606258
0.846166968345642	0.129559368360788
0.847163081169128	0.129559368360788
0.848159193992615	0.129559368360788
0.849155306816101	0.129559368360788
0.850151419639587	0.129410575027578
0.85116708278656	0.129336171085015
0.852163195610046	0.128630985273048
0.853159308433533	0.127925799461082
0.854155421257019	0.127071820315905
0.855151534080505	0.127233564853668
0.856167197227478	0.127964623970911
0.857163310050964	0.128039013361558
0.858159422874451	0.128187806694768
0.859155535697937	0.128918865812011
0.860151648521423	0.128918865812011
0.861167311668396	0.128844461869448
0.862163424491882	0.128770057926886
0.863159537315369	0.128621264593676
0.864155650138855	0.127741397591308
0.865151762962341	0.127003862871788
0.866167426109314	0.126415121485479
0.8671635389328	0.125975187984295
0.868159651756287	0.125900798593648
0.869155764579773	0.125900798593648
0.870151877403259	0.12597520253621
0.871167540550232	0.12612399586942
0.872163653373718	0.126272803754546
0.873159766197205	0.126347207697108
0.874155879020691	0.126496015582234
0.875151991844177	0.126644823467359
0.87616765499115	0.126793631352484
0.877163767814636	0.126441038446501
0.878159880638123	0.126589831779711
0.879155993461609	0.126589831779711
0.880152106285095	0.126311628264375
0.881167769432068	0.126460421597585
0.882163882255554	0.126609214930795
0.883159995079041	0.126683618873358
0.884156107902527	0.126609214930795
0.885152220726013	0.126813014503568
0.886167883872986	0.126664206618443
0.887163996696472	0.126589817227796
0.888160109519959	0.126942410133779
0.889156222343445	0.126644808915444
0.890152335166931	0.126347207697108
0.891167998313904	0.126198414363898
0.89216411113739	0.126049606478773
0.893160223960876	0.126049606478773
0.894156336784363	0.126198399811983
0.895152449607849	0.126272803754546
0.896168112754822	0.126272803754546
0.897164225578308	0.126421611639671
0.898160338401794	0.126496015582234
0.899156451225281	0.126276048831642
0.900152564048767	0.126130471471697
0.90116822719574	0.12605608208105
0.902164340019226	0.125907274195924
0.903160452842712	0.125758480862714
0.904156565666199	0.125758480862714
0.905152678489685	0.125758480862714
0.906168341636658	0.126259867101908
0.907164454460144	0.126479848404415
0.90816056728363	0.127126812003553
0.909156680107117	0.12812958448194
0.910152792930603	0.128850937471725
0.911168456077576	0.129853724502027
0.912164568901062	0.130707703647204
0.913160681724548	0.131775173940696
0.914156794548035	0.132486806251109
0.915152907371521	0.133625435410067
0.916168570518494	0.133842157083564
0.91716468334198	0.133282548631541
0.918160796165466	0.132709988974966
0.919156908988953	0.131856024381705
0.920153021812439	0.130853222799487
0.921168684959412	0.12963694462087
0.922164797782898	0.128349507576786
0.923160910606384	0.127062070532702
0.924157023429871	0.126198385260068
0.925153136253357	0.125609658425674
0.92616879940033	0.125609658425674
0.927164912223816	0.125609658425674
0.928161025047302	0.125758466310799
0.929157137870789	0.126334256492555
0.930153250694275	0.127188250189647
0.931168913841248	0.127411462017335
0.932165026664734	0.12798402167391
0.93316113948822	0.128203988424502
0.934157252311707	0.12812958448194
0.935153365135193	0.127906387206167
0.936169028282166	0.127906387206167
0.937165141105652	0.127479390357621
0.938161253929138	0.12677421909757
0.939157366752625	0.126699815155007
0.940153479576111	0.126198414363898
0.941169142723084	0.126198414363898
0.94216525554657	0.126198414363898
0.943161368370056	0.126198414363898
0.944157481193542	0.126124010421336
0.945153594017029	0.12597520253621
0.946169257164001	0.125826394651085
0.947165369987488	0.12567758676596
0.948161482810974	0.125603182823397
0.94915759563446	0.12552879343275
0.950153708457947	0.124044003314339
0.951169371604919	0.123549063573591
0.952165484428406	0.122982964967377
0.953161597251892	0.122840632684529
0.954157710075378	0.122840632684529
0.955153822898865	0.122840632684529
0.956169486045837	0.122840632684529
0.957165598869324	0.122769473819062
0.95816171169281	0.123759338748641
0.959157824516296	0.124606871395372
0.960153937339783	0.125030623166822
0.961169600486755	0.125172955449671
0.962165713310242	0.125172955449671
0.963161826133728	0.125172955449671
0.964157938957214	0.125172955449671
0.965154051780701	0.125745515106246
0.966169714927673	0.125894322991371
0.96716582775116	0.12618544860743
0.968161940574646	0.126476588775404
0.969158053398132	0.126625396660529
0.970154166221619	0.126848608488217
0.971169829368591	0.12692301243078
0.972165942192078	0.127071820315905
0.973162055015564	0.126644823467359
0.97415816783905	0.126644823467359
0.975154280662537	0.126644823467359
0.976169943809509	0.126644823467359
0.977166056632996	0.126644823467359
0.978162169456482	0.127071820315905
0.979158282279968	0.127498802612536
0.980154395103455	0.127498802612536
0.981170058250427	0.127573206555098
0.982166171073914	0.127573206555098
0.9831622838974	0.128000203403644
0.984158396720886	0.128000203403644
0.985154509544373	0.128427185700275
0.986541271209717	0.128000203403644
0.987166225910187	0.128000203403644
0.988162338733673	0.128000203403644
0.989158451557159	0.127925799461082
0.990154564380646	0.127777006127872
0.991170227527618	0.127275605336763
0.992166340351105	0.127275605336763
0.993162453174591	0.126848623040132
0.994158565998077	0.126421626191586
0.995154678821564	0.126421626191586
0.996170341968536	0.126421626191586
0.997166454792023	0.126496030134149
0.998162567615509	0.126570434076712
0.999158680438995	0.126496030134149
1.00015473365784	0.126347222249024
1.00117039680481	0.126198414363898
1.0021665096283	0.125978447613306
1.00316262245178	0.125829639728181
1.00415873527527	0.125680831843056
1.00515484809875	0.125532023957931
1.00617051124573	0.125457620015368
1.00716662406921	0.125457620015368
1.0081627368927	0.125457620015368
1.00915884971619	0.125457620015368
1.01015496253967	0.12552879343275
1.01117062568665	0.12552879343275
1.01216673851013	0.12552879343275
1.01316285133362	0.12552879343275
1.0141589641571	0.12552879343275
1.01515507698059	0.12552879343275
1.01617074012756	0.12552879343275
1.01716685295105	0.12552879343275
1.01816296577454	0.12552879343275
1.01915907859802	0.12552879343275
1.02015519142151	0.12552879343275
1.02117085456848	0.12552879343275
1.02216696739197	0.12552879343275
1.02316308021545	0.12552879343275
1.02415919303894	0.12552879343275
1.02515530586243	0.12552879343275
1.0261709690094	0.12552879343275
1.02716708183289	0.125603197375312
1.02816319465637	0.125752005260438
1.02915930747986	0.125900798593648
1.03015542030334	0.125900798593648
1.03117108345032	0.125900798593648
1.0321671962738	0.125900798593648
1.03316330909729	0.125900798593648
1.03415942192078	0.125900798593648
1.03515553474426	0.125334699987434
1.03617119789124	0.124694197438657
1.03716731071472	0.124254263937473
1.03816342353821	0.124111931654625
1.03915953636169	0.124040772789158
1.04015564918518	0.123969599371776
1.04117131233215	0.123969599371776
1.04216742515564	0.123969599371776
1.04316353797913	0.124461294035427
1.04415965080261	0.124952988699079
1.0451557636261	0.125244128867052
1.04617142677307	0.125386461149901
1.04716753959656	0.125457620015368
1.04816365242004	0.12552879343275
1.04915976524353	0.12552879343275
1.05015587806702	0.12552879343275
1.05117154121399	0.12552879343275
1.05216765403748	0.12552879343275
1.05316376686096	0.12552879343275
1.05415987968445	0.12567758676596
1.05515599250793	0.125826394651085
1.05617165565491	0.12597520253621
1.05716776847839	0.126124010421336
1.05816388130188	0.126272818306461
1.05915999412537	0.126421626191586
1.06015610694885	0.126421626191586
1.06117177009583	0.126001090393402
1.06216788291931	0.125011240015738
1.0631639957428	0.123872567201033
1.06416010856628	0.122808298328891
1.06515622138977	0.122585101053119
1.06617188453674	0.122510697110556
1.06716799736023	0.122361889225431
1.06816411018372	0.122361889225431
1.0691602230072	0.1227824104717
1.07015633583069	0.123332341900095
1.07117199897766	0.124031066661701
1.07216811180115	0.124655387480743
1.07316422462463	0.124364261864685
1.07416033744812	0.123723759315908
1.07515645027161	0.122733894386329
1.07617211341858	0.12174402945675
1.07716822624207	0.12075416452717
1.07816433906555	0.120055432489607
1.07916045188904	0.119851632916834
1.08015656471252	0.119647840620019
1.0811722278595	0.119938973512035
1.08216834068298	0.119938973512035
1.08316445350647	0.120288343168795
1.08416056632996	0.120987082482316
1.08515667915344	0.121831384603865
1.08617234230042	0.122675686725415
1.0871684551239	0.122604513308033
1.08816456794739	0.122678917250596
1.08916068077087	0.122678917250596
1.09015679359436	0.122478362754919
1.09117245674133	0.122203389764763
1.09216856956482	0.121504650451243
1.09316468238831	0.120660348329693
1.09416079521179	0.119816053484101
1.09515690803528	0.119392287160736
1.09617257118225	0.118822958029341
1.09716868400574	0.117833100375719
1.09816479682922	0.117833100375719
1.09916090965271	0.118328032840509
1.1001570224762	0.119317897770088
1.10117268562317	0.120307762699667
1.10216879844666	0.121297627629247
1.10316491127014	0.122287485282868
1.10416102409363	0.123277350212447
1.10515713691711	0.124341604532674
1.10617280006409	0.124690966913477
1.10716891288757	0.125101796584204
1.10816502571106	0.124959464301355
1.10916113853455	0.124044003314339
1.11015725135803	0.123054138384759
1.111172914505	0.12206427345518
1.11216902732849	0.121569340990391
1.11316514015198	0.120505079394206
1.11416125297546	0.120996774057858
1.11515736579895	0.120948257972486
1.11617302894592	0.120948257972486
1.11716914176941	0.121572586067487
1.1181652545929	0.122122524771839
1.11916136741638	0.122397483210079
1.12015748023987	0.122177516459487
1.12117314338684	0.122177516459487
1.12216925621033	0.121187651529908
1.12316536903381	0.120256008813158
1.1241614818573	0.119408476166427
1.12515759468079	0.118709744128864
1.12617325782776	0.118159812700469
1.12716937065125	0.117884854262229
1.12816548347473	0.117609888548031
1.12916159629822	0.117609888548031
1.1301577091217	0.117609888548031
1.13117337226868	0.117609888548031
1.13216948509216	0.117609888548031
1.13316559791565	0.117609888548031
1.13416171073914	0.117609888548031
1.13515782356262	0.117609888548031
1.13617348670959	0.117609888548031
1.13716959953308	0.117609888548031
1.13816571235657	0.117609888548031
1.13916182518005	0.117609888548031
1.14015793800354	0.117609888548031
1.14117360115051	0.117609888548031
1.142169713974	0.117609888548031
1.14316582679749	0.117609888548031
1.14416193962097	0.117609888548031
1.14515805244446	0.11797542538261
1.14617371559143	0.118761498015374
1.14716982841492	0.119476404506713
1.1481659412384	0.120323937153444
1.14916205406189	0.121171469800174
1.15015816688538	0.122019002446905
1.15117383003235	0.122866535093635
1.15216994285583	0.123714053188451
1.15316605567932	0.124196041724645
1.15416216850281	0.124257509014569
1.15515828132629	0.124461294035427
1.15617394447327	0.124532467452809
1.15717005729675	0.124603626318276
1.15816617012024	0.124674799735658
1.15916228294373	0.124251033412293
1.16015839576721	0.123827267088927
1.16117405891418	0.122979748994112
1.16217017173767	0.122132216347381
1.16316628456116	0.121064716950059
1.16416239738464	0.120146018161904
1.16515851020813	0.119227319373749
1.1661741733551	0.118308620585594
1.16717028617859	0.117884854262229
1.16816639900208	0.117609895823989
1.16916251182556	0.117609895823989
1.17015862464905	0.117609895823989
1.17117428779602	0.117758689157199
1.17217040061951	0.117758689157199
1.17316651344299	0.117758689157199
1.17416262626648	0.117758689157199
1.17515873908997	0.117758689157199
1.17617440223694	0.117609888548031
1.17717051506042	0.117609888548031
1.17816662788391	0.117609888548031
1.1791627407074	0.117609888548031
1.18015885353088	0.117609888548031
1.18117451667786	0.117461095214821
1.18217062950134	0.117312294605654
1.18316674232483	0.117237890663091
1.18416285514832	0.117237890663091
1.1851589679718	0.117237890663091
1.18617463111877	0.117312294605654
1.18717074394226	0.117461102490779
1.18816685676575	0.117609910375904
1.18916296958923	0.11790751159424
1.19015908241272	0.118205120088533
1.19117474555969	0.118428324640263
1.19217085838318	0.118577125249431
1.19316697120667	0.118725925858598
1.19416308403015	0.118800329801161
1.19515919685364	0.118651521916036
1.19617486000061	0.11850271403091
1.1971709728241	0.118353906145785
1.19816708564758	0.118205105536617
1.19916319847107	0.118056297651492
1.20015931129456	0.118056297651492
1.20117497444153	0.118056297651492
1.20217108726501	0.117981893708929
1.2031672000885	0.117981893708929
1.20416331291199	0.118130701594055
1.20515942573547	0.11827950947918
1.20617508888245	0.118428317364305
1.20717120170593	0.118577117973473
1.20816731452942	0.118502721306868
1.20916342735291	0.1183539206977
1.21015954017639	0.118279516755138
1.21117520332336	0.118279516755138
1.21217131614685	0.118130708870012
1.21316742897034	0.117981900984887
1.21416354179382	0.117833093099762
1.21515965461731	0.117684292490594
1.21617531776428	0.117609888548031
1.21717143058777	0.117609888548031
1.21816754341125	0.117535484605469
1.21916365623474	0.117535484605469
1.22015976905823	0.116962917672936
1.2211754322052	0.116814124339726
1.22217154502869	0.116665323730558
1.22315788269043	0.116590919787996
1.22415888309479	0.11651652312139
1.22515988349915	0.11651652312139
1.2261608839035	0.116590919787996
1.22716188430786	0.116590919787996
1.22815799713135	0.117163486720528
1.22915899753571	0.117237883387133
1.23015999794006	0.117237883387133
1.23116099834442	0.117163479444571
1.23216199874878	0.117089082777966
1.23315811157227	0.116940282168798
1.23417377471924	0.116865885502193
1.23516988754272	0.116717092168983
1.23616600036621	0.116568298835773
1.2371621131897	0.116493902169168
1.23815822601318	0.116493902169168
1.23917388916016	0.116351562610362
1.24017000198364	0.115856622869615
1.24116611480713	0.115009075670969
1.24216222763062	0.114087131805718
1.2431583404541	0.113239584607072
1.24417400360107	0.112744644866325
1.24517011642456	0.112249705125578
1.24616622924805	0.111680361442268
1.24716234207153	0.111822693725117
1.24815845489502	0.112317640741821
1.24917411804199	0.113165187940467
1.25017023086548	0.114012735139113
1.25116634368896	0.114860282337759
1.25216245651245	0.115491078759078
1.25315856933594	0.11606041516643
1.25417423248291	0.116704155516345
1.2551703453064	0.116704155516345
1.25616645812988	0.116852956125513
1.25716257095337	0.116927360068075
1.25815868377686	0.11700175673468
1.25917434692383	0.11715055006789
1.26017045974731	0.117163486720528
1.2611665725708	0.117237883387133
1.26216268539429	0.117312280053739
1.26315879821777	0.117535491881426
1.26417446136475	0.117461087938864
1.26517057418823	0.117386691272259
1.26616668701172	0.117461087938864
1.26716279983521	0.117312294605654
1.26815891265869	0.117163501272444
1.26917457580566	0.117014707939234
1.27017068862915	0.117014707939234
1.27116680145264	0.116940303996671
1.27216291427612	0.117014700663276
1.27315902709961	0.117163508548401
1.27417469024658	0.117163508548401
1.27517080307007	0.117312301881611
1.27616691589355	0.117461095214821
1.27716302871704	0.117609888548031
1.27815914154053	0.117609888548031
1.2791748046875	0.117609888548031
1.28017091751099	0.117609888548031
1.28116703033447	0.117461080662906
1.28216314315796	0.117312287329696
1.28315925598145	0.117021161713637
1.28417491912842	0.11637742863968
1.2851710319519	0.115381088107824
1.28616714477539	0.114662943815347
1.28716325759888	0.114371803647373
1.28815937042236	0.114080663479399
1.28917503356934	0.114009490062017
1.29017114639282	0.113867157779168
1.29116725921631	0.113867157779168
1.29216337203979	0.114290931378491
1.29315948486328	0.114996146294288
1.29417514801025	0.115494323836174
1.29517126083374	0.115494323836174
1.29616737365723	0.115494323836174
1.29716348648071	0.115348753752187
1.2981595993042	0.115361690404825
1.29917526245117	0.115287286462262
1.30017137527466	0.114362097519916
1.30116748809814	0.114362097519916
1.30216360092163	0.114290931378491
1.30315971374512	0.113863927253988
1.30417537689209	0.112864334369078
1.30517148971558	0.112010318844113
1.30616760253906	0.110923385364003
1.30716371536255	0.109923792479094
1.30815982818604	0.10963265231112
1.30917549133301	0.108487489342224
1.31017160415649	0.107342326373328
1.31116771697998	0.106695340946317
1.31216382980347	0.106692110421136
1.31315994262695	0.106617706478573
1.31417560577393	0.106837680505123
1.31517171859741	0.107630236016121
1.3161678314209	0.108917731267866
1.31716394424438	0.110205226519611
1.31816005706787	0.111492721771356
1.31917572021484	0.112709050881676
1.32017183303833	0.11400301445974
1.32116794586182	0.115296978037804
1.3221640586853	0.116442126454785
1.32316017150879	0.117014693387318
1.32416117191315	0.117014693387318
1.3251621723175	0.116943527245894
1.32616317272186	0.116095980047248
1.32716417312622	0.11524844012456
1.32816028594971	0.114103284431621
1.32916128635406	0.112958128738683
1.33016228675842	0.111961780930869
1.33116328716278	0.111667417513672
1.33216428756714	0.111667417513672
1.33316040039063	0.111738583655097
1.33416140079498	0.112586130853742
1.33516728878021	0.113433678052388
1.3361634016037	0.114430033136159
1.33717906475067	0.114986440166831
1.33817517757416	0.114837632281706
1.33917129039764	0.113986847281922
1.34016740322113	0.112990492198151
1.34116351604462	0.11199413711438
1.34217917919159	0.110997782030609
1.34317529201508	0.110001426946837
1.34417140483856	0.109005071863066
1.34516751766205	0.108448664832395
1.34616363048553	0.108448664832395
1.34717929363251	0.108668638858944
1.34817540645599	0.108888612885494
1.34917151927948	0.109606757177971
1.35016763210297	0.11075191287091
1.35116374492645	0.111748267954681
1.35217940807343	0.112819019705057
1.35317552089691	0.113964175397996
1.3541716337204	0.114902300992981
1.35516774654388	0.115620452561416
1.35616385936737	0.116396833618637
1.35717952251434	0.116616814921144
1.35817563533783	0.116325682029128
1.35917174816132	0.116325682029128
1.3601678609848	0.116251278086565
1.36116397380829	0.115678696602117
1.36217963695526	0.115313159767538
1.36317574977875	0.115371389256325
1.36417186260223	0.114595008199103
1.36516797542572	0.113805690489244
1.36616408824921	0.113242815132253
1.36717975139618	0.113242815132253
1.36817586421967	0.113242815132253
1.36917197704315	0.113740992674138
1.37016808986664	0.114239162940066
1.37116420269012	0.114239162940066
1.3721798658371	0.114591770397965
1.37317597866058	0.114591770397965
1.37417209148407	0.114449438115116
1.37516820430756	0.11360189091647
1.37616431713104	0.11325252125971
1.37717998027802	0.113326917926315
1.3781760931015	0.11340131459292
1.37917220592499	0.113624511868693
1.38016831874847	0.113698908535298
1.38116443157196	0.113624504592735
1.38218009471893	0.113550100650173
1.38317620754242	0.113401292765047
1.38417232036591	0.112754314613994
1.38516843318939	0.111609158921055
1.38616454601288	0.110464003228117
1.38718020915985	0.109535591036547
1.38817632198334	0.109179753053468
1.38917243480682	0.109677930595353
1.39016854763031	0.110748682345729
1.3911646604538	0.111893838038668
1.39218032360077	0.113038993731607
1.39317643642426	0.114184149424545
1.39417254924774	0.115329305117484
1.39516866207123	0.116108916699886
1.39616477489471	0.116814131615683
1.39718043804169	0.117237905215006
1.39817655086517	0.117089104605839
1.39917266368866	0.116940296720713
1.40016877651215	0.116222152428236
1.40116488933563	0.115504008135758
1.4021805524826	0.11443326366134
1.40317666530609	0.113362511910964
1.40417277812958	0.112514964712318
1.40516889095306	0.111667417513672
1.40616500377655	0.110819870315026
1.40718066692352	0.109972323116381
1.40817677974701	0.109694119601045
1.4091728925705	0.109415916085709
1.41016900539398	0.109914093627594
1.41116511821747	0.11098484537797
1.41218078136444	0.111981185909826
1.41317689418793	0.112977526441682
1.41417300701141	0.113973874249496
1.4151691198349	0.114970222057309
1.41616523265839	0.115966569865122
1.41718089580536	0.116535913548432
1.41817700862885	0.116254472231958
1.41917312145233	0.115332528366707
1.42016923427582	0.114407353976276
1.4211653470993	0.113553345727269
1.42218101024628	0.112699337478261
1.42317712306976	0.111845321953297
1.42417323589325	0.110991313704289
1.42516934871674	0.110564302303828
1.42616546154022	0.110564302303828
1.42718112468719	0.11078103852924
1.42817723751068	0.111001012555789
1.42917335033417	0.111149820440914
1.43016946315765	0.11129862832604
1.43116557598114	0.11130185885122
1.43218123912811	0.111159526568372
1.4331773519516	0.112013542093337
1.43417346477509	0.112867550342344
1.43516957759857	0.113647154648788
1.43616569042206	0.115342219942249
1.43718135356903	0.116542352770921
1.43817746639252	0.117389892693609
1.439173579216	0.118240670417435
1.44016969203949	0.119162614282686
1.44116580486298	0.119162614282686
1.44218146800995	0.119162614282686
1.44317758083344	0.119162614282686
1.44417369365692	0.11824715329567
1.44516980648041	0.117901028716005
1.44616591930389	0.117833100375719
1.44718158245087	0.117833100375719
1.44817769527435	0.117981900984887
1.44917380809784	0.118551230116282
1.45016992092133	0.119046162581071
1.45116603374481	0.119046162581071
1.45218169689178	0.118971758638509
1.45317780971527	0.118822950753383
1.45417392253876	0.118748546810821
1.45517003536224	0.118748546810821
1.45616614818573	0.118674150144216
1.4571818113327	0.118104821012821
1.45817792415619	0.117535484605469
1.45917403697968	0.117386691272259
1.46017014980316	0.117237897939049
1.46116626262665	0.117089104605839
1.46218192577362	0.116940303996671
1.46317803859711	0.116940303996671
1.46417415142059	0.116940303996671
1.46517026424408	0.116940303996671
1.46616637706757	0.116940311272629
1.46718204021454	0.116940311272629
1.46817815303802	0.116940311272629
1.46917426586151	0.116940311272629
1.470170378685	0.116940311272629
1.47116649150848	0.116791503387503
1.47218215465546	0.116642702778336
1.47317826747894	0.116642702778336
1.47417438030243	0.116717099444941
1.47517049312592	0.116865892778151
1.4761666059494	0.117014686111361
1.47718226909637	0.117163479444571
1.47817838191986	0.117312280053739
1.47917449474335	0.117461080662906
1.48017060756683	0.117609888548031
1.48116672039032	0.117609888548031
1.48218238353729	0.117461087938864
1.48317849636078	0.117312294605654
1.48417460918427	0.117312294605654
1.48517072200775	0.117312294605654
1.48616683483124	0.117034098366275
1.48718249797821	0.117034098366275
1.4881786108017	0.116830298793502
1.48917472362518	0.116273899038788
1.49017083644867	0.115866299893241
1.49116694927216	0.115513692435343
1.49218261241913	0.115439295768738
1.49317872524261	0.115439295768738
1.4941748380661	0.115717499284074
1.49517095088959	0.115717499284074
1.49616706371307	0.115921291580889
1.49718272686005	0.116552095278166
1.49817883968353	0.117108487756923
1.49917495250702	0.117461095214821
1.50017106533051	0.117535491881426
1.50116717815399	0.117461095214821
1.50218284130096	0.117461095214821
1.50317895412445	0.117461095214821
1.50417506694794	0.117461095214821
1.50517117977142	0.117386698548216
1.50616729259491	0.117535506433342
1.50718295574188	0.117758703709114
1.50817906856537	0.117758703709114
1.50917518138885	0.117833100375719
1.51017129421234	0.117833100375719
1.51116740703583	0.117833100375719
1.5121830701828	0.117684292490594
1.51317918300629	0.118253621621989
1.51417529582977	0.119094678666443
1.51517140865326	0.120010139653459
1.51616752147675	0.121000004583038
1.51718318462372	0.121989869512618
1.5181792974472	0.122979734442197
1.51917541027069	0.123054138384759
1.52017152309418	0.123202946269885
1.52116763591766	0.12263361713849
1.52218329906464	0.121643744932953
1.52317941188812	0.120579483336769
1.52417552471161	0.11944082507398
1.5251716375351	0.118450960144401
1.52616775035858	0.117386698548216
1.52718341350555	0.117237897939049
1.52817952632904	0.116665316454601
1.52917563915253	0.116665316454601
1.53017175197601	0.116665316454601
1.5311678647995	0.116739713121206
1.53218352794647	0.116888506454416
1.53317964076996	0.116888506454416
1.53417575359344	0.116888506454416
1.53517186641693	0.116814102511853
1.53616797924042	0.117237876111176
1.53718364238739	0.117237876111176
1.53817975521088	0.117163479444571
1.53917586803436	0.117237883387133
1.54017198085785	0.117386691272259
1.54116809368134	0.117535499157384
1.54218375682831	0.117684307042509
1.54317986965179	0.117833107651677
1.54417598247528	0.11790751159424
1.54517209529877	0.117833107651677
1.54616820812225	0.11790751159424
1.54718387126923	0.117684314318467
1.54817998409271	0.117535506433342
1.5491760969162	0.117386698548216
1.55017220973969	0.117312294605654
1.55116832256317	0.117312294605654
1.55218398571014	0.117535499157384
1.55318009853363	0.118179224955384
1.55417621135712	0.118674157420173
1.5551723241806	0.118971758638509
1.55616843700409	0.119059106509667
1.55718410015106	0.119146454380825
1.55818021297455	0.119233794976026
1.55917632579803	0.119321142847184
1.56017243862152	0.119259682833217
1.56116855144501	0.11883915431099
1.56218421459198	0.118493029731326
1.56318032741547	0.118493029731326
1.56417644023895	0.118554489745293
1.56517255306244	0.11861594975926
1.56616866588593	0.118745338113513
1.5671843290329	0.119091469969135
1.56818044185638	0.119437601824757
1.56917655467987	0.119722273666412
1.57017266750336	0.119932541565504
1.57116878032684	0.119932541565504
1.57218444347382	0.119932541565504
1.5731805562973	0.120068412797991
1.57417666912079	0.121139135444537
1.57517278194427	0.12149172835052
1.57616889476776	0.122345722047612
1.57718455791473	0.123199701192789
1.57818067073822	0.123125311802141
1.57917678356171	0.123125311802141
1.58017289638519	0.123125311802141
1.58116900920868	0.122989440569654
1.58218467235565	0.120996774057858
1.58318078517914	0.119505501061212
1.58417689800262	0.117512834549416
1.58517301082611	0.116442104626913
1.5861691236496	0.116374169010669
1.58718478679657	0.116584436909761
1.58818089962006	0.11757430183934
1.58917701244354	0.11856416676892
1.59017312526703	0.119486103358213
1.59116923809052	0.120340118883178
1.59218490123749	0.121194127132185
1.59318101406097	0.121126191515941
1.59417712688446	0.121058263175655
1.59517323970795	0.120773591334
1.59616935253143	0.118780910270289
1.59718501567841	0.117716641398147
1.59818112850189	0.11757430183934
1.59917724132538	0.117425501230173
1.60017335414886	0.118266558274627
1.60116946697235	0.119182019261643
1.60218513011932	0.120171884191222
1.60318124294281	0.120666816656012
1.6041773557663	0.121669632790145
1.60517346858978	0.121744036732707
1.60616958141327	0.12181844067527
1.60718524456024	0.121967241284437
1.60818135738373	0.121126184239984
1.60917747020721	0.120705655717757
1.6101735830307	0.120210723252967
1.61116969585419	0.11979019473074
1.61218535900116	0.11979019473074
1.61318147182465	0.119715790788177
1.61417758464813	0.119566982903052
1.61517369747162	0.119418182293884
1.6161698102951	0.119269374408759
1.61718547344208	0.118625641334802
1.61818158626556	0.117981908260845
1.61917769908905	0.117833100375719
1.62017381191254	0.117684292490594
1.62116992473602	0.117609888548031
1.622185587883	0.117609888548031
1.62318170070648	0.117461080662906
1.62417781352997	0.117386683996301
1.62517392635345	0.117312280053739
1.62617003917694	0.117386683996301
1.62718570232391	0.117535491881426
1.6281818151474	0.117684299766552
1.62917792797089	0.117833107651677
1.63017404079437	0.117981915536802
1.63117015361786	0.118279524031095
1.63218581676483	0.118428324640263
1.63318192958832	0.118577125249431
1.6341780424118	0.118577125249431
1.63517415523529	0.118577125249431
1.63617026805878	0.118577125249431
1.63718593120575	0.118428317364305
1.63818204402924	0.118428317364305
1.63917815685272	0.118353913421743
1.64017426967621	0.118279516755138
1.64117038249969	0.118279516755138
1.64218604564667	0.119078526040539
1.64318215847015	0.119803138659336
1.64417827129364	0.120091041026171
1.64517438411713	0.120964461530093
1.64617049694061	0.12089005758753
1.64718616008759	0.120741256978363
1.64818227291107	0.120741256978363
1.64917838573456	0.12089005758753
1.65017449855804	0.120165444968734
1.65117061138153	0.119803138659336
1.6521862745285	0.1195152362925
1.65318238735199	0.118570649647154
1.65417850017548	0.118719457532279
1.65517461299896	0.118793861474842
1.65617072582245	0.118793861474842
1.65718638896942	0.118645060865674
1.65818250179291	0.118496252980549
1.65917861461639	0.118347445095424
1.66017472743988	0.11805630492745
1.66117084026337	0.116911156510469
1.66218650341034	0.11576600081753
1.66318261623383	0.115267830551602
1.66417872905731	0.114620852400549
1.6651748418808	0.114472044515423
1.66617095470428	0.114397647848818
1.66718661785126	0.114174457849003
1.66818273067474	0.114025664515793
1.66917884349823	0.114873211714439
1.67017495632172	0.115015551273245
1.6711710691452	0.114659713290166
1.67218673229218	0.114303875307087
1.67318284511566	0.114025664515793
1.67417895793915	0.114100068458356
1.67517507076263	0.114323258458171
1.67617118358612	0.114397655124776
1.67718684673309	0.114546448457986
1.67818295955658	0.115047849249095
1.67917907238007	0.115901857498102
1.68017518520355	0.117406081699301
1.68117129802704	0.117833093099762
1.68218696117401	0.117833093099762
1.6831830739975	0.117907497042324
1.68417918682098	0.117907497042324
1.68517529964447	0.117907497042324
1.68617141246796	0.117907497042324
1.68718707561493	0.117907497042324
1.68818318843842	0.116904680908192
1.6891793012619	0.116328868898563
1.69017541408539	0.11610567162279
1.69117152690887	0.115956871013623
1.69218719005585	0.115733681013808
1.69318330287933	0.115659284347203
1.69417941570282	0.115439324872568
1.69517552852631	0.114371803647373
1.69617164134979	0.114798815047834
1.69718730449677	0.114303875307087
1.69818341732025	0.113954498374369
1.69917953014374	0.114028895040974
1.70017564296722	0.114475296868477
1.70117175579071	0.114624097477645
1.70218741893768	0.114992872113362
1.70318353176117	0.116138020530343
1.70417964458466	0.116710594738834
1.70517575740814	0.1183539206977
1.70617187023163	0.118428324640263
1.7071875333786	0.11822452506749
1.70818364620209	0.117370516818482
1.70917975902557	0.116516508569475
1.71017587184906	0.115012284368277
1.71117198467255	0.11451087630121
1.71218764781952	0.113582464109641
1.71318376064301	0.112654044642113
1.71417987346649	0.111508896225132
1.71517598628998	0.111123947135638
1.71617209911346	0.111182176624425
1.71718776226044	0.111298635601997
1.71818387508392	0.112003843241837
1.71917998790741	0.112430854642298
1.7201761007309	0.113433670776431
1.72117221355438	0.113433670776431
1.72218787670135	0.113576003059279
1.72318398952484	0.11344336962793
1.72418010234833	0.113605106889736
1.72517621517181	0.112987232569139
1.7261723279953	0.113061636511702
1.72718799114227	0.113637441245373
1.72818410396576	0.113637441245373
1.72918021678925	0.114708192995749
1.73017632961273	0.116416216769721
1.73117244243622	0.117059957119636
1.73218810558319	0.117846037028357
1.73318421840668	0.118984724394977
1.73418033123016	0.11962847202085
1.73517644405365	0.119832264317665
1.73617255687714	0.120252792839892
1.73718822002411	0.12102592154406
1.7381843328476	0.121731114631984
1.73918044567108	0.122361903777346
1.74017655849457	0.122504221508279
1.74117267131805	0.122436293167993
1.74218833446503	0.122368364827707
1.74318444728851	0.122158089652658
1.744180560112	0.121520824905019
1.74517667293549	0.120395103294868
1.74617278575897	0.120042503112927
1.74718844890594	0.11933731730096
1.74818456172943	0.119052660011221
1.74918067455292	0.119188531243708
1.7501767873764	0.119392330816481
1.75117290019989	0.119534670375288
1.75218856334686	0.119819334940985
1.75318467617035	0.119751406600699
1.75418078899384	0.119466734759044
1.75517690181732	0.119039716082625
1.75617301464081	0.118897376523819
1.75718867778778	0.118612697406206
1.75818479061127	0.118476833449677
1.75918090343475	0.118340969493147
1.76017701625824	0.118205105536617
1.76117312908173	0.118205105536617
1.7621887922287	0.118353906145785
1.76318490505219	0.11850271403091
1.76418101787567	0.118651521916036
1.76517713069916	0.118800329801161
1.76617324352264	0.118800329801161
1.76718890666962	0.118800329801161
1.7681850194931	0.118298921734095
1.76918113231659	0.118298921734095
1.77017724514008	0.118298921734095
1.77117335796356	0.118298921734095
1.77217435836792	0.118298921734095
1.77317047119141	0.118298921734095
1.77417147159576	0.118298921734095
1.77517247200012	0.118800329801161
1.77617347240448	0.118800329801161
1.77717447280884	0.118800329801161
1.77817058563232	0.118800329801161
1.77917158603668	0.118868265417404
1.78017258644104	0.118868265417404
1.7811735868454	0.118868265417404
1.78218924999237	0.118868265417404
1.78318536281586	0.118868265417404
1.78418147563934	0.118868265417404
1.78517758846283	0.118868265417404
1.78617370128632	0.118868265417404
1.78718936443329	0.118800329801161
1.78818547725677	0.118800329801161
1.78918159008026	0.118868265417404
1.79017770290375	0.118868265417404
1.79117381572723	0.118735639262013
1.79218947887421	0.118735639262013
1.79318559169769	0.118735639262013
1.79418170452118	0.118803567602299
1.79517781734467	0.118670941446908
1.79617393016815	0.118670941446908
1.79718959331512	0.118603005830664
1.79818570613861	0.118603005830664
1.7991818189621	0.118871503218543
1.80017793178558	0.119149699457921
1.80117404460907	0.119292039016727
1.80218970775604	0.119434371299576
1.80318582057953	0.119702868687455
1.80418193340302	0.119838739919942
1.8051780462265	0.119974611152429
1.80617415904999	0.120042546768673
1.80718982219696	0.119974618428387
1.80818593502045	0.119838754471857
1.80918204784393	0.119622010970488
1.81017816066742	0.119547607027926
1.81117427349091	0.119479671411682
1.81218993663788	0.119554068078287
1.81318604946136	0.119702861411497
1.81418216228485	0.11977726535406
1.81517827510834	0.120061929919757
1.81617438793182	0.120272197818849
1.8171900510788	0.120340126159135
1.81818616390228	0.120767123007681
1.81918227672577	0.121689052321017
1.82017838954926	0.122821249533445
1.82117450237274	0.123173842439428
1.82219016551971	0.123953446745872
1.8231862783432	0.123804638860747
1.82418239116669	0.123730234918185
1.82517850399017	0.123730234918185
1.82617461681366	0.123303238069639
1.82719027996063	0.122449244372547
1.82818639278412	0.121656717965379
1.8291825056076	0.1212911811308
1.83017861843109	0.120498647447675
1.83117473125458	0.120573051390238
1.83219039440155	0.120721851999406
1.83318650722504	0.121223260066472
1.83418262004852	0.121297664009035
1.83517873287201	0.121297664009035
1.8361748456955	0.121310600661673
1.83719050884247	0.120686272566672
1.83818662166595	0.120488941320218
1.83918273448944	0.12084800255252
1.84017884731293	0.121701996249612
1.84117496013641	0.122203389764763
1.84219062328339	0.123131772852503
1.84318673610687	0.124134559882805
1.84418284893036	0.125062957522459
1.84517896175385	0.125638762256131
1.84617507457733	0.126214552437887
1.8471907377243	0.12635689927265
1.84818685054779	0.125502905575559
1.84918296337128	0.124506579595618
1.85017907619476	0.12343586422503
1.85117518901825	0.122433062642813
1.85219085216522	0.121362347272225
1.85318696498871	0.120922413771041
1.85418307781219	0.120482480269857
1.85517919063568	0.120495416922495
1.85617530345917	0.121349410619587
1.85719096660614	0.122345722047612
1.85818707942963	0.123416451970115
1.85918319225311	0.124270431115292
1.8601793050766	0.125266757095233
1.86117541790009	0.125971942907199
1.86219108104706	0.126605984405614
1.86318719387054	0.126580096548423
1.86418330669403	0.126282495330088
1.86517941951752	0.126133701996878
1.866175532341	0.125984908663668
1.86719119548798	0.125984923215583
1.86818730831146	0.12605931260623
1.86918342113495	0.126356913824566
1.87017953395844	0.126725688460283
1.87117564678192	0.127165621961467
1.87219130992889	0.127463223179802
1.87318742275238	0.127612016513012
1.87418353557587	0.127760809846222
1.87517964839935	0.127909603179432
1.87617576122284	0.12690681614913
1.87719142436981	0.125904029118828
1.8781875371933	0.124901227536611
1.87918365001678	0.123898440506309
1.88017976284027	0.123322635772638
1.88117587566376	0.123248231830075
1.88219153881073	0.123248231830075
1.88318765163422	0.123099438496865
1.8841837644577	0.12402783613652
1.88517987728119	0.124386890092865
1.88617599010468	0.124318961752579
1.88719165325165	0.124183105072007
1.88818776607513	0.123688179883175
1.88918387889862	0.12275978224352
1.89017999172211	0.121756980661303
1.89117610454559	0.120902986964211
1.89219176769257	0.120272197818849
1.89318788051605	0.120061929919757
1.89418399333954	0.120278666145168
1.89518010616302	0.120563330710866
1.89617621898651	0.120780066936277
1.89719188213348	0.120928874821402
1.89818799495697	0.121077682706527
1.89918410778046	0.121152079373132
1.90018022060394	0.120854478154797
1.90117633342743	0.120854478154797
1.9021919965744	0.120780074212234
1.90318810939789	0.120631273603067
1.90418422222137	0.120482465717942
1.90518033504486	0.120909462566487
1.90617644786835	0.121763448987622
1.90719211101532	0.122834171634167
1.90818822383881	0.123979290947318
1.90918433666229	0.125124424812384
1.91018044948578	0.126269544125535
1.91117656230927	0.127343504573219
1.91219222545624	0.128346306155436
1.91318833827972	0.128773303003982
1.91418445110321	0.128773303003982
1.9151805639267	0.128630970721133
1.91617667675018	0.127987237647176
1.91719233989716	0.127696097479202
1.91818845272064	0.127479375805706
1.91918456554413	0.127408202388324
1.92018067836761	0.127259409055114
1.9211767911911	0.127259409055114
1.92219245433807	0.127259409055114
1.92318856716156	0.127259409055114
1.92418467998505	0.127760795294307
1.92518079280853	0.127760795294307
1.92617690563202	0.127760795294307
1.92719256877899	0.127760795294307
1.92818868160248	0.127909603179432
1.92918479442596	0.127055609482341
1.93018090724945	0.126201615785249
1.93117702007294	0.126201615785249
1.93219268321991	0.126343948068097
1.9331887960434	0.126415121485479
1.93418490886688	0.126415121485479
1.93518102169037	0.126415121485479
1.93617713451385	0.125988124636933
1.93719279766083	0.125988124636933
1.93818891048431	0.125988124636933
1.9391850233078	0.124985337606631
1.94018113613129	0.123989011626691
1.94117724895477	0.123063859064132
1.94219291210175	0.12220986536704
1.94318902492523	0.12135586439399
1.94418513774872	0.121430261060596
1.9451812505722	0.122284254757687
1.94617736339569	0.123138248454779
1.94719302654266	0.124141035485081
1.94818913936615	0.125137361465022
1.94918525218964	0.126133687444963
1.95018136501312	0.127130013424903
1.95117747783661	0.128126339404844
1.95219314098358	0.128550091176294
1.95318925380707	0.127974300994538
1.95418536663055	0.127120307297446
1.95518147945404	0.12654451711569
1.95617759227753	0.12622750364244
1.9571932554245	0.125923426821828
1.95818936824799	0.125130900414661
1.95918548107147	0.12413457443472
1.96018159389496	0.123060613987036
1.96117770671844	0.12263361713849
1.96219336986542	0.122484809253365
1.9631894826889	0.122057819680776
1.96418559551239	0.121229713840876
1.96518170833588	0.120388664072379
1.96617782115936	0.120036071166396
1.96719348430634	0.120036071166396
1.96818959712982	0.120036071166396
1.96918570995331	0.120110475108959
1.97018182277679	0.120673335914034
1.97117793560028	0.121527329611126
1.97219359874725	0.122455719974823
1.97318971157074	0.123309713671915
1.97417604923248	0.124163707369007
1.97517704963684	0.124868893180974
1.9761780500412	0.125797290820628
1.97717905044556	0.125874925288372
1.97817516326904	0.125959035358392
1.9791761636734	0.125532038509846
1.98017716407776	0.125030637718737
1.98117816448212	0.124176644021645
1.98217916488647	0.123322650324553
1.98317527770996	0.122468656627461
1.98419094085693	0.121540266263764
1.98518705368042	0.121388227853458
1.98618316650391	0.120815660920925
1.98717927932739	0.12053745740559
1.98817539215088	0.120906224765349
1.98919105529785	0.121643759484868
1.99018716812134	0.122381301480345
[truncated: 20,443 more rows]
