# Supplementary material for: The barley MLA13-AVRA13 heterodimer reveals principles for immunoreceptor recognition of RNase-like powdery mildew effectors
Source: EMBO J. 2025 Feb 13;44(11):3210–30. doi: 10.1038/s44318-025-00373-9 (PMC12130304; doi:10.1038/s44318-025-00373-9)
Supplement: Supplementary file 7 — EV/Appendix Source Data [file 44318_2025_373_MOESM7_ESM.zip › EMBOJ-2024-118663_SD_EV_AppendixFigures/SD_FigureEV1B_1.csv]

Run 109	Run 109
UV(280 nm)_volume	UV(280 nm)_mAU
0	0.0103769125416875
0.000957031559664756	0.010506339094718
0.00152343756053597	0.0105484023151803
0.00236328155733645	0.0106778288682108
0.00304687512107193	0.0107198929981678
0.00371093768626451	0.0107619571281248
0.00410156277939677	0.0108040212580818
0.00509765697643161	0.0109787479232182
0.00611328193917871	0.0110240471258294
0.00710937567055225	0.0110240471258294
0.00810546986758709	0.0109819829958724
0.00910156406462193	0.0108978556454531
0.0100976582616568	0.0103995598692563
0.0111132841557264	0.00890466981218196
0.0121093783527613	0.00840637312649051
0.0131054725497961	0.00786601322033675
0.0141015667468309	0.00795014057075605
0.0150976609438658	0.00952588652580744
0.0161132868379354	0.012143475942139
0.0171093810349703	0.0153434575622668
0.0181005913764238	0.0197923473024275
0.0190966855734587	0.0256519215326989
0.0200976617634296	0.0347467575920746
0.0210986379534006	0.0455464287369978
0.0220996141433716	0.0568441864743363
0.0231005903333426	0.0692285393597558
0.0240966845303774	0.0822790316306055
0.0250976607203484	0.096820542239584
0.0260986369103193	0.111733803350944
0.0270996131002903	0.127895313198678
0.0281103551387787	0.143609562655911
0.0291064493358135	0.158498456585221
0.0301025435328484	0.173131571500562
0.0310986377298832	0.186182573088445
0.0321142636239529	0.19806569616776
0.0331103578209877	0.208955534617417
0.0341064520180225	0.219178953557275
0.0351025462150574	0.227371114306152
0.0360986404120922	0.234269318752922
0.0371142663061619	0.240417110035196
0.0381103605031967	0.247273012064397
0.0391064547002316	0.254342186963186
0.0401025488972664	0.262404035311192
0.0410986430943012	0.270381628070027
0.0421142689883709	0.277864426607266
0.0431103631854057	0.285217858618125
0.0441064573824406	0.290576048428193
0.0451025515794754	0.294356199447066
0.0460986457765102	0.295979523798451
0.0471142716705799	0.294815370580181
0.0481103658676147	0.289499177597463
0.0491064600646496	0.282191002042964
0.0501025542616844	0.274792313575745
0.0510986484587193	0.267393596004695
0.0521142743527889	0.258791755186394
0.0531103685498238	0.250642566243187
0.0541064627468586	0.24224744993262
0.0551025569438934	0.235388346482068
0.0560986511409283	0.231106547289528
0.0571142770349979	0.227694647037424
0.0581103712320328	0.222377813770436
0.0591064654290676	0.217060980503447
0.0601025596261024	0.213364357477985
0.0610986538231373	0.210207814234309
0.062114279717207	0.20787920220755
0.0631103739142418	0.205550590180792
0.0641064643859863	0.20230989321135
0.0651025548577309	0.199111251276918
0.0660986453294754	0.197862813365646
0.0671142637729645	0.196614375454374
0.068110354244709	0.195450047613122
0.0691064447164536	0.194243679288775
0.0701025351881981	0.193079336895607
0.0710986256599426	0.19204113050364
0.0721142441034317	0.191957034985535
0.0731103345751762	0.191957034985535
0.0741064250469208	0.191957034985535
0.0751025155186653	0.191957034985535
0.0760986059904099	0.192338673514314
0.0771142244338989	0.193460989976302
0.0781103149056435	0.194667372852564
0.079106405377388	0.195915810763836
0.0801024958491325	0.197620247490704
0.0810985863208771	0.199822767172009
0.0821142047643662	0.20252336980775
0.0831102952361107	0.205721997190267
0.0841063857078552	0.209205216378905
0.0851024761795998	0.213526000152342
0.0860985666513443	0.21842890419066
0.0871141850948334	0.22515571617987
0.0881102755665779	0.232053862418979
0.0891063660383224	0.239491972024553
0.090102456510067	0.247683463385329
0.0910985469818115	0.255418941378593
0.0921141654253006	0.263484165770933
0.0931102558970451	0.270549964625388
0.0941063463687897	0.278488761978224
0.0951024368405342	0.285641552181914
0.0960985273122787	0.29216698021628
0.0971141457557678	0.297696387860924
0.0981102362275124	0.303057517157868
0.0991063266992569	0.308421906083822
0.100102417171001	0.312790361931548
0.101098507642746	0.317116733640432
0.102114126086235	0.32102910336107
0.10311021655798	0.324359396472573
0.104106307029724	0.328187627019361
0.105102397501469	0.332513765897602
0.106098487973213	0.335798773448914
0.107114106416702	0.339620426530018
0.108110196888447	0.34601881634444
0.109106287360191	0.352051836671308
0.110102377831936	0.358408025931567
0.11109846830368	0.365850370144472
0.112114086747169	0.373590068193153
0.113110177218914	0.38273268728517
0.114106267690659	0.393914961023256
0.115102358162403	0.406005477998406
0.116098448634148	0.416776660131291
0.117114067077637	0.427799910539761
0.118110157549381	0.437914626672864
0.119106248021126	0.446561607532203
0.12010233849287	0.454371300293133
0.121098428964615	0.460238166851923
0.122114047408104	0.464023294625804
0.123110137879848	0.46623419621028
0.124106228351593	0.46614691382274
0.125102326273918	0.465222488855943
0.126098424196243	0.463389762444422
0.127114057540894	0.461356627056375
0.128110155463219	0.459281465737149
0.129106253385544	0.45621074968949
0.130102351307869	0.453140004538
0.131098449230194	0.450153311248869
0.132114082574844	0.448249425971881
0.133110180497169	0.447299098595977
0.134106278419495	0.447796890512109
0.13510237634182	0.448876497102901
0.136098474264145	0.450040155556053
0.137114107608795	0.451032479759306
0.13811020553112	0.449904357083142
0.139106303453445	0.448236387455836
0.140102401375771	0.445938057964668
0.141098499298096	0.442236836533993
0.142114132642746	0.437452748883516
0.143110230565071	0.432041560998186
0.144106328487396	0.426546350354329
0.145102426409721	0.422049924964085
0.146098524332047	0.418930460000411
0.147114157676697	0.416266790125519
0.148110255599022	0.41357075679116
0.149106353521347	0.411327258916572
0.150102451443672	0.409129017498344
0.151098549365997	0.406976061640307
0.152114182710648	0.404907128540799
0.153110280632973	0.402961042709649
0.154106378555298	0.401713186874986
0.155102476477623	0.400138815166429
0.156098574399948	0.398774573113769
0.157114207744598	0.397775642341003
0.158110305666924	0.396776711568236
0.159106403589249	0.39573575486429
0.160102501511574	0.394649541703984
0.161098599433899	0.393524504033849
0.162114232778549	0.392157031456009
0.163110330700874	0.390912406146526
0.164106428623199	0.389658089261502
0.165102526545525	0.388232409022748
0.16609862446785	0.385940307751298
0.1671142578125	0.383644946850836
0.168100580573082	0.381394842406735
0.169096678495407	0.379228818928823
0.170097649097443	0.377266434952617
0.171098619699478	0.375675852410495
0.172099590301514	0.37442147731781
0.173100560903549	0.373425747966394
0.174096658825874	0.373254384612665
0.17509762942791	0.373128277715296
0.176098600029945	0.373002199921757
0.177099570631981	0.372834096197039
0.178100541234016	0.37275004433468
0.179096639156342	0.372126087313518
0.180102497339249	0.371130328858271
0.181098595261574	0.371046276995912
0.182114228606224	0.371004251064733
0.183110326528549	0.370962225133553
0.184106424450874	0.370920199202374
0.185102522373199	0.371004251064733
0.186098620295525	0.371004251064733
0.187114253640175	0.370632449630648
0.1881103515625	0.371130328858271
0.189106449484825	0.37121438072063
0.19010254740715	0.37129846168682
0.191098645329475	0.371382513549179
0.192114278674126	0.37055485881865
0.193110376596451	0.369643152225763
0.194106474518776	0.368815497495234
0.195102572441101	0.368815497495234
0.196098670363426	0.36840167012997
0.197114303708076	0.367535219993442
0.198110401630402	0.366714026313275
0.199106499552727	0.365847605280578
0.200102597475052	0.365847605280578
0.201098695397377	0.365847605280578
0.202114328742027	0.365892861736938
0.203110426664352	0.365892861736938
0.204106524586678	0.365892861736938
0.205102622509003	0.365847605280578
0.206098720431328	0.365757092367858
0.207114353775978	0.365711835911497
0.208110451698303	0.365711835911497
0.209106549620628	0.365757092367858
0.210102647542953	0.366300228051841
0.211098745465279	0.367386499419808
0.212114378809929	0.368472770787776
0.213110476732254	0.369643094018102
0.214106574654579	0.371725123841316
0.215102672576904	0.373978487914428
0.216098770499229	0.377182324882597
0.21711440384388	0.381469144485891
0.218100726604462	0.385335646569729
0.219096824526787	0.389696739148349
0.220097795128822	0.394145114114508
0.221098765730858	0.399336975533515
0.222099736332893	0.40540803456679
0.223100706934929	0.411847548093647
0.224096804857254	0.419130607042462
0.22509777545929	0.426610698923469
0.226098746061325	0.43508957605809
0.227099716663361	0.443448720034212
0.228100687265396	0.452512409538031
0.229106545448303	0.462371099274606
0.230102643370628	0.470438913907856
0.231098741292953	0.478464644402266
0.232114374637604	0.485284603200853
0.233110472559929	0.490779231768101
0.234106570482254	0.495152256917208
0.235102668404579	0.498652632813901
0.236098766326904	0.501813541632146
0.237114399671555	0.503936957102269
0.23811049759388	0.506102398503572
0.239106595516205	0.507770106196404
0.24010269343853	0.508891593199223
0.241098791360855	0.510055106133223
0.242114424705505	0.511134567204863
0.243110522627831	0.512172002345324
0.244106620550156	0.512172002345324
0.245102718472481	0.511134625412524
0.246098816394806	0.510055106133223
0.247114449739456	0.508975645061582
0.248110547661781	0.507854158058763
0.249106645584106	0.506690645124763
0.25010272860527	0.506561365909874
0.251098811626434	0.506561365909874
0.252114415168762	0.507188378833234
0.253110498189926	0.508267839904875
0.25410658121109	0.509347300976515
0.255102664232254	0.510426762048155
0.256098747253418	0.511961989104748
0.257114350795746	0.513952865730971
0.25811043381691	0.515122781507671
0.259106516838074	0.51745300879702
0.260102599859238	0.521321489941329
0.261098682880402	0.526185322087258
0.262114286422729	0.531546829733998
0.263110369443893	0.537040818016976
0.264106452465057	0.542079098522663
0.265102535486221	0.547068892046809
0.266098618507385	0.552427081856877
0.267114222049713	0.556628277990967
0.268110305070877	0.559249136131257
0.269106388092041	0.561501481570303
0.270102471113205	0.5647944053635
0.271098554134369	0.569076102692634
0.272114157676697	0.573936209548265
0.273110240697861	0.580382824409753
0.274106323719025	0.58691983576864
0.275102406740189	0.593579665292054
0.276098489761353	0.601234612986445
0.27711409330368	0.61046943301335
0.278110176324844	0.620502047240734
0.279106259346008	0.630821974482387
0.280102342367172	0.641277525573969
0.281098425388336	0.651771377306432
0.282114028930664	0.664969033095986
0.283110111951828	0.679316639434546
0.284106194972992	0.699293974321336
0.285102277994156	0.722019060049206
0.28609836101532	0.74668723391369
0.287113964557648	0.769946724176407
0.288110047578812	0.792492239270359
0.289106130599976	0.806520809419453
0.29010221362114	0.816172338090837
0.291098296642303	0.824460643343627
0.292113900184631	0.826624629553407
0.293109983205795	0.82540704170242
0.294106066226959	0.819955603219569
0.295102149248123	0.815046776551753
0.296098232269287	0.810635334346443
0.297113835811615	0.812754034996033
0.298109918832779	0.816865416709334
0.299106001853943	0.820976798422635
0.300102084875107	0.824135437142104
0.301098167896271	0.826173345558345
0.302113771438599	0.828207994345576
0.303109854459763	0.82970003131777
0.304105937480927	0.830694742035121
0.30510202050209	0.831644225399941
0.306098103523254	0.831234036013484
0.307113707065582	0.830326462164521
0.308109790086746	0.829741882625967
0.30910587310791	0.827339070383459
0.310101956129074	0.824438873678446
0.311098039150238	0.821538618765771
0.312113642692566	0.818896805867553
0.31310972571373	0.816513318568468
0.314105808734894	0.814581988379359
0.315101891756058	0.812847691122442
0.316097974777222	0.810315599665046
0.31711357831955	0.808565062470734
0.318099915981293	0.806317140813917
0.319095999002457	0.803416769485921
0.320096969604492	0.800826528575271
0.32109797000885	0.797932676505297
0.322098970413208	0.795038766227663
0.323099941015244	0.792490434832871
0.324096024036407	0.790869060438126
0.325096994638443	0.789832265581936
0.326097995042801	0.789748271927238
0.327098995447159	0.790316727943718
0.328099966049194	0.789728830568492
0.329096049070358	0.788604840636253
0.330111682415009	0.787480908911675
0.331107765436172	0.786311749834567
0.332103848457336	0.7850521360524
0.3330999314785	0.783882918767631
0.334096014499664	0.783618073910475
0.335111647844315	0.783398456405848
0.336107730865479	0.783721508923918
0.337103813886642	0.784625881351531
0.338099896907806	0.784454692620784
0.33909597992897	0.783456605859101
0.340111613273621	0.782461720518768
0.341107696294785	0.781376380473375
0.342103779315948	0.779386726208031
0.343099862337112	0.777351902797818
0.344095945358276	0.775446242187172
0.345111578702927	0.773630978073925
0.346107661724091	0.772846047766507
0.347103744745255	0.772842846345156
0.348099827766418	0.772972125560045
0.349095910787582	0.772972125560045
0.350111544132233	0.772972125560045
0.351107627153397	0.772881670854986
0.352103710174561	0.772707280702889
0.353099793195724	0.772442435845733
0.354095876216888	0.772222818341106
0.355111509561539	0.772048428189009
0.356107592582703	0.77200320083648
0.357103675603867	0.772087194491178
0.358099758625031	0.772626604884863
0.359095841646194	0.773711886722595
0.360111474990845	0.773844309151173
0.361107558012009	0.773847568780184
0.362103641033173	0.773679581470788
0.363099724054337	0.773427542299032
0.3640958070755	0.772629689890891
0.365111440420151	0.772371247876436
0.366107523441315	0.771618681028485
0.367103606462479	0.770449405536056
0.368099689483643	0.770232931245118
0.369095772504807	0.770068203564733
0.370096743106842	0.769570819102228
0.3710977435112	0.76915742829442
0.372098743915558	0.769696838688105
0.373099714517593	0.769073434639722
0.374095797538757	0.768117373809218
0.375096768140793	0.767403515055776
0.376097768545151	0.766886747442186
0.377113401889801	0.766053388360888
0.378109484910965	0.765681965276599
0.379105567932129	0.765352509915829
0.380101650953293	0.763944233767688
0.381097733974457	0.762619893066585
0.382113337516785	0.761625007726252
0.383109420537949	0.760433147661388
0.384105503559113	0.759002228733152
0.385101586580276	0.757923349738121
0.38609766960144	0.756802503019571
0.387113273143768	0.755639630369842
0.388109356164932	0.754063366912305
0.389105439186096	0.753026513848454
0.39010152220726	0.752031628508121
0.391097605228424	0.75091072358191
0.392113208770752	0.749547616578639
0.393109291791916	0.747473852243274
0.39410537481308	0.745393568649888
0.395101457834244	0.743313343264163
0.396097540855408	0.742143951356411
0.397113144397736	0.74097461765632
0.3981092274189	0.739805225748569
0.399105310440063	0.738677917979658
0.400101393461227	0.737424590624869
0.401097476482391	0.736468413379043
0.402113080024719	0.735557463485748
0.403109163045883	0.73356757638976
0.404105246067047	0.731490494217724
0.405101329088211	0.72928419103846
0.406097412109375	0.7261669379659
0.407113015651703	0.72300765896216
0.408109098672867	0.720300653483719
0.409105181694031	0.718091090675443
0.410101264715195	0.716424197889864
0.411097347736359	0.716333743184805
0.412112951278687	0.716288515832275
0.41310903429985	0.715419533662498
0.414105117321014	0.715461559593678
0.415101200342178	0.715545495040715
0.416097283363342	0.715503469109535
0.41711288690567	0.71492197457701
0.418099224567413	0.713213114067912
0.419095307588577	0.71050925180316
0.420096278190613	0.707307830452919
0.421097278594971	0.705017417203635
0.422098278999329	0.70276902988553
0.423099249601364	0.700436590705067
0.424095332622528	0.698146119248122
0.425096303224564	0.696311180945486
0.426097303628922	0.694650691002607
0.427098304033279	0.692948175128549
0.428099274635315	0.691785069648176
0.429110020399094	0.689966196659952
0.430106103420258	0.687846913933754
0.431102186441422	0.685766397509724
0.432098269462585	0.683727848809212
0.433113902807236	0.68177655339241
0.4341099858284	0.680280791129917
0.435106068849564	0.679279328323901
0.436102151870728	0.678235897794366
0.437098234891891	0.677673669997603
0.438113868236542	0.676636642310768
0.439109951257706	0.675557588692755
0.44010603427887	0.67443324951455
0.441102117300034	0.673218572046608
0.442098200321198	0.672003778163344
0.443113833665848	0.670792243909091
0.444109916687012	0.668669701553881
0.445105999708176	0.666721549350768
0.44610208272934	0.665548781398684
0.447098165750504	0.664463208522648
0.448113799095154	0.663422862999141
0.449109882116318	0.662427744828165
0.450105965137482	0.662385777104646
0.451102048158646	0.661930243950337
0.45209813117981	0.661846192087978
0.45311376452446	0.661804166156799
0.454109847545624	0.6617201725021
0.455105930566788	0.660928606521338
0.456102013587952	0.659222714602947
0.457098096609116	0.657058029901236
0.458113729953766	0.653940194752067
0.45910981297493	0.652195536531508
0.460105895996094	0.651032431051135
0.461101979017258	0.649782072287053
0.462098062038422	0.64861896680668
0.463113695383072	0.647617445793003
0.464109778404236	0.647158653009683
0.4651058614254	0.647901732008904
0.466101944446564	0.648273329716176
0.467098027467728	0.647355744149536
0.468098998069763	0.646438158582896
0.469095081090927	0.645485066343099
0.470096051692963	0.643530336674303
0.471097052097321	0.641995633486658
0.472098052501678	0.640832411590964
0.473099023103714	0.638926110696048
0.474095106124878	0.637391407508403
0.475096076726913	0.636312237475067
0.476097077131271	0.635233067441732
0.477098077535629	0.633281480986625
0.478108823299408	0.632069888524711
0.479104906320572	0.630984199233353
0.480100989341736	0.629772548563778
0.4810970723629	0.629187736194581
0.482112675905228	0.627391273155808
0.483108758926392	0.626053661108017
0.484104841947556	0.625384855084121
0.485100924968719	0.623636937234551
0.486097007989883	0.622599734924734
0.487112611532211	0.621520506683737
0.488108694553375	0.620240985881537
0.489104777574539	0.619333062786609
0.490100860595703	0.616651203017682
0.491096943616867	0.615003285929561
0.492112547159195	0.613355368841439
0.493108630180359	0.612360192462802
0.494104713201523	0.611862575169653
0.495100796222687	0.610453775152564
0.496096879243851	0.609826936852187
0.497112482786179	0.609196838922799
0.498108565807343	0.60856674099341
0.499221861362457	0.60856674099341
0.499221861362457	0.60856674099341
0.499221861362457	0.60856674099341
0.499221861362457	0.603687600232661
0.500471889972687	0.603232008870691
0.500471889972687	0.603189982939512
0.500979721546173	0.602692365646362
0.50170236825943	0.602194748353213
0.502307832241058	0.601154286414385
0.503069579601288	0.600569415837526
0.504065692424774	0.599399674683809
0.505061805248261	0.599273596890271
0.506057918071747	0.598737213294953
0.507073581218719	0.598569167777896
0.508069694042206	0.598485115915537
0.509065806865692	0.598485115915537
0.510061919689178	0.599027960561216
0.511058032512665	0.600113708060235
0.512073695659637	0.600698578637093
0.513060033321381	0.600782572291791
0.514056146144867	0.600824598222971
0.515057146549225	0.600646890234202
0.516058146953583	0.600514409597963
0.517059147357941	0.598927843384445
0.518060147762299	0.598342972807586
0.519056260585785	0.596717640291899
0.520057260990143	0.593470176681876
0.521058261394501	0.592345662880689
0.522059261798859	0.590138661209494
0.523060262203217	0.588018912822008
0.524066150188446	0.584535475354642
0.525062263011932	0.582913344260305
0.526058375835419	0.581914850044996
0.527074038982391	0.579875777475536
0.528070151805878	0.578922452405095
0.529066264629364	0.578466861043125
0.53006237745285	0.576931925024837
0.531058490276337	0.576392281800509
0.532074153423309	0.57526770979166
0.533070266246796	0.573732773773372
0.534066379070282	0.570585310924798
0.535062491893768	0.568927556741983
0.536058604717255	0.566768983844668
0.537074267864227	0.565431138966233
0.538070380687714	0.564351794309914
0.5390664935112	0.563812092877924
0.540062606334686	0.563320936635137
0.541058719158173	0.563401728868485
0.542074382305145	0.564358255360276
0.543070495128632	0.564312969800085
0.544066607952118	0.564222398679703
0.545062720775604	0.563181820325553
0.546058833599091	0.562638917472214
0.547074496746063	0.561142747756094
0.54807060956955	0.559148844331503
0.549066722393036	0.555994804017246
0.550062835216522	0.553955673240125
0.551058948040009	0.552960322238505
0.552074611186981	0.552462646737695
0.553070724010468	0.551189412362874
0.554066836833954	0.550778990145773
0.55506294965744	0.551234639715403
0.556059062480927	0.551273464225233
0.557074725627899	0.551318691577762
0.558070838451386	0.551493198145181
0.559066951274872	0.551622419152409
0.560063064098358	0.551706471014768
0.561059176921844	0.551661243662238
0.562074840068817	0.551483477465808
0.56306117773056	0.550985801964998
0.564057290554047	0.55036210687831
0.565058290958405	0.550100347027183
0.566059291362762	0.550013093743473
0.56706029176712	0.549799762666225
0.568061292171478	0.549628457520157
0.569057404994965	0.549586489796638
0.570058405399323	0.549088814295828
0.57105940580368	0.548675132449716
0.572060406208038	0.548849697224796
0.573061406612396	0.549062970094383
0.574072122573853	0.549315067473799
0.575068235397339	0.549693184439093
0.576064348220825	0.549777236301452
0.577060461044312	0.54990325588733
0.578076064586639	0.54877862567082
0.579072177410126	0.547156319953501
0.580068290233612	0.54449011804536
0.581064403057098	0.54137478582561
0.582060515880585	0.538589025381953
0.583076119422913	0.536171661224216
0.584072232246399	0.533838348928839
0.585068345069885	0.531091412995011
0.586064457893372	0.53104612743482
0.587060570716858	0.531091412995011
0.588076174259186	0.531547062564641
0.589072287082672	0.532325939275324
0.590068399906158	0.532109406776726
0.591064512729645	0.531653757207096
0.592060625553131	0.530574296135455
0.593076229095459	0.529404380358756
0.594072341918945	0.528234464582056
0.595068454742432	0.526343821547925
0.596064567565918	0.525758892763406
0.597060680389404	0.524631002917886
0.598076283931732	0.523590366356075
0.599072396755219	0.523331866133958
0.600068509578705	0.52315735956654
0.601064622402191	0.52307330770418
0.602060735225677	0.522077898494899
0.603076338768005	0.521082489285618
0.604072451591492	0.520542787853628
0.605068564414978	0.51942456047982
0.606064677238464	0.518351560458541
0.607060790061951	0.517278560437262
0.608076393604279	0.516205560415983
0.609072506427765	0.515132560394704
0.610068619251251	0.514970975928009
0.611064732074738	0.514764105901122
0.612060844898224	0.514146871864796
0.613061845302582	0.514108105562627
0.614057958126068	0.514108105562627
0.615058958530426	0.514020794071257
0.616059958934784	0.514020794071257
0.617060959339142	0.513975566718727
0.6180619597435	0.513471371959895
0.619058072566986	0.512556696776301
0.620059072971344	0.511470774654299
0.621060073375702	0.509841891471297
0.62206107378006	0.509298930410296
0.623071789741516	0.507760560140014
0.624067902565002	0.506134878378361
0.625064015388489	0.504968105815351
0.626060128211975	0.504302326589823
0.627075791358948	0.503552495501935
0.628071904182434	0.502515060361475
0.62906801700592	0.501933274790645
0.630064129829407	0.501807196997106
0.631060242652893	0.502262904774398
0.632075905799866	0.50263456068933
0.633072018623352	0.502718612551689
0.634068131446838	0.502802606206387
0.635064244270325	0.503384391777217
0.636060357093811	0.50433783326298
0.637076020240784	0.504421826917678
0.63807213306427	0.503594463225454
0.639068245887756	0.502101262100041
0.640064358711243	0.499195652082562
0.641060471534729	0.496076652780175
0.642076134681702	0.492915685754269
0.643072247505188	0.489796744659543
0.644068360328674	0.487175508169457
0.645064473152161	0.485465774545446
0.646060585975647	0.484299001982436
0.64707624912262	0.483843294205144
0.648072361946106	0.484842050354928
0.649068474769592	0.485882803332061
0.650064587593079	0.486878270749003
0.651060700416565	0.487789744511247
0.652076363563538	0.487835030071437
0.653072476387024	0.487382523715496
0.65406858921051	0.486797478515655
0.655064702033997	0.485042401123792
0.656060814857483	0.48449938185513
0.657076478004456	0.483914336655289
0.658072590827942	0.483914336655289
0.659068703651428	0.483545882161707
0.660064816474915	0.483587908092886
0.661060929298401	0.483629934024066
0.662076592445374	0.483219453599304
0.663062930107117	0.482223957078531
0.664059042930603	0.481186434626579
0.665060043334961	0.478613626910374
0.666061043739319	0.477576075354591
0.667062044143677	0.476079585496336
0.668063044548035	0.475038832519203
0.669059157371521	0.47399805043824
0.670060157775879	0.473041320219636
0.671061158180237	0.473167339805514
0.672071933746338	0.473335385322571
0.673068046569824	0.473503459943458
0.674064159393311	0.473671534564346
0.675060272216797	0.473713560495526
0.67607593536377	0.473215797683224
0.677072048187256	0.472634012112394
0.678068161010742	0.472465966595337
0.679064273834229	0.47229792107828
0.680060386657715	0.472129875561222
0.681076049804688	0.471961800940335
0.682072162628174	0.471877749077976
0.68306827545166	0.471793726319447
0.684064388275146	0.471793726319447
0.685060501098633	0.471008272143081
0.686076164245605	0.470226048491895
0.687072277069092	0.468318990897387
0.688068389892578	0.4663699073717
0.689064502716064	0.464378797914833
0.690060615539551	0.462213181890547
0.691076278686523	0.459093978861347
0.69207239151001	0.455974804935977
0.693068504333496	0.453311338787898
0.694064617156982	0.451430096291006
0.695060729980469	0.450259947683662
0.696076393127441	0.449131825007498
0.697072505950928	0.447961705503985
0.698068618774414	0.446342251962051
0.6990647315979	0.446132151409984
0.700060844421387	0.445922021754086
0.701076507568359	0.445837969891727
0.702072620391846	0.445837969891727
0.703068733215332	0.445837969891727
0.704064846038818	0.445837969891727
0.705060958862305	0.44509774306789
0.706076622009277	0.444810080807656
0.707072734832764	0.444024568423629
0.70806884765625	0.443197088316083
0.709064960479736	0.442243501311168
0.710061073303223	0.441247917478904
0.711076736450195	0.44025233364664
0.712072849273682	0.439214723883197
0.713068962097168	0.43887531501241
0.714065074920654	0.438665214460343
0.715061187744141	0.438539165770635
0.716076850891113	0.438455143012106
0.7170729637146	0.438371091149747
0.718069076538086	0.438287039287388
0.719065189361572	0.438202987425029
0.720061302185059	0.43811893556267
0.721076965332031	0.43811893556267
0.722073078155518	0.438076909631491
0.723069190979004	0.437992857769132
0.72406530380249	0.437992857769132
0.725061416625977	0.437992857769132
0.726077079772949	0.437992857769132
0.727073192596436	0.437992857769132
0.728069305419922	0.437992857769132
0.729065418243408	0.438034883700311
0.730061531066895	0.43811890645884
0.731077194213867	0.438160932390019
0.732073307037354	0.43807688052766
0.73306941986084	0.438034854596481
0.734065532684326	0.437950802734122
0.735061645507813	0.437866750871763
0.736077308654785	0.437824724940583
0.737073421478271	0.437782728113234
0.738069534301758	0.437698676250875
0.739065647125244	0.437656650319695
0.74006175994873	0.436990725575015
0.741077423095703	0.435739755630493
0.742073535919189	0.434485555160791
0.743069648742676	0.433189328759909
0.744065761566162	0.431980384746566
0.745061874389648	0.430858723120764
0.746077537536621	0.430276850238442
0.747073650360107	0.430192798376083
0.748069763183594	0.430774671258405
0.74906587600708	0.431857566582039
0.750061988830566	0.432487926445901
0.751077651977539	0.432620465289801
0.752073764801025	0.432665721746162
0.753069877624512	0.432623695814982
0.754065990447998	0.431954569648951
0.755062103271484	0.430874904850498
0.756077766418457	0.429662701208144
0.757073879241943	0.428625062340871
0.75806999206543	0.427952676545829
0.759066104888916	0.427862163633108
0.760062217712402	0.427816907176748
0.761077880859375	0.427726394264027
0.762064218521118	0.427681137807667
0.763065218925476	0.427138060331345
0.764061331748962	0.427180086262524
0.76506233215332	0.426139187766239
0.766063332557678	0.425185571657494
0.767064332962036	0.424189929617569
0.768065333366394	0.423149031121284
0.76906144618988	0.422153389081359
0.770062446594238	0.421199772972614
0.771063446998596	0.420701951952651
0.772064447402954	0.419751566369087
0.773065447807312	0.419706309912726
0.774061560630798	0.419706309912726
0.775072276592255	0.41812879499048
0.776068389415741	0.417588948039338
0.777064502239227	0.416509254137054
0.778080105781555	0.41542953113094
0.779076218605042	0.414220528909937
0.780072331428528	0.412358524044976
0.781068444252014	0.411194778280333
0.7820645570755	0.409332744311541
0.783080160617828	0.408463121857494
0.784076273441315	0.407635525334626
0.785072386264801	0.406807957915589
0.786068499088287	0.405980361392722
0.787064611911774	0.405734695959836
0.788080215454102	0.406639854190871
0.789076328277588	0.406982522690669
0.790072441101074	0.408023479394615
0.791068553924561	0.4090191796422
0.792064666748047	0.409846776165068
0.793080270290375	0.410218519391492
0.794076383113861	0.410134467529133
0.795072495937347	0.409468542784452
0.796068608760834	0.408304767915979
0.79706472158432	0.407134531997144
0.798080325126648	0.405922241043299
0.799076437950134	0.404758437070996
0.800072550773621	0.402935198508203
0.801068663597107	0.401396362576634
0.802064776420593	0.400226097553968
0.803080379962921	0.399139884393662
0.804076492786407	0.398144184146076
0.805072605609894	0.397064490243793
0.80606871843338	0.396026822272688
0.807064831256866	0.395031180232763
0.808080434799194	0.394947128370404
0.809076547622681	0.395858776755631
0.810072660446167	0.396944989915937
0.811068773269653	0.398031203076243
0.81206488609314	0.398939591832459
0.813080489635468	0.399760727304965
0.814076602458954	0.399760727304965
0.81507271528244	0.399760727304965
0.816068828105927	0.399676675442606
0.817064940929413	0.399023643694818
0.818080544471741	0.398939591832459
0.819076657295227	0.398981617763639
0.820072770118713	0.399353390093893
0.8210688829422	0.400607648771256
0.822064995765686	0.402767094783485
0.823080658912659	0.404926540795714
0.824076771736145	0.407541811000556
0.825072884559631	0.409445900004357
0.826068997383118	0.41065170080401
0.827065110206604	0.411647371947765
0.828080713748932	0.41144693386741
0.829076826572418	0.410409236792475
0.830072939395905	0.408333813538775
0.831069052219391	0.406258419388905
0.832065165042877	0.403727230150253
0.833080768585205	0.402689562179148
0.834076881408691	0.401826400775462
0.835072994232178	0.406277657020837
0.836069107055664	0.40947791421786
0.83706521987915	0.417177740018815
0.838080823421478	0.42673951247707
0.839076936244965	0.436301284935325
0.840073049068451	0.445452576968819
0.841069161891937	0.446322199422866
0.842065274715424	0.44647412141785
0.843080937862396	0.443603552412242
0.844077050685883	0.437532784417272
0.845073163509369	0.429706851718947
0.846069276332855	0.420972617575899
0.847065389156342	0.41228040936403
0.848080992698669	0.404040736611933
0.849077105522156	0.403045065468177
0.850073218345642	0.402676523663104
0.851069331169128	0.402844627387822
0.852065443992615	0.40301273111254
0.853081047534943	0.402466394007206
0.854077160358429	0.400966382585466
0.855073273181915	0.398926495108753
0.856069386005402	0.396844581700861
0.857065498828888	0.39467861643061
0.858081102371216	0.392470596125349
0.859077215194702	0.390220549888909
0.860073328018188	0.388054584618658
0.861069440841675	0.386603031074628
0.862065553665161	0.386561005143449
0.863066554069519	0.387175241485238
0.864062666893005	0.38749206578359
0.865063667297363	0.387934967875481
0.866064667701721	0.38802225026302
0.867065668106079	0.3881968150381
0.868066668510437	0.38828732795082
0.869062781333923	0.38828732795082
0.870063781738281	0.387333653634414
0.871064782142639	0.386635365430266
0.872065782546997	0.385322840884328
0.873081386089325	0.383926235372201
0.874077498912811	0.382843223633245
0.875073611736298	0.381630874471739
0.876069724559784	0.3815047966782
0.87706583738327	0.381462770747021
0.878081440925598	0.381960620870814
0.879077553749084	0.382044672733173
0.880073666572571	0.383040372980759
0.881069779396057	0.384078157367185
0.882065892219543	0.384495186153799
0.883081495761871	0.38441113429144
0.884077608585358	0.383492995752022
0.885073721408844	0.382455240469426
0.88606983423233	0.381375488359481
0.887065947055817	0.380295736249536
0.888081550598145	0.379215984139591
0.889077663421631	0.378178199753165
0.890073776245117	0.377719115931541
0.891069889068604	0.37776114186272
0.89206600189209	0.3778031677939
0.893081605434418	0.378343043848872
0.894077718257904	0.379380828235298
0.89507383108139	0.380460580345243
0.896069943904877	0.381498306524009
0.897066056728363	0.382581318262964
0.898081660270691	0.383751641493291
0.899077773094177	0.384834653232247
0.900073885917664	0.385872408514842
0.90106999874115	0.386412284569815
0.902066111564636	0.386454310500994
0.903081715106964	0.386454310500994
0.90407782793045	0.385717226890847
0.905073940753937	0.384394981665537
0.906070053577423	0.383897131541744
0.907066166400909	0.38260396104306
0.908081769943237	0.380654528271407
0.909077882766724	0.378578988602385
0.91007399559021	0.376047595636919
0.911070108413696	0.373516202671453
0.912066221237183	0.372219801647589
0.913067221641541	0.370470777852461
0.914063334465027	0.369261630112305
0.915064334869385	0.368560053175315
0.916065335273743	0.368602137314156
0.917066335678101	0.368770241038874
0.918067336082459	0.369394227163866
0.919063448905945	0.370018184185028
0.920064449310303	0.370060210116208
0.921065449714661	0.370554887922481
0.922066450119019	0.37059368332848
0.923082053661346	0.370467576431111
0.924078166484833	0.370299443602562
0.925074279308319	0.370131310774013
0.926070392131805	0.369963207049295
0.927066504955292	0.369142013369128
0.92808210849762	0.36818825174123
0.929078221321106	0.367198954336345
0.930074334144592	0.366248481441289
0.931070446968079	0.365217158105224
0.932066559791565	0.364305451512337
0.933082163333893	0.363849569112062
0.934078276157379	0.363849569112062
0.935074388980865	0.364502659067512
0.936070501804352	0.365456420695409
0.937066614627838	0.366529769962654
0.938082218170166	0.36752229789272
0.939078330993652	0.368553621228784
0.940074443817139	0.368637673091143
0.941070556640625	0.368265871657059
0.942066669464111	0.36743821692653
0.943082273006439	0.366568507160991
0.944078385829926	0.366526481229812
0.945074498653412	0.366442429367453
0.946070611476898	0.366400403436273
0.947066724300385	0.366400403436273
0.948082327842712	0.367228058166802
0.949078440666199	0.368055712897331
0.950074553489685	0.368760491255671
0.951070666313171	0.369377987226471
0.952066779136658	0.36871520569548
0.953082382678986	0.367683882359415
0.954078495502472	0.36665255902335
0.955074608325958	0.365621235687286
0.956070721149445	0.365087762475014
0.957066833972931	0.365010171663016
0.958082437515259	0.364599574822932
0.959078550338745	0.364318315405399
0.960074663162231	0.364903535228223
0.961070775985718	0.364984385669231
0.962066888809204	0.365026411600411
0.963067889213562	0.365107203833759
0.964064002037048	0.364728970453143
0.965065002441406	0.363894854672253
0.966066002845764	0.364059756975621
0.967067003250122	0.364593201084062
0.96806800365448	0.36471281782724
0.969064116477966	0.365663319826126
0.970065116882324	0.365740910638124
0.971071004867554	0.364783918485045
0.97206711769104	0.364046776667237
0.973082721233368	0.363309634849429
0.974078834056854	0.362029328243807
0.975074946880341	0.361040001735091
0.976071059703827	0.360008620191365
0.977067172527313	0.35901932278648
0.978082776069641	0.358941731974483
0.979078888893127	0.359859899617732
0.980075001716614	0.360435398761183
0.9810711145401	0.360099191311747
0.982067227363586	0.359300640411675
0.983082830905914	0.358130317181349
0.984078943729401	0.356959964847192
0.985075056552887	0.356420030584559
0.986539900302887	0.3563359787222
0.987067222595215	0.3563359787222
0.988082826137543	0.356420030584559
0.989078938961029	0.357373792212456
0.990075051784515	0.358246703399345
0.991071164608002	0.358421268174425
0.992067277431488	0.358550576493144
0.993082880973816	0.358004181180149
0.994078993797302	0.357001932570711
0.995075106620789	0.355915602995083
0.996071219444275	0.354829273419455
0.997067332267761	0.353742943843827
0.998082935810089	0.353199779056013
0.999079048633575	0.353199779056013
1.00007510185242	0.353199779056013
1.0010712146759	0.353199779056013
1.00206732749939	0.353245064616203
1.00308299064636	0.353746174369007
1.00407910346985	0.353746174369007
1.00507521629333	0.353788200300187
1.00607132911682	0.353830226231366
1.00706744194031	0.35424082307145
1.00808310508728	0.354279618477449
1.00907921791077	0.354690244421363
1.01007533073425	0.355556723661721
1.01107144355774	0.355837983079255
1.01206755638123	0.356006115907803
1.01306855678558	0.356174248736352
1.01406466960907	0.356174248736352
1.01506567001343	0.355673138983548
1.01606667041779	0.355634343577549
1.01706767082214	0.355314259650186
1.0180686712265	0.354447780409828
1.01906478404999	0.353665382135659
1.02006578445435	0.353497249307111
1.0210667848587	0.353287090547383
1.02206778526306	0.353203038685024
1.02306878566742	0.353161012753844
1.02406489849091	0.353031704435125
1.02506589889526	0.352941191522405
1.02606689929962	0.352941191522405
1.02707278728485	0.353031704435125
1.02806890010834	0.353122246451676
1.02906501293182	0.353254814399406
1.0300806760788	0.353429408278316
1.03107678890228	0.353516690665856
1.03207290172577	0.353474635630846
1.03306901454926	0.353348528733477
1.03406512737274	0.353135168552399
1.03508079051971	0.35287652281113
1.0360769033432	0.35265990300104
1.03707301616669	0.353481096681207
1.03806912899017	0.354302290361375
1.03906524181366	0.355168740497902
1.04008090496063	0.356206553988159
1.04107701778412	0.357202341547236
1.0420731306076	0.357784301741049
1.04306924343109	0.357910379534587
1.04406535625458	0.357952405465767
1.04508101940155	0.35695661790669
1.04607713222504	0.355918804416433
1.04707324504852	0.354838935891166
1.04806935787201	0.352847360773012
1.0490654706955	0.350813730619848
1.05008113384247	0.349235953763127
1.05107724666595	0.348114059306681
1.05207335948944	0.347034190781415
1.05306947231293	0.345954322256148
1.05406558513641	0.344916479662061
1.05508124828339	0.343506864737719
1.05607736110687	0.342595099937171
1.05707347393036	0.341683335136622
1.05806958675385	0.340813596267253
1.05906569957733	0.340897648129612
1.0600813627243	0.340981699991971
1.06107747554779	0.34114986192435
1.06207358837128	0.341317965649068
1.06306970119476	0.342384912073612
1.06406581401825	0.343865714967251
1.06508147716522	0.344945612596348
1.06607758998871	0.345941429259256
1.06707370281219	0.345941429259256
1.06806981563568	0.345899403328076
1.06906592845917	0.345731270499527
1.07008159160614	0.345647218637168
1.07107770442963	0.345162232406437
1.07207381725311	0.344677246175706
1.0730699300766	0.344677246175706
1.07406604290009	0.34521718043834
1.07508170604706	0.345799140632153
1.07607781887054	0.345925247529522
1.07707393169403	0.346009299391881
1.07807004451752	0.346009299391881
1.079066157341	0.345925247529522
1.08008182048798	0.345841195667163
1.08107793331146	0.346752960467711
1.08207404613495	0.347166787832975
1.08307015895844	0.34758064430207
1.08406627178192	0.34753858926706
1.08508193492889	0.34753858926706
1.08607804775238	0.347412511473522
1.08707416057587	0.347286404576153
1.08807027339935	0.347202352713794
1.08906638622284	0.346122425980866
1.09008204936981	0.345126667525619
1.0910781621933	0.344130850862712
1.09207427501678	0.344046799000353
1.09307038784027	0.344088824931532
1.09406650066376	0.34425692865625
1.09508216381073	0.344667583703995
1.09607827663422	0.344952073646709
1.0970743894577	0.34486799268052
1.09807050228119	0.344783940818161
1.09906661510468	0.344615807989612
1.10008227825165	0.344489730196074
1.10107839107513	0.344279571436346
1.10207450389862	0.344153493642807
1.10307061672211	0.343868974596262
1.10406672954559	0.343668536515906
1.10508239269257	0.343836669344455
1.10607850551605	0.343878695275635
1.10707461833954	0.343962776241824
1.10807073116302	0.343548890668899
1.10906684398651	0.343674968462437
1.11008250713348	0.343177060130984
1.11107861995697	0.343093008268625
1.11207473278046	0.343008956406266
1.11307084560394	0.342924904543906
1.11406695842743	0.342882878612727
1.11506795883179	0.342798768542707
1.11606895923615	0.343296676874161
1.1170699596405	0.343254650942981
1.11807096004486	0.343752617482096
1.11906707286835	0.343752617482096
1.12006807327271	0.343752617482096
1.12106907367706	0.343710591550916
1.12207007408142	0.342928105965257
1.12308084964752	0.342184503097087
1.12407696247101	0.341314764227718
1.12507307529449	0.34031888935715
1.12606918811798	0.339281046763062
1.12708485126495	0.338285171892494
1.12808096408844	0.337289297021925
1.12907707691193	0.336335506290197
1.13007318973541	0.336164142936468
1.1310693025589	0.336080061970279
1.13208496570587	0.336290220730007
1.13308107852936	0.337082368787378
1.13407719135284	0.338204292347655
1.13507330417633	0.339284219080582
1.13606941699982	0.3403220907785
1.13708508014679	0.341072212904692
1.13808119297028	0.342068029567599
1.13907730579376	0.342979794368148
1.14007341861725	0.343639403581619
1.14106953144073	0.343843072187155
1.14208519458771	0.343303137924522
1.14308130741119	0.342307263053954
1.14407742023468	0.341311417287216
1.14507353305817	0.340561324264854
1.14606964588165	0.339565478498116
1.14708530902863	0.338653713697568
1.14808142185211	0.338239857228473
1.1490775346756	0.337826000759378
1.15007364749908	0.337868026690558
1.15106976032257	0.338905927492306
1.15208542346954	0.340118393069133
1.15308153629303	0.34132762812078
1.15407764911652	0.342410756275058
1.15507376194	0.343364547006786
1.15606987476349	0.343736377544701
1.15708553791046	0.343322521075606
1.15808165073395	0.342866638675332
1.15907776355743	0.341870792908594
1.16007387638092	0.340784463332966
1.16106998920441	0.339743361109868
1.16208565235138	0.339242222253233
1.16308176517487	0.339284248184413
1.16407787799835	0.339410325977951
1.16507399082184	0.3403220907785
1.16607010364532	0.341275881510228
1.1670857667923	0.342229701345786
1.16808187961578	0.343015330145136
1.16907799243927	0.342931278282776
1.17007410526276	0.342391344020143
1.17107021808624	0.341395527357236
1.17208588123322	0.340855593094602
1.1730819940567	0.340897619025782
1.17407810688019	0.340981670888141
1.17507421970367	0.3410657227505
1.17607033252716	0.341191829647869
1.17708599567413	0.341023725923151
1.17808210849762	0.340765051078051
1.17907822132111	0.340506376232952
1.18007433414459	0.339791818987578
1.18107044696808	0.338495301548392
1.18208611011505	0.337156758178025
1.18308222293854	0.335992779582739
1.18407833576202	0.334912852849811
1.18507444858551	0.334996933816001
1.186070561409	0.335171527694911
1.18708622455597	0.335346121573821
1.18808233737946	0.33560479641892
1.18907845020294	0.335950753651559
1.19007456302643	0.336296710884199
1.19107067584991	0.336338736815378
1.19208633899689	0.337250501615927
1.19308245182037	0.337250501615927
1.19407856464386	0.337166449753568
1.19507467746735	0.336995086399838
1.19607079029083	0.33682695357129
1.19708645343781	0.336028315359727
1.19808256626129	0.334861106239259
1.19907867908478	0.333732692524791
1.20007479190826	0.331692514009774
1.20107090473175	0.330480048432946
1.20208656787872	0.329309608787298
1.20308268070221	0.32822645152919
1.2040787935257	0.327182118780911
1.20507490634918	0.327466637827456
1.20607101917267	0.328161811921746
1.20708668231964	0.329031608998775
1.20808279514313	0.329901376971975
1.20907890796661	0.330939219566062
1.2100750207901	0.33197712036781
1.21107113361359	0.332972937030718
1.21208679676056	0.333015021169558
1.2130731344223	0.332730502123013
1.21406924724579	0.332403898937628
1.21507024765015	0.332361873006448
1.2160712480545	0.332445953972638
1.21707224845886	0.332536466885358
1.21807324886322	0.332669063936919
1.21906936168671	0.332753115799278
1.22007036209106	0.333755451720208
1.22107136249542	0.334298645611852
1.22207725048065	0.334841839503497
1.22307336330414	0.334971118718386
1.22406947612762	0.335275020916015
1.2250851392746	0.335271761287004
1.22608125209808	0.334359996486455
1.22707736492157	0.333538744598627
1.22807347774506	0.333082862198353
1.22906959056854	0.332171039190143
1.23008525371552	0.33080336288549
1.231081366539	0.329807546222582
1.23207747936249	0.329309637891129
1.23307359218597	0.327903166180477
1.23406970500946	0.327903166180477
1.23508536815643	0.327903166180477
1.23608148097992	0.327903166180477
1.23707759380341	0.327812653267756
1.23807370662689	0.327722140355036
1.23906981945038	0.327224202919751
1.24008548259735	0.325468456139788
1.24108159542084	0.324883207213134
1.24207770824432	0.323085492709652
1.24307382106781	0.322458217851818
1.2440699338913	0.32120369723998
1.24508559703827	0.319454440614209
1.24608170986176	0.318914477247745
1.24707782268524	0.318287202389911
1.24807393550873	0.318329257424921
1.24907004833221	0.31841330928728
1.25008571147919	0.318497361149639
1.25108182430267	0.318626698572189
1.25207793712616	0.320372695568949
1.25307404994965	0.320954713970423
1.25407016277313	0.321908562909812
1.2550858259201	0.323402346111834
1.25608193874359	0.32381626078859
1.25707805156708	0.324188091326505
1.25807416439056	0.32464400283061
1.25907027721405	0.325468485243618
1.26008594036102	0.325426459312439
1.26108205318451	0.325426459312439
1.262078166008	0.325594592140988
1.26307427883148	0.325636618072167
1.26407039165497	0.325762695865706
1.26507139205933	0.326134526403621
1.26607239246368	0.325222761603072
1.26707339286804	0.324724824167788
1.2680743932724	0.32360284239985
1.26907050609589	0.322438834700733
1.27007150650024	0.320692837703973
1.2710725069046	0.320110819302499
1.27208817005157	0.319030892569572
1.27308428287506	0.318617006996647
1.27408039569855	0.318203150527552
1.27507650852203	0.318287202389911
1.27607262134552	0.31832922832109
1.27708828449249	0.318413280183449
1.27808439731598	0.318413280183449
1.27908051013947	0.318413280183449
1.28007662296295	0.318287202389911
1.28107273578644	0.318203150527552
1.28208839893341	0.318035017699003
1.2830845117569	0.317824829835445
1.28408062458038	0.317656697006896
1.28507673740387	0.317488564178348
1.28607285022736	0.317404483212158
1.28708851337433	0.317320402245969
1.28808462619781	0.317278376314789
1.2890807390213	0.31723635038361
1.29007685184479	0.317320431349799
1.29107296466827	0.317362486384809
1.29208862781525	0.317446538247168
1.29308474063873	0.317530619213358
1.29408085346222	0.317614700179547
1.29507696628571	0.317698781145737
1.29607307910919	0.317740807076916
1.29708874225616	0.317950965836644
1.29808485507965	0.317992991767824
1.29908096790314	0.318077072734013
1.30007708072662	0.318659062031657
1.30107319355011	0.3192410513293
1.30208885669708	0.319283077260479
1.30308496952057	0.319283077260479
1.30408108234406	0.319325103191659
1.30507719516754	0.319367129122838
1.30607330799103	0.319367129122838
1.307088971138	0.319367129122838
1.30808508396149	0.318953272653744
1.30908119678497	0.318497361149639
1.31007730960846	0.318497361149639
1.31107342243195	0.318539416184649
1.31208908557892	0.318539416184649
1.31307542324066	0.31845536432229
1.31407153606415	0.3183712833561
1.31507253646851	0.317621132126078
1.31607353687286	0.317039113724604
1.31707453727722	0.315917131956667
1.31807553768158	0.314879202051088
1.31907165050507	0.31384127214551
1.32007265090942	0.312845397274941
1.32107365131378	0.312803371343762
1.32208931446075	0.312845397274941
1.32308542728424	0.31297150417231
1.32408154010773	0.314507371513173
1.32507765293121	0.31736891833134
1.3260737657547	0.318364793201908
1.32708942890167	0.320314546115696
1.32808554172516	0.322180218063295
1.32908165454865	0.323176092933863
1.33007776737213	0.323674030369148
1.33107388019562	0.323758082231507
1.33208954334259	0.323302170727402
1.33308565616608	0.322558509651572
1.33408176898956	0.322516483720392
1.33507788181305	0.321562634781003
1.33607399463654	0.321106723276898
1.33708965778351	0.320236926199868
1.33808577060699	0.320692837703973
1.33908188343048	0.321520579745993
1.34007799625397	0.322474399581552
1.34107410907745	0.323386193485931
1.34208977222443	0.323554326314479
1.34308588504791	0.324592256220058
1.3440819978714	0.324763619573787
1.34507811069489	0.324980268487707
1.34607422351837	0.324026419548318
1.34708988666534	0.323030544677749
1.34808599948883	0.321908562909812
1.34908211231232	0.320828636176884
1.3500782251358	0.319748709443957
1.35107433795929	0.318170845275745
1.35209000110626	0.318083533784375
1.35308611392975	0.317908910801634
1.35408222675323	0.317950965836644
1.35507833957672	0.318035017699003
1.35607445240021	0.318203150527552
1.35709011554718	0.318287202389911
1.35808622837067	0.31837125425227
1.35908234119415	0.318497361149639
1.36007845401764	0.318539387080818
1.36107456684113	0.318539387080818
1.3620902299881	0.318539387080818
1.36307656764984	0.318539387080818
1.36407268047333	0.318455306114629
1.36507368087769	0.31828717328608
1.36607468128204	0.318119040457532
1.3670756816864	0.317950907628983
1.36807668209076	0.317824829835445
1.36907279491425	0.317740777973086
1.3700737953186	0.31823871540837
1.37107479572296	0.318736652843654
1.37209045886993	0.318904785672203
1.37308657169342	0.319570885039866
1.37408268451691	0.320734892738983
1.37507879734039	0.3218989004381
1.37607491016388	0.322768639307469
1.37709057331085	0.323764485074207
1.37808668613434	0.324220396578312
1.37908279895782	0.324136344715953
1.38007891178131	0.324136344715953
1.3810750246048	0.323680433211848
1.38209068775177	0.322600506478921
1.38308680057526	0.321268365951255
1.38408291339874	0.319732527714223
1.38507902622223	0.317698693834245
1.38607513904572	0.31558086629957
1.38709080219269	0.314044998958707
1.38808691501617	0.312965014018118
1.38908302783966	0.312425079755485
1.39007914066315	0.312425079755485
1.39107525348663	0.312719319481403
1.39209091663361	0.313469441607594
1.39308702945709	0.314180797431618
1.39408314228058	0.314892124151811
1.39507925510406	0.31519285403192
1.39607536792755	0.315736077027395
1.39709103107452	0.315736077027395
1.39808714389801	0.315820128889754
1.3990832567215	0.315862154820934
1.40007936954498	0.315904180752113
1.40107548236847	0.316314806696028
1.40209114551544	0.316767487674952
1.40308725833893	0.317504687700421
1.40408337116241	0.317417405312881
1.4050794839859	0.317831290885806
1.40607559680939	0.316835416015238
1.40709125995636	0.316295423544943
1.40808737277985	0.316127319820225
1.40908348560333	0.316043267957866
1.41007959842682	0.315959216095507
1.41107571125031	0.315917190164328
1.41209137439728	0.316331046633422
1.41307771205902	0.316331046633422
1.41407382488251	0.31736894743517
1.41507482528687	0.317908910801634
1.41607582569122	0.318161095492542
1.41707682609558	0.319240993121639
1.41807782649994	0.320320978062227
1.41907393932343	0.320531107718125
1.42007493972778	0.320741295581684
1.42107594013214	0.320867431582883
1.42208671569824	0.319913524435833
1.42308282852173	0.319001701427624
1.42407894134521	0.318005826557055
1.4250750541687	0.316098128678277
1.42609071731567	0.31419045990333
1.42708683013916	0.313194555928931
1.42808294296265	0.312198681058362
1.42907905578613	0.311202777083963
1.43007516860962	0.311118725221604
1.43109083175659	0.310950592393056
1.43208694458008	0.310782488668337
1.43308305740356	0.310614355839789
1.43407917022705	0.31048824894242
1.43507528305054	0.31048824894242
1.43609094619751	0.310404197080061
1.437087059021	0.310362171148881
1.43808317184448	0.310362171148881
1.43907928466797	0.310446252115071
1.44007539749146	0.31053030397743
1.44109106063843	0.310614355839789
1.44208717346191	0.310740462737158
1.4430832862854	0.310740462737158
1.44407939910889	0.310824514599517
1.44507551193237	0.310908595565706
1.44609117507935	0.310950621496886
1.44708728790283	0.311034673359245
1.44808340072632	0.311118725221604
1.4490795135498	0.311202777083963
1.45007562637329	0.311118696117774
1.45109128952026	0.311118696117774
1.45208740234375	0.311034644255415
1.45308351516724	0.310950592393056
1.45407962799072	0.310866540530697
1.45507574081421	0.310698407702148
1.45609140396118	0.31053030397743
1.45708751678467	0.310362171148881
1.45808362960815	0.310278090182692
1.45907974243164	0.310152012389153
1.46007585525513	0.310152012389153
1.4610915184021	0.310152012389153
1.46208763122559	0.310152012389153
1.4630788564682	0.310236093355343
1.46407496929169	0.309867464238778
1.46507596969604	0.309498835122213
1.4660769701004	0.309498835122213
1.46707797050476	0.309456780087203
1.46807897090912	0.308916787616909
1.4690750837326	0.30783680267632
1.47007608413696	0.307710695778951
1.47107708454132	0.307542562950403
1.47207808494568	0.307911162963137
1.47309374809265	0.308363873045892
1.47408986091614	0.308447924908251
1.47508597373962	0.30853200587444
1.47608208656311	0.309071998344734
1.4770781993866	0.310151983285323
1.47809386253357	0.310151954181492
1.47908997535706	0.309783354168758
1.48008608818054	0.308955612126738
1.48108220100403	0.308001734083518
1.48207831382751	0.30692174914293
1.48309397697449	0.305757712339982
1.48409008979797	0.304593675537035
1.48508620262146	0.303471664665267
1.48608231544495	0.302559812553227
1.48707842826843	0.302016589557752
1.48809409141541	0.301848427625373
1.48909020423889	0.301722291624174
1.49008631706238	0.301722291624174
1.49108242988586	0.302262284094468
1.49207854270935	0.302802276564762
1.49309420585632	0.303300243103877
1.49409031867981	0.304128014249727
1.4950864315033	0.304212095215917
1.49608254432678	0.305039866361767
1.49707865715027	0.305123918224126
1.49809432029724	0.305123918224126
1.49909043312073	0.304668006720021
1.50008654594421	0.304212066112086
1.5010826587677	0.303756154607981
1.50207877159119	0.302844331599772
1.50309443473816	0.303174136206508
1.50409054756165	0.303258188068867
1.50508666038513	0.303587992675602
1.50608277320862	0.303461885778233
1.5070788860321	0.303293752949685
1.50809454917908	0.303041539154947
1.50909066200256	0.302789325360209
1.51008677482605	0.302747270325199
1.51108288764954	0.302249332889915
1.51207900047302	0.301337509881705
1.51308000087738	0.30092365341261
1.51407611370087	0.301049760309979
1.51507711410522	0.301217893138528
1.51607811450958	0.301470106933266
1.51707911491394	0.301722320728004
1.5180801153183	0.301848398521543
1.51907622814178	0.301932479487732
1.52007722854614	0.301392487017438
1.5210782289505	0.300396553939208
1.52207922935486	0.299814506433904
1.52309489250183	0.299646373605356
1.52409100532532	0.299478240776807
1.5250871181488	0.299352133879438
1.52608323097229	0.299226026982069
1.52707934379578	0.299184001050889
1.52809500694275	0.300137879094109
1.52909111976624	0.301133812172338
1.53008723258972	0.301715830573812
1.53108334541321	0.301883992506191
1.53207945823669	0.30205212533474
1.53309512138367	0.303005974274129
1.53409123420715	0.303545966744423
1.53508734703064	0.304415792925283
1.53608345985413	0.304457818856463
1.53707957267761	0.304457789752632
1.53809523582458	0.304373737890273
1.53909134864807	0.304289656924084
1.54008746147156	0.304205575957894
1.54108357429504	0.303293752949685
1.54207968711853	0.302795815514401
1.5430953502655	0.30201007029973
1.54409146308899	0.301554158795625
1.54508757591248	0.30205212533474
1.54608368873596	0.303132110275328
1.54707980155945	0.304043933283538
1.54809546470642	0.304541899822652
1.54909157752991	0.304583925753832
1.55008769035339	0.304499844787642
1.55108380317688	0.304205605061725
1.55207991600037	0.304079498164356
1.55309557914734	0.303497479762882
1.55409169197083	0.302417494822294
1.55508780479431	0.302501575788483
1.5560839176178	0.302999542327598
1.55708003044128	0.303953420370817
1.55809569358826	0.304535467876121
1.55909180641174	0.305201567243785
1.56008791923523	0.305201567243785
1.56108403205872	0.305117486277595
1.5620801448822	0.305033405311406
1.56309580802917	0.303995446301997
1.56409192085266	0.302915461361408
1.56508803367615	0.30187753145583
1.56608414649963	0.302249361993745
1.56708025932312	0.30266324756667
1.56809592247009	0.303659151541069
1.56909203529358	0.305566878523678
1.57008814811707	0.306646863464266
1.57108426094055	0.307600741507486
1.57208037376404	0.3080987080466
1.57309603691101	0.30805665301159
1.5740921497345	0.307102804072201
1.57508826255798	0.305851426674053
1.57608437538147	0.304386689094827
1.57708048820496	0.302223517792299
1.57809615135193	0.300432147923857
1.57909226417542	0.298724859021604
1.5800883769989	0.297686900012195
1.58108448982239	0.297686900012195
1.58208060264587	0.297686900012195
1.58309626579285	0.297942373435944
1.58409237861633	0.298369152005762
1.58508849143982	0.29862456722185
1.58608460426331	0.299251871183515
1.58708071708679	0.298967323033139
1.58809638023376	0.298967323033139
1.58909249305725	0.298967323033139
1.59008860588074	0.298967323033139
1.59108471870422	0.298967323033139
1.59208083152771	0.298967323033139
1.59309649467468	0.298967323033139
1.59409260749817	0.299051403999329
1.59508872032166	0.300047337077558
1.59608483314514	0.300587329547852
1.59708094596863	0.300587329547852
1.5980966091156	0.300587329547852
1.59909272193909	0.300089363008738
1.60008883476257	0.299051403999329
1.60108494758606	0.29797141905874
1.60208106040955	0.296933460049331
1.60309672355652	0.295937526971102
1.60409283638	0.295025703962892
1.60508894920349	0.294113822747022
1.60608506202698	0.293201999738812
1.60708117485046	0.292746059130877
1.60809683799744	0.292872166028246
1.60909295082092	0.293868099106476
1.61008906364441	0.294906058115885
1.6110851764679	0.295901991194114
1.61208128929138	0.296813843306154
1.61309695243835	0.297809776384383
1.61409306526184	0.298721628496423
1.61508917808533	0.299675535643473
1.61608529090881	0.300503306789324
1.6170814037323	0.299591454677284
1.61809706687927	0.299507344607264
1.61909317970276	0.299423292744905
1.62008929252625	0.299339240882546
1.62108540534973	0.299213104881346
1.62208151817322	0.299297156743705
1.62309718132019	0.299381266813725
1.62409329414368	0.299549428746104
1.62508940696716	0.300503306789324
1.62608551979065	0.300587358651683
1.62708163261414	0.300173473078758
1.62809729576111	0.299345701932907
1.62909340858459	0.298475904855877
1.63008952140808	0.297851831419393
1.63108563423157	0.297725724522024
1.63208174705505	0.297473510727286
1.63309741020203	0.297431484796107
1.63409352302551	0.296933518256992
1.635089635849	0.296519632684067
1.63608574867249	0.296435551717877
1.63708186149597	0.296351470751688
1.63809752464294	0.295895530143753
1.63909363746643	0.294941622996703
1.64008975028992	0.295025674859062
1.6410858631134	0.295025674859062
1.64208197593689	0.295439560431987
1.64309763908386	0.296267360681668
1.64409375190735	0.297221238724887
1.64508986473083	0.298259197734296
1.64608597755432	0.299339211778715
1.64708209037781	0.300335144856945
1.64809775352478	0.300503306789324
1.64909386634827	0.300131447147578
1.65008997917175	0.299303676001728
1.65108609199524	0.298475875752047
1.65208220481873	0.297690130537376
1.6530978679657	0.296820304356515
1.65409398078918	0.295950449071825
1.65509009361267	0.296034530038014
1.65608620643616	0.296034530038014
1.65708231925964	0.296574551612139
1.65809798240662	0.297114544082433
1.6590940952301	0.297654536552727
1.66009020805359	0.297570484690368
1.66108632087708	0.297486432828009
1.66208243370056	0.29736032593064
1.66308343410492	0.296364392852411
1.66407954692841	0.295368459774181
1.66508054733276	0.294372526695952
1.66608154773712	0.293832534225658
1.66708254814148	0.293292541755363
1.66808354854584	0.293292541755363
1.66907966136932	0.293292541755363
1.67008066177368	0.293292541755363
1.67108166217804	0.293748482363299
1.6720826625824	0.294702360406518
1.67308366298676	0.295698293484747
1.67407977581024	0.296694226562977
1.6750807762146	0.297690130537376
1.6760915517807	0.298188097076491
1.67708766460419	0.298188097076491
1.67808377742767	0.298188097076491
1.67907989025116	0.29823012300767
1.68009555339813	0.297276244964451
1.68109166622162	0.296280311886221
1.6820877790451	0.295284407911822
1.68308389186859	0.295200326945633
1.68408000469208	0.295158301014453
1.68509566783905	0.295614212518558
1.68609178066254	0.296610145596787
1.68708789348602	0.297108112135902
1.68808400630951	0.298188097076491
1.689080119133	0.299268082017079
1.69009578227997	0.300348096061498
1.69109189510345	0.299646402709186
1.69208800792694	0.299442704999819
1.69308412075043	0.299652863759547
1.69408023357391	0.299736915621907
1.69509589672089	0.299820996588096
1.69609200954437	0.299905048450455
1.69708812236786	0.299989100312814
1.69808423519135	0.300073181279004
1.69908034801483	0.300985033391044
1.7000960111618	0.301812804536894
1.70109212398529	0.30218466417864
1.70208823680878	0.30118873110041
1.70308434963226	0.300108746159822
1.70408046245575	0.298660161206499
1.70509612560272	0.297253573080525
1.70609223842621	0.295349018415436
1.70708835124969	0.293657853035256
1.70808446407318	0.292377371806651
1.70908057689667	0.291096919681877
1.71009624004364	0.290598953142762
1.71109235286713	0.290640979073942
1.71208846569061	0.290925527224317
1.7130845785141	0.290754134766757
1.71408069133759	0.291494623525068
1.71508169174194	0.292147829895839
1.7160826921463	0.292432378046215
1.71708369255066	0.2927589812316
1.71808469295502	0.293256918666884
1.7190808057785	0.293340970529243
1.72008180618286	0.293509132461622
1.72108280658722	0.294091179966927
1.72208380699158	0.294259341899306
1.72308480739594	0.294343393761665
1.72408092021942	0.294427474727854
1.72509658336639	0.294511555694044
1.72609269618988	0.294595636660233
1.72708880901337	0.294637691695243
1.72808492183685	0.294679717626423
1.72908103466034	0.294679717626423
1.73009669780731	0.294679717626423
1.7310928106308	0.294595636660233
1.73208892345428	0.294013589154929
1.73308503627777	0.29293357511051
1.73408114910126	0.291895616101101
1.73509681224823	0.291811535134912
1.73609292507172	0.291811535134912
1.7370890378952	0.291853561066091
1.73808515071869	0.291853561066091
1.73908126354218	0.291811535134912
1.74009692668915	0.292225449811667
1.74109303951263	0.293137331027538
1.74208915233612	0.293923076242208
1.74308526515961	0.293796969344839
1.74408137798309	0.293586781481281
1.74509704113007	0.293376593617722
1.74609315395355	0.293250486720353
1.74708926677704	0.293706427328289
1.74808537960052	0.294618279440328
1.74908149242401	0.295698264380917
1.75009715557098	0.296862330287695
1.75109326839447	0.297984341159463
1.75208938121796	0.298980274237692
1.75308549404144	0.299976207315922
1.75408160686493	0.301014195429161
1.7550972700119	0.301596213830635
1.75609338283539	0.301722320728004
1.75708949565887	0.301266409223899
1.75808560848236	0.300354557111859
1.75908172130585	0.29931659810245
1.76009738445282	0.298320665024221
1.76109349727631	0.297324731945992
1.76208961009979	0.296244747005403
1.76308572292328	0.295164732960984
1.76408183574677	0.294210854917765
1.76509749889374	0.29367083334364
1.76609361171722	0.29362880741246
1.76708972454071	0.293586781481281
1.7680858373642	0.293544726446271
1.76908195018768	0.293544726446271
1.77009761333466	0.293544726446271
1.77109372615814	0.293544726446271
1.77208983898163	0.293502700515091
1.77308595180511	0.294330529868603
1.7740820646286	0.295242352876812
1.77509772777557	0.296322337817401
1.77609384059906	0.297444377792999
1.77708995342255	0.298524362733588
1.77808606624603	0.299604347674176
1.77908217906952	0.300684361718595
1.78009784221649	0.301722291624174
1.78109395503998	0.301890424452722
1.78209006786346	0.301890424452722
1.78308618068695	0.301722291624174
1.78408229351044	0.301722291624174
1.78509795665741	0.301638239761814
1.7860940694809	0.301512132864445
1.78709018230438	0.301470106933266
1.78808629512787	0.301386025967076
1.78908240795135	0.301301974104717
1.79009807109833	0.301217893138528
1.79109418392181	0.301217893138528
1.7920902967453	0.300137908197939
1.79308640956879	0.29914197511971
1.79408252239227	0.298146071145311
1.79509818553925	0.297024031169713
1.79609429836273	0.295944017125294
1.79709041118622	0.294864003080875
1.7980865240097	0.293625547783449
1.79908263683319	0.292429147521034
1.80009829998016	0.292303011519834
1.80109441280365	0.292218930553645
1.80209052562714	0.292176904622465
1.80308663845062	0.292218930553645
1.80408275127411	0.292303040623665
1.80509841442108	0.292387092486024
1.80609452724457	0.29267166974023
1.80709064006805	0.292998272925615
1.80808675289154	0.294036231935024
1.80908286571503	0.295074161840603
1.810098528862	0.296112149953842
1.81109464168549	0.297108053928241
1.81209075450897	0.298061961075291
1.81308686733246	0.29901583911851
1.81408298015594	0.299685169011354
1.8150839805603	0.299898587400094
1.81608498096466	0.299070816254243
1.81708598136902	0.298656930681318
1.81808698177338	0.298243045108393
1.81908309459686	0.297829159535468
1.82008409500122	0.297457299893722
1.82108509540558	0.296587473712862
1.82209587097168	0.295918114716187
1.82309198379517	0.295620644465089
1.82408809661865	0.29545251163654
1.82508420944214	0.294828438200057
1.82609987258911	0.294120283797383
1.8270959854126	0.293496181257069
1.82809209823608	0.292914162855595
1.82908821105957	0.292914162855595
1.83008432388306	0.293826044071466
1.83109998703003	0.294779893010855
1.83209609985352	0.295775826089084
1.833092212677	0.296771759167314
1.83408832550049	0.297437858534977
1.83508443832397	0.297606020467356
1.83610010147095	0.297690072329715
1.83709621429443	0.297690072329715
1.83809232711792	0.296862272080034
1.83908843994141	0.296448386507109
1.84008455276489	0.296076555969194
1.84110021591187	0.295332865789533
1.84209632873535	0.295003061182797
1.84309244155884	0.295087113045156
1.84408855438232	0.295171194011346
1.84508466720581	0.295255274977535
1.84610033035278	0.295339355943725
1.84709644317627	0.295009522233158
1.84809255599976	0.294553610729054
1.84908866882324	0.294385448796675
1.85008478164673	0.294217315968126
1.8511004447937	0.294049154035747
1.85209655761719	0.293881021207199
1.85309267044067	0.29371288837865
1.85408878326416	0.293628836516291
1.85508489608765	0.294456636765972
1.85610055923462	0.295368488878012
1.85709667205811	0.296364421956241
1.85809278488159	0.29736032593064
1.85908889770508	0.29835625900887
1.86008501052856	0.298938277410343
1.86110067367554	0.299022329272702
1.86209678649902	0.299022329272702
1.86308801174164	0.298110448056832
1.86408412456512	0.297198566840962
1.86508512496948	0.296202633762732
1.86608612537384	0.295206729788333
1.8670871257782	0.294168770778924
1.86808812618256	0.29354469734244
1.86908423900604	0.293208431685343
1.8700852394104	0.292956217890605
1.87108623981476	0.293784018140286
1.87209701538086	0.294611789286137
1.87309312820435	0.295523641398177
1.87408924102783	0.296477519441396
1.87508535385132	0.297473452519625
1.87610101699829	0.297887338092551
1.87709712982178	0.298139551887289
1.87809324264526	0.298307684715837
1.87908935546875	0.297311751637608
1.88008546829224	0.296315818559378
1.88110113143921	0.295817881124094
1.8820972442627	0.295691803330556
1.88309335708618	0.295565667329356
1.88408946990967	0.296021607937291
1.88508558273315	0.296849379083142
1.88610124588013	0.296933430945501
1.88709735870361	0.297017541015521
1.8880934715271	0.29710159287788
1.88908958435059	0.296687736408785
1.89008569717407	0.295859936159104
1.89110136032104	0.295032165013254
1.89209747314453	0.294204393867403
1.89309358596802	0.293292541755363
1.8940896987915	0.293040298856795
1.89508581161499	0.292872136924416
1.89610147476196	0.292704004095867
1.89709758758545	0.292409735266119
1.89809370040894	0.291701580863446
1.89908981323242	0.291491392999887
1.90008592605591	0.291407312033698
1.90110158920288	0.291365286102518
1.90209770202637	0.291449367068708
1.90309381484985	0.291617529001087
1.90408992767334	0.291743635898456
1.90508604049683	0.292079930659384
1.9061017036438	0.292788085062057
1.90709781646729	0.293082324787974
1.90809392929077	0.293250486720353
1.90909004211426	0.293460674583912
1.91008615493774	0.29371288837865
1.91110181808472	0.294139725156128
1.9120979309082	0.294935161946341
1.91308915615082	0.29597312095575
1.9140852689743	0.297053105896339
1.91508626937866	0.297395861707628
1.91608726978302	0.297521997708827
1.91708827018738	0.297690130537376
1.91808927059174	0.297774211503565
1.91908538341522	0.297515536658466
1.92008638381958	0.297386170132086
1.92108738422394	0.296930258627981
1.9220883846283	0.296804151730612
1.92308938503265	0.296461395919323
1.92408549785614	0.296749174594879
1.92509138584137	0.297408812912181
1.92608749866486	0.298068451229483
1.92710316181183	0.298812170512974
1.92809927463531	0.299226056085899
1.9290953874588	0.299681967590004
1.93009150028229	0.299310107948259
1.93108761310577	0.299226056085899
1.93210327625275	0.298728089546785
1.93309938907623	0.297816237434745
1.93409550189972	0.296904385322705
1.93509161472321	0.295992533210665
1.93608772754669	0.294996600132436
1.93710339069366	0.294000667054206
1.93809950351715	0.293418648652732
1.93909561634064	0.293418648652732
1.94009172916412	0.293418648652732
1.94108784198761	0.293418648652732
1.94210350513458	0.293418648652732
1.94309961795807	0.293418648652732
1.94409573078156	0.293376622721553
1.94509184360504	0.293292541755363
1.94608795642853	0.293292541755363
1.9471036195755	0.293292541755363
1.94809973239899	0.293208460789174
1.94909584522247	0.293166434857994
1.95009195804596	0.293082353891805
1.95108807086945	0.292998272925615
1.95210373401642	0.292914191959426
1.9530998468399	0.292956217890605
1.95409595966339	0.293040269752964
1.95509207248688	0.293124379822984
1.95608818531036	0.293292541755363
1.95710384845734	0.293502671411261
1.95809996128082	0.293712859274819
1.95909607410431	0.294049183139578
1.9600921869278	0.294961035251617
1.96108829975128	0.29575647204183
1.96210396289825	0.296500191325322
1.96309030056	0.296998128760606
1.96408641338348	0.297250342555344
1.96508741378784	0.297292397590354
1.9660884141922	0.297376449452713
1.96708941459656	0.297208316624165
1.96809041500092	0.296464597340673
1.9690865278244	0.295711157377809
1.97008752822876	0.294967467198148
1.97108852863312	0.294385419692844
1.97209930419922	0.294049154035747
1.97309541702271	0.293796940241009
1.97409152984619	0.29267487116158
1.97508764266968	0.291678938083351
1.97610330581665	0.290598953142762
1.97709941864014	0.290430791210383
1.97809553146362	0.290262687485665
1.97909164428711	0.290178577415645
1.9800877571106	0.290094525553286
1.98110342025757	0.290136551484466
1.98209953308105	0.290964322630316
1.98309564590454	0.291792151983827
1.98409175872803	0.292703974992037
1.98508787155151	0.292746030027047
1.98610353469849	0.292830081889406
1.98709964752197	0.292914191959426
1.98809576034546	0.292914191959426
1.98909187316895	0.292830081889406
1.99008798599243	0.292830081889406
[truncated: 21,578 more rows]
