# Supplementary material for: The barley MLA13-AVRA13 heterodimer reveals principles for immunoreceptor recognition of RNase-like powdery mildew effectors
Source: EMBO J. 2025 Feb 13;44(11):3210–30. doi: 10.1038/s44318-025-00373-9 (PMC12130304; doi:10.1038/s44318-025-00373-9)
Supplement: Supplementary file 7 — EV/Appendix Source Data [file 44318_2025_373_MOESM7_ESM.zip › EMBOJ-2024-118663_SD_EV_AppendixFigures/SD_FigureEV1D_1.csv]

Run 98	Run 98
UV(280 nm)_volume	UV(280 nm)_mAU
0	0.0361805978172924
0.000996093498542905	0.0362550163117703
0.00156250002328306	0.0362550163117703
0.00275390618480742	0.0362938408215996
0.00351562537252903	0.0362938408215996
0.00400390615686774	0.0362938408215996
0.00432128924876451	0.0362938408215996
0.00510253943502903	0.0362938408215996
0.00609863363206387	0.0362582504749298
0.00709961028769612	0.0362582504749298
0.00810058694332838	0.03622266012826
0.00910156313329935	0.0361870697815903
0.0101025393232703	0.0361870697815903
0.0110986335203052	0.0361870697815903
0.0120996106415987	0.0361870697815903
0.0131005868315697	0.0361870697815903
0.0141015630215406	0.03622266012826
0.0151025392115116	0.0362938408215996
0.0160986334085464	0.0363650215149391
0.0170996095985174	0.036475026718108
0.0181005857884884	0.0366238564311061
0.0191015619784594	0.036772689782083
0.0201074220240116	0.0369571134797297
0.0211035162210464	0.0371771275240462
0.0220996104180813	0.0382933576474898
0.023115236312151	0.0394451781176031
0.0241113305091858	0.0410596512665506
0.0251074247062206	0.0431335465691518
0.0261035189032555	0.0452430285804439
0.0270996131002903	0.0473913314635865
0.02811523899436	0.0495752283313777
0.0291113331913948	0.0521861838933546
0.0301074273884296	0.0549815013073385
0.0311035215854645	0.0582394532102626
0.0320996157824993	0.0613453303230926
0.033115241676569	0.0647196939098649
0.0341113358736038	0.0690160595695488
0.0351074300706387	0.0741503026802093
0.0361035242676735	0.0794495281297714
0.0370996184647083	0.0843637390062213
0.038115244358778	0.0881617743289098
0.0391113385558128	0.0914259944693185
0.0401074327528477	0.0943796476349235
0.0411035269498825	0.0965665603871457
0.0420996211469173	0.0977570525719784
0.043115247040987	0.0980708500719629
0.0441113412380219	0.0981484845397063
0.0451074354350567	0.0981096673058346
0.0461035296320915	0.0980708500719629
0.0470996238291264	0.0979899778030813
0.048115249723196	0.0974076683633029
0.0491113439202309	0.0964048085734248
0.0501074381172657	0.0953243070398457
0.0511035323143005	0.0942438055062667
0.0520996265113354	0.09316329669673
0.053115252405405	0.0926230422919616
0.0541113466024399	0.0925842250580899
0.0551074407994747	0.0925874628592283
0.0560986511409283	0.0930921305553056
0.0570996254682541	0.0940173558774404
0.0581006035208702	0.0950202229432762
0.0591015815734863	0.095938979939092
0.0601025596261024	0.0968997919699177
0.061098650097847	0.0968997919699177
0.0620996244251728	0.0967445084825158
0.0631005987524986	0.0967024534475058
0.0641015768051147	0.0966183361015283
0.0651074349880219	0.0965342260315083
0.0661035254597664	0.0964921709964983
0.0670996159315109	0.0964921709964983
0.0681152418255806	0.0958548625931144
0.0691113322973251	0.0956769436015747
0.0701074227690697	0.0954149072640575
0.0711035132408142	0.095039649750106
0.0720996037125587	0.0949684763327241
0.0731152296066284	0.0949684763327241
0.074111320078373	0.0949264212977141
0.0751074105501175	0.0945058636716567
0.076103501021862	0.0946061554714106
0.0770995914936066	0.0942114638746716
0.0781152173876762	0.0935547359404154
0.0791113078594208	0.0928980152821168
0.0801073983311653	0.0929335947148502
0.0811034888029099	0.0928980152821168
0.0820995792746544	0.0928624212974682
0.0831152051687241	0.0932118127821013
0.0841112956404686	0.0936356082092971
0.0851073861122131	0.0945543724810705
0.0861034765839577	0.0954731367528439
0.0870995670557022	0.0955087161855772
0.0881151854991913	0.0945543724810705
0.0891112759709358	0.0936712021939456
0.0901073664426804	0.0927168584894389
0.0911034569144249	0.0918336882023141
0.0920995473861694	0.0909149312064983
0.0931151732802391	0.0904555490706116
0.0941112637519836	0.0895367920747958
0.0951073542237282	0.0895012053661048
0.0961034446954727	0.0894235708983615
0.0970995351672173	0.089274748461321
0.0981151610612869	0.0891971139935777
0.0991112515330315	0.0895432604011148
0.100107342004776	0.0894656259333715
0.101103432476521	0.0898861762834713
0.102099522948265	0.0907661160454154
0.103115141391754	0.0916072458494455
0.104111231863499	0.0920666207093745
0.105107322335243	0.0925259955693036
0.106103412806988	0.0934835843509063
0.107099503278732	0.0939429592108354
0.108100481331348	0.0948617089306936
0.109101459383965	0.0948228844208643
0.110102437436581	0.0947840744629502
0.111098535358906	0.0947840744629502
0.112099513411522	0.0952434638747945
0.113100491464138	0.0957028387347236
0.114101469516754	0.0956640142248943
0.11510244756937	0.0957416632445529
0.116098545491695	0.095780473202467
0.117099523544312	0.0958581076702103
0.118105381727219	0.0959357421379536
0.119101472198963	0.0959357421379536
0.120117098093033	0.0959357421379536
0.121113188564777	0.0959745666477829
0.122109279036522	0.0960522156674415
0.123105369508266	0.0969774264376611
0.124101459980011	0.097980271675624
0.1251170784235	0.0989831169135869
0.126113176345825	0.100057135568932
0.12710927426815	0.10120878869202
0.128105372190475	0.102399266324937
0.129101470112801	0.103589751233812
0.13011708855629	0.105624545540195
0.131113186478615	0.106734129076358
0.13210928440094	0.107769315945916
0.133105382323265	0.108801265014336
0.13410148024559	0.109797620098107
0.135117098689079	0.110793975181878
0.136113196611404	0.111751520307735
0.13710929453373	0.112670240923762
0.138105392456055	0.112705827632453
0.13910149037838	0.112320871267002
0.140117108821869	0.112392030132469
0.141113206744194	0.112007073767018
0.142109304666519	0.112045891000889
0.143105402588844	0.112045891000889
0.144101500511169	0.112045891000889
0.145117118954659	0.112045891000889
0.146113216876984	0.111127170384862
0.147109314799309	0.110628985567018
0.148105412721634	0.109671454993077
0.149101510643959	0.10909563570749
0.150117129087448	0.108024869405199
0.151113227009773	0.107028514321428
0.152109324932098	0.1061097937054
0.153105422854424	0.105191073089372
0.154101520776749	0.105191073089372
0.155102491378784	0.105191073089372
0.156098574399948	0.105191073089372
0.157099545001984	0.105229890323244
0.158100515604019	0.105265477031935
0.159101486206055	0.105265477031935
0.16010245680809	0.105187842564192
0.161098539829254	0.105110200820491
0.16209951043129	0.105071383586619
0.163100481033325	0.104919330624398
0.164101451635361	0.104919330624398
0.165102422237396	0.10503578960197
0.16609850525856	0.105113431345671
0.167099475860596	0.105268714833073
0.168100446462631	0.105423991044518
0.169101417064667	0.10557927453192
0.170102387666702	0.105731320218183
0.171098470687866	0.105770144728012
0.172114104032516	0.105808961961884
0.173110201954842	0.105770137452055
0.174106299877167	0.105770137452055
0.175102397799492	0.105805724160746
0.176098495721817	0.10626508446876
0.177114129066467	0.106336250610184
0.178110226988792	0.106485058495309
0.179106324911118	0.107552572444547
0.180102422833443	0.10931560973404
0.181098520755768	0.110124339698814
0.182114154100418	0.112233494292013
0.183110252022743	0.114303824375384
0.184106349945068	0.11595684918575
0.185102447867393	0.119072050438263
0.186098545789719	0.120569791761227
0.187114179134369	0.122717712656595
0.188110277056694	0.124826823594049
0.189106374979019	0.127162362332456
0.190102472901344	0.130458574858494
0.191098570823669	0.13160691014491
0.19211420416832	0.13478341861628
0.193110302090645	0.137998737045564
0.19410640001297	0.141718628583476
0.195102497935295	0.147670376463793
0.19609859585762	0.15035510296002
0.197114229202271	0.155336369061843
0.198110327124596	0.160741299623623
0.199106425046921	0.167297621374018
0.200102522969246	0.179002920049243
0.201098620891571	0.183799478691071
0.202114254236221	0.194504871615209
0.203110352158546	0.206859418540262
0.204106450080872	0.220859670662321
0.205102548003197	0.245531293330714
0.206098645925522	0.255200371611863
0.207114279270172	0.276345381280407
0.208100602030754	0.297867925837636
0.20910157263279	0.319887651130557
0.210102543234825	0.350002635968849
0.211098626255989	0.368764827726409
0.212099596858025	0.377859454602003
0.21310056746006	0.395084702176973
0.214101538062096	0.412085908465087
0.215102508664131	0.434691115515307
0.216098591685295	0.442827149527147
0.217104449868202	0.460064824437723
0.218100547790527	0.479486800031736
0.219116166234016	0.502097711432725
0.220112264156342	0.544022652320564
0.221108362078667	0.559646810870618
0.222104460000992	0.594818731769919
0.223100557923317	0.636752578429878
0.224116176366806	0.68871071562171
0.225112274289131	0.786123564466834
0.226108372211456	0.825464492663741
0.227104470133781	0.917030149139464
0.228100568056107	1.02692586369812
0.229116186499596	1.15942338015884
0.230112284421921	1.39578641392291
0.231108382344246	1.48474634625018
0.232104480266571	1.67195987887681
0.233100578188896	1.8758459482342
0.234116196632385	2.09538685157895
0.23511229455471	2.4440074339509
0.236108392477036	2.56229308433831
0.237104490399361	2.79724225401878
0.238100588321686	3.03351762704551
0.239116206765175	3.26716736890376
0.2401123046875	3.60590987838805
0.241108402609825	3.71511769481003
0.24210450053215	3.92073486000299
0.243100598454475	4.11049602553248
0.244116216897964	4.28685126826167
0.24511231482029	4.53232089057565
0.246108412742615	4.60482481867075
0.24710451066494	4.73991082981229
0.248100608587265	4.86422749236226
0.249116227030754	4.97600715607405
0.250112324953079	5.12338802218437
0.251108407974243	5.16788102686405
0.252104490995407	5.24459546431899
0.253100574016571	5.30494237318635
0.254116207361221	5.35895861685276
0.255112290382385	5.42376097291708
0.256108373403549	5.43956831097603
0.257104456424713	5.46678528189659
0.258100539445877	5.48979453742504
0.259101510047913	5.50769083201885
0.260102480649948	5.53106889128685
0.261098593473434	5.53763750940561
0.262099593877792	5.54529204964638
0.263100564479828	5.55113889276981
0.264101535081863	5.55494707077742
0.265102505683899	5.55485766381025
0.266098618507385	5.55218383669853
0.267104506492615	5.54488692432642
0.268100589513779	5.53628010675311
0.269116222858429	5.52749447524548
0.270112305879593	5.51711767911911
0.271108388900757	5.50557766109705
0.272104471921921	5.49529958516359
0.273100554943085	5.48251532018185
0.274116188287735	5.46453520655632
0.275112271308899	5.44197950512171
0.276108354330063	5.41480164974928
0.277104437351227	5.38553949445486
0.278100520372391	5.35451853647828
0.279116153717041	5.32090663909912
0.280112236738205	5.26389526203275
0.281108319759369	5.24383829906583
0.282104402780533	5.20359026268125
0.283100485801697	5.16334921121597
0.284116119146347	5.12143736705184
0.285112202167511	5.07731270045042
0.286108285188675	5.03011420369148
0.287104368209839	4.98178275302053
0.288100451231003	4.93141915649176
0.289116084575653	4.88201854750514
0.290112167596817	4.83791856095195
0.291108250617981	4.79165790602565
0.292104333639145	4.74598351866007
0.293100416660309	4.69715101644397
0.294116050004959	4.64673712849617
0.295112133026123	4.59294579923153
0.296108216047287	4.53965924680233
0.297104299068451	4.4854199513793
0.298100382089615	4.42856224253774
0.299116015434265	4.37238020822406
0.300112098455429	4.31820657104254
0.301108181476593	4.26570558920503
0.302104264497757	4.2142509482801
0.303100347518921	4.16777096688747
0.304115980863571	4.12179017439485
0.305112063884735	4.07635467126966
0.306108146905899	4.02792356908321
0.307099372148514	3.98296164348722
0.308100342750549	3.9396695792675
0.309101313352585	3.8943428080529
0.31010228395462	3.84897785261273
0.311098396778107	3.7996566388756
0.312099397182465	3.74871445819736
0.3131003677845	3.6998197901994
0.314101338386536	3.64919099956751
0.315102308988571	3.57282138429582
0.316098421812058	3.5478831268847
0.317099422216415	3.50108928978443
0.318100392818451	3.4554679878056
0.319101363420486	3.41438828036189
0.320107221603394	3.37530788965523
0.321103304624558	3.33589944057167
0.322099387645721	3.29865934327245
0.323115020990372	3.2612644135952
0.324111104011536	3.21704638190567
0.3251071870327	3.17437038756907
0.326103270053864	3.13581293448806
0.327099353075027	3.09634394943714
0.328114986419678	3.05471871979535
0.329111069440842	3.01467743702233
0.330107152462006	2.97563732601702
0.33110323548317	2.93792737647891
0.332099318504334	2.90695950388908
0.333114951848984	2.87291617132723
0.334111034870148	2.83413822762668
0.335107117891312	2.7942000888288
0.336103200912476	2.75700725615025
0.33709928393364	2.71607749164104
0.33811491727829	2.67565157264471
0.339111000299454	2.63830460608006
0.340107083320618	2.6012035086751
0.341103166341782	2.56552034988999
0.342099249362946	2.53254268318415
0.343114882707596	2.50222627073526
0.34411096572876	2.47195293195546
0.345107048749924	2.44430173188448
0.346103131771088	2.41939327679574
0.347099214792252	2.39128479734063
0.348114848136902	2.36147874966264
0.349110931158066	2.33503733761609
0.35010701417923	2.30975309386849
0.351103097200394	2.28327023796737
0.352099180221558	2.25836667232215
0.353114813566208	2.23454274237156
0.354110896587372	2.21187667921185
0.355106979608536	2.18917662277818
0.3561030626297	2.16668425127864
0.357099145650864	2.14190781116486
0.358100116252899	2.11743311956525
0.359101086854935	2.09370092488825
0.36010205745697	2.06793239340186
0.361098170280457	2.04332149587572
0.362099170684814	2.0164807792753
0.36310014128685	1.98910012841225
0.364101111888886	1.96101795881987
0.365102082490921	1.93194486200809
0.366098195314407	1.90203601960093
0.367099195718765	1.8718873616308
0.368100166320801	1.84219726361334
0.369101136922836	1.81243172846735
0.370102107524872	1.78428227081895
0.371107965707779	1.75841222517192
0.372104048728943	1.73523789271712
0.373100131750107	1.71637465246022
0.374115765094757	1.69904809445143
0.375111848115921	1.68287777341902
0.376107931137085	1.66729325428605
0.377104014158249	1.65282667148858
0.378100097179413	1.63727952167392
0.379115730524063	1.62260851357132
0.380111813545227	1.6084045637399
0.381107896566391	1.59246590919793
0.382103979587555	1.57402793411165
0.383100062608719	1.55563442967832
0.384115695953369	1.53682066593319
0.385111778974533	1.51746463961899
0.386107861995697	1.49861059617251
0.387103945016861	1.47980102337897
0.388100028038025	1.46198435686529
0.389115661382675	1.444983179681
0.390111744403839	1.42994162160903
0.391107827425003	1.41386757604778
0.392103910446167	1.40036025550216
0.393099993467331	1.38682022225112
0.394115626811981	1.37336004991084
0.395111709833145	1.35948020033538
0.396107792854309	1.34298368357122
0.397103875875473	1.32583500817418
0.398099958896637	1.30803079809994
0.399115592241287	1.29071925766766
0.400111675262451	1.27253669779748
0.401107758283615	1.2557664886117
0.402103841304779	1.24061538372189
0.403099924325943	1.22649956028908
0.404115557670593	1.21404160745442
0.405111640691757	1.20219634845853
0.406107723712921	1.19197065941989
0.407098919153214	1.18244159966707
0.408099889755249	1.17259274702519
0.409100860357285	1.16290186997503
0.41010183095932	1.15321413613856
0.411097943782806	1.14384246990085
0.412098944187164	1.13429932389408
0.4130999147892	1.12507562153041
0.414100885391235	1.11592595931143
0.415101855993271	1.10708258580416
0.416097968816757	1.09859090298414
0.417098969221115	1.08883052598685
0.418099939823151	1.07906351331621
0.419100910425186	1.06894772034138
0.420116543769836	1.05842808261514
0.421112626791	1.04697211645544
0.422108709812164	1.03483162820339
0.423104792833328	1.02314923424274
0.424100875854492	1.01215741597116
0.425116509199142	1.00251799449325
0.426112592220306	0.993956695310771
0.42710867524147	0.986505765467882
0.428104758262634	0.981120974756777
0.429100841283798	0.976391311269253
0.430116474628448	0.971929519437253
0.431112557649612	0.966550665907562
0.432108640670776	0.959670345764607
0.43310472369194	0.95321296248585
0.434100806713104	0.946678104810417
0.435116440057755	0.940143247134984
0.436112523078918	0.932846334762871
0.437108606100082	0.924858264625072
0.438104689121246	0.917370489332825
0.43910077214241	0.910376547835767
0.440116405487061	0.904461019672453
0.441112488508224	0.89708250015974
0.442108571529388	0.8876274805516
0.443104654550552	0.878094928339124
0.444100737571716	0.868452480062842
0.445116370916367	0.860424479469657
0.446112453937531	0.852851720992476
0.447108536958694	0.845895672682673
0.448104619979858	0.839362561237067
0.449100703001022	0.833100464660674
0.450116336345673	0.828798685688525
0.451112419366837	0.823960814159364
0.452108502388	0.819042033981532
0.453104585409164	0.812511600088328
0.454100668430328	0.805942283477634
0.455116301774979	0.797761196736246
0.456112384796143	0.789195590186864
0.457108467817307	0.781321024987847
0.458099693059921	0.773259089328349
0.459100663661957	0.765235803555697
0.460101634263992	0.7581717800349
0.461097747087479	0.751795596443117
0.462098747491837	0.74592005694285
0.463099718093872	0.742118107154965
0.464100688695908	0.738358066882938
0.465101659297943	0.734594825189561
0.466097772121429	0.730673258658499
0.467098772525787	0.727210368495435
0.468114405870438	0.723288743756711
0.469110488891602	0.719871022738516
0.470106571912766	0.715991307515651
0.471102654933929	0.711688364390284
0.472098737955093	0.70680701173842
0.473114371299744	0.701848184689879
0.474110454320908	0.697047507856041
0.475106537342072	0.691710563842207
0.476102620363235	0.685837294440717
0.477098703384399	0.680228928104043
0.47811433672905	0.674278009682894
0.479110419750214	0.667868182063103
0.480106502771378	0.662954174913466
0.481102585792542	0.657733180560172
0.482098668813705	0.652282731607556
0.483114302158356	0.645982334390283
0.48411038517952	0.640683574602008
0.485106468200684	0.635539880022407
0.486102551221848	0.630392925813794
0.487098634243011	0.626166758593172
0.488114267587662	0.622018065769225
0.489110350608826	0.618221529293805
0.49010643362999	0.614457239862531
0.491102516651154	0.611310009844601
0.492098599672318	0.608124013524503
0.493114233016968	0.604938075412065
0.494110316038132	0.601596897467971
0.495106399059296	0.597719277720898
0.49610248208046	0.592846423387527
0.497098565101624	0.589043134823442
0.498114198446274	0.584861729294062
0.499286085367203	0.584861729294062
0.499286085367203	0.584861729294062
0.499286085367203	0.584861729294062
0.499286085367203	0.570116681046784
0.500516533851624	0.568000017665327
0.500516533851624	0.568000017665327
0.500975489616394	0.567460432648659
0.501615107059479	0.566423055715859
0.502132654190063	0.565385795198381
0.502982258796692	0.562735833227634
0.50398325920105	0.55954628624022
0.504984259605408	0.555367791093886
0.505980372428894	0.551111705135554
0.506981372833252	0.545818242244422
0.50798237323761	0.540026987437159
0.508983373641968	0.5346171092242
0.509984374046326	0.530241290107369
0.510980486869812	0.526440737303346
0.51198148727417	0.52217795746401
0.512982487678528	0.518946093507111
0.513983488082886	0.516179599799216
0.514984488487244	0.513031729497015
0.51598060131073	0.510727346409112
0.516991376876831	0.507618184201419
0.517987489700317	0.504932424519211
0.518983602523804	0.501862086821347
0.519999206066132	0.50021696370095
0.520995318889618	0.498995243106037
0.521991431713104	0.497847911901772
0.522987544536591	0.497233821079135
0.523983657360077	0.496196327731013
0.524999260902405	0.496002438012511
0.525995373725891	0.494467152748257
0.526991486549377	0.493277737405151
0.527987599372864	0.49112836131826
0.52898371219635	0.487973855342716
0.529999315738678	0.484780553961173
0.530995428562164	0.481480528833345
0.531991541385651	0.478219270007685
0.532987654209137	0.474961212603375
0.533983767032623	0.472582323709503
0.534999370574951	0.470242201117799
0.535995483398438	0.468438665848225
0.536991596221924	0.466292432975024
0.53798770904541	0.464184995507821
0.538983821868896	0.462610856629908
0.539999425411224	0.461495714262128
0.540995538234711	0.460416136775166
0.541991651058197	0.458722410257906
0.542987763881683	0.45664724893868
0.54398387670517	0.453534419648349
0.544999480247498	0.450845051091164
0.545995593070984	0.447696656920016
0.54699170589447	0.444509438239038
0.547987818717957	0.441361044067889
0.548983931541443	0.438212649896741
0.549999535083771	0.43572043068707
0.550995647907257	0.433076289482415
0.551991760730743	0.43097190791741
0.552982985973358	0.429368607001379
0.553983986377716	0.428224302595481
0.554984986782074	0.427073508035392
0.55598109960556	0.425922713475302
0.556982100009918	0.424771918915212
0.557983100414276	0.423120072809979
0.558984100818634	0.421542557887733
0.559985101222992	0.420462863985449
0.560981214046478	0.419305579271168
0.561982214450836	0.418109499150887
0.562992930412292	0.416958675486967
0.563989043235779	0.415235670516267
0.564985156059265	0.41316679562442
0.565981268882751	0.411634478950873
0.566996932029724	0.410060136346146
0.56799304485321	0.4078715282958
0.568989157676697	0.405725004384294
0.569985270500183	0.403578480472788
0.570981383323669	0.401431956561282
0.571997046470642	0.399857613956556
0.572993159294128	0.398170115659013
0.573989272117615	0.396023591747507
0.574985384941101	0.395409326301888
0.575981497764587	0.395444891182706
0.57699716091156	0.394946982851252
0.577993273735046	0.393990048905835
0.578989386558533	0.392224901588634
0.579985499382019	0.389767956221476
0.580981612205505	0.387310952646658
0.581997275352478	0.385312974685803
0.582993388175964	0.383201957447454
0.583989500999451	0.381055317120627
0.584985613822937	0.378481956431642
0.585981726646423	0.376904325094074
0.586997389793396	0.375675823306665
0.587993502616882	0.374990428099409
0.588989615440369	0.373917078832164
0.589985728263855	0.372759677702561
0.590981841087341	0.370574183762074
0.591997504234314	0.367431697668508
0.5929936170578	0.365284940926358
0.593989729881287	0.362640304956585
0.594985842704773	0.360493548214436
0.595981955528259	0.35849554114975
0.596997618675232	0.358262768713757
0.597993731498718	0.358114048140123
0.598989844322205	0.357157055987045
0.599985957145691	0.357157055987045
0.600982069969177	0.357157055987045
0.601983070373535	0.357157055987045
0.602984070777893	0.357157055987045
0.603985071182251	0.357157055987045
0.604986071586609	0.355243042577058
0.605982184410095	0.353170646121725
0.606983184814453	0.351942057022825
0.607984185218811	0.349717622157186
0.608985185623169	0.347528781276196
0.609986186027527	0.346335757058114
0.610982298851013	0.345107167959213
0.611983299255371	0.343949708621949
0.612984299659729	0.343788065947592
0.613990187644959	0.343784835422412
0.614986300468445	0.343781604897231
0.615982413291931	0.344043481163681
0.616998076438904	0.344117841450498
0.61799418926239	0.34312202478759
0.618990302085876	0.342048617312685
0.619986414909363	0.340904050972313
0.620982527732849	0.339759484631941
0.621998190879822	0.338233396178111
0.622994303703308	0.337011239025742
0.623990416526794	0.336749333655462
0.624986529350281	0.336674973368645
0.625982642173767	0.336639408487827
0.62699830532074	0.336716999299824
0.627994418144226	0.336794619215652
0.628990530967712	0.33687221002765
0.629986643791199	0.337292556650937
0.630982756614685	0.33748330315575
0.631998419761658	0.337405712343752
0.632994532585144	0.337292556650937
0.63399064540863	0.337214965838939
0.634986758232117	0.336254684953019
0.635982871055603	0.335294404067099
0.636998534202576	0.334298558300361
0.637994647026062	0.333299482008442
0.638990759849548	0.33176044235006
0.639986872673035	0.329762260662392
0.640982985496521	0.327764108078554
0.641998648643494	0.325688335578889
0.64299476146698	0.324534077662975
0.643990874290466	0.323916494380683
0.644986987113953	0.323334475979209
0.645983099937439	0.322218984365463
0.646998763084412	0.321643427014351
0.647994875907898	0.321565836202353
0.648990988731384	0.321488245390356
0.649987101554871	0.321488245390356
0.650983214378357	0.321449479088187
0.65199887752533	0.320873921737075
0.652994990348816	0.320262857712805
0.653991103172302	0.319729326292872
0.654987215995789	0.318655860610306
0.655983328819275	0.317119993269444
0.656998991966248	0.315050594508648
0.657995104789734	0.313514698063955
0.65899121761322	0.311978830723092
0.659987330436707	0.309831841150299
0.660983443260193	0.307720416458324
0.661999106407166	0.306220084894449
0.662995219230652	0.305295339785516
0.663991332054138	0.30483296723105
0.664987444877625	0.305751251289621
0.665983557701111	0.306136033032089
0.666999220848084	0.306520843878388
0.66799533367157	0.307516718748957
0.668991446495056	0.308512651827186
0.669987559318542	0.309395371004939
0.670983672142029	0.310242525301874
0.671999335289001	0.310591713059694
0.672995448112488	0.309595809085295
0.673991560935974	0.308101938571781
0.67498767375946	0.306071306113154
0.675983786582947	0.304001878248528
0.676999449729919	0.301932421280071
0.677995562553406	0.299940613331273
0.678991675376892	0.298323866445571
0.679987788200378	0.297825899906456
0.680983901023865	0.297825899906456
0.681999564170837	0.298323837341741
0.682995676994324	0.29836266185157
0.68399178981781	0.298401457257569
0.684987902641296	0.29836263274774
0.685984015464783	0.297282618703321
0.686999678611755	0.295827514491975
0.687995791435242	0.293790391879156
0.688991904258728	0.292639248073101
0.689988017082214	0.290640920866281
0.690984129905701	0.28963852673769
0.691999793052673	0.289483316009864
0.69299590587616	0.289366900688037
0.693992018699646	0.289218180114403
0.694988131523132	0.288843089947477
0.695984244346619	0.288429175270721
0.696999907493591	0.287278031464666
0.697996020317078	0.287012895569205
0.698987245559692	0.286786525975913
0.69998824596405	0.286634574877098
0.700984358787537	0.286595750367269
0.701985359191895	0.287478527752683
0.702986359596252	0.287895643850788
0.70398736000061	0.288425944745541
0.704988360404968	0.288581155473366
0.705984473228455	0.288619979983196
0.706985473632813	0.288619979983196
0.70798647403717	0.287659611785784
0.708987474441528	0.286624854197726
0.709988474845886	0.285664486000314
0.710984587669373	0.285396119579673
0.71198558807373	0.285014568362385
0.712986588478088	0.284859357634559
0.713987588882446	0.284859357634559
0.715003192424774	0.28482053312473
0.715999305248261	0.284898153040558
0.716995418071747	0.28486258815974
0.717991530895233	0.283944216789678
0.718987643718719	0.283025845419616
0.720003247261047	0.282029883237556
0.720999360084534	0.280956301139668
0.72199547290802	0.279805099125952
0.722991585731506	0.278692750725895
0.723987698554993	0.277577084489167
0.725003302097321	0.276112230494618
0.725999414920807	0.275420257821679
0.726995527744293	0.275187427178025
0.72799164056778	0.274113786872476
0.728987753391266	0.273615820333362
0.730003356933594	0.273538171313703
0.73099946975708	0.273538171313703
0.731995582580566	0.273502606432885
0.732991695404053	0.273467041552067
0.733987808227539	0.274466292466968
0.735003411769867	0.273583456873894
0.735999524593353	0.273583456873894
0.73699563741684	0.27300784131512
0.737991750240326	0.271400698693469
0.738987863063812	0.269706215476617
0.74000346660614	0.267862982582301
0.740999579429626	0.26587100001052
0.741995692253113	0.264027767116204
0.742991805076599	0.263642956269905
0.743987917900085	0.262485264101997
0.745003521442413	0.261489272816107
0.7459996342659	0.261065637459978
0.746995747089386	0.260690518189222
0.747991859912872	0.260965374764055
0.748987972736359	0.262236251728609
0.750003576278687	0.262970308540389
0.750999689102173	0.263520050793886
0.751995801925659	0.26379490736872
0.752987027168274	0.26479089865461
0.753988027572632	0.266288145212457
0.75498902797699	0.267248600721359
0.755985140800476	0.267248600721359
0.756986141204834	0.267319730482996
0.757987141609192	0.267319730482996
0.75898814201355	0.267319730482996
0.759989142417908	0.267355295363814
0.760985255241394	0.267280935076997
0.761986255645752	0.267170980805531
0.76300185918808	0.266210554400459
0.763997972011566	0.265748123638332
0.764994084835052	0.264173286268488
0.765990197658539	0.263636466115713
0.766986310482025	0.262633984675631
0.768001973628998	0.25956510216929
0.768998086452484	0.257566600339487
0.76999419927597	0.255568098509684
0.770990312099457	0.254494487307966
0.771986424922943	0.253993232036009
0.773002028465271	0.253569596679881
0.773998141288757	0.253569596679881
0.774994254112244	0.254067621426657
0.77599036693573	0.255063641816378
0.776986479759216	0.255561637459323
0.778002083301544	0.256557657849044
0.778998196125031	0.257553678238764
0.779994308948517	0.258358923019841
0.780990421772003	0.257896463153884
0.78198653459549	0.256861647358164
0.783002138137817	0.255788007052615
0.783998250961304	0.254138751188293
0.78499436378479	0.252217840170488
0.785990476608276	0.251221819780767
0.786986589431763	0.250335724558681
0.788002252578735	0.249950913712382
0.788998365402222	0.249950913712382
0.789994478225708	0.250135257374495
0.790990591049194	0.250209646765143
0.791986703872681	0.250361626967788
0.793002307415009	0.250862882239744
0.793998420238495	0.251325342105702
0.794994533061981	0.249760108999908
0.795990645885468	0.249226519372314
0.796986758708954	0.247425225097686
0.798002421855927	0.246810785029083
0.798998534679413	0.245581904891878
0.799994647502899	0.243851769482717
0.800990760326386	0.243272908846848
0.801986873149872	0.242199268541299
0.8030024766922	0.242121663177386
0.803988814353943	0.242082853219472
0.804989814758301	0.242283364059404
0.805985927581787	0.242364214500412
0.806986927986145	0.242525900830515
0.807987928390503	0.242645532125607
0.808988928794861	0.242807203903794
0.809989929199219	0.242923590121791
0.810986042022705	0.242962400079705
0.811987042427063	0.242069829255342
0.812988042831421	0.241138448473066
0.813989043235779	0.240672758081928
0.815004646778107	0.240672758081928
0.816000759601593	0.240672758081928
0.816996872425079	0.240672758081928
0.817992985248566	0.240672758081928
0.818989098072052	0.240672758081928
0.82000470161438	0.2419533993816
0.821000814437866	0.242380279814824
0.821996927261353	0.242768350290135
0.822993040084839	0.242690744926222
0.823989152908325	0.242613154114224
0.825004756450653	0.242412686930038
0.826000869274139	0.242331851040944
0.826996982097626	0.241749745327979
0.827993094921112	0.24166566436179
0.828989207744598	0.2415815833956
0.830004811286926	0.241455461946316
0.831000924110413	0.240993002080359
0.831997036933899	0.239181958022527
0.832993149757385	0.237186570302583
0.833989262580872	0.235272033023648
0.835004866123199	0.232704231166281
0.836000978946686	0.231746962526813
0.836997091770172	0.229832425247878
0.837993204593658	0.227917902520858
0.838989317417145	0.2264237991767
0.840004920959473	0.226158605073579
0.841001033782959	0.226119795115665
0.841997146606445	0.22597101633437
0.842993259429932	0.22543415252585
0.843989372253418	0.224858493311331
0.845004975795746	0.223703915253282
0.846001088619232	0.222588147153147
0.846997201442719	0.222012473386712
0.847993314266205	0.220938745769672
0.848989427089691	0.219900597585365
0.850005030632019	0.220366302528419
0.851001143455505	0.220366302528419
0.851997256278992	0.220832022023387
0.852988481521606	0.221763431909494
0.853989481925964	0.222229136852548
0.854990482330322	0.223302864469588
0.855986595153809	0.224376592086628
0.856987595558167	0.224450981477275
0.857988595962524	0.223519571591169
0.858989596366882	0.222517002839595
0.85999059677124	0.221514434088022
0.860986709594727	0.220120535232127
0.861987709999084	0.219693640246987
0.862988710403442	0.219231165829115
0.863994598388672	0.219231165829115
0.864990711212158	0.220194924622774
0.865986824035645	0.221236303332262
0.867002487182617	0.22238765086513
0.867998600006104	0.223538983846083
0.86899471282959	0.224654751946218
0.869990825653076	0.225657320697792
0.870986938476563	0.226197415031493
0.872002601623535	0.226197415031493
0.872998714447021	0.226197415031493
0.873994827270508	0.226158605073579
0.874990940093994	0.226080985157751
0.87598705291748	0.226080985157751
0.877002716064453	0.226546690100804
0.877998828887939	0.227012380491942
0.878994941711426	0.227206415729597
0.879991054534912	0.227128795813769
0.880987167358398	0.226203846978024
0.882002830505371	0.22520127822645
0.882998943328857	0.224198709474877
0.883995056152344	0.223118520807475
0.88499116897583	0.221572641748935
0.885987281799316	0.220026762690395
0.887002944946289	0.218752524233423
0.887999057769775	0.21775318600703
0.888995170593262	0.217031963984482
0.889991283416748	0.215925887459889
0.890987396240234	0.214781000977382
0.892003059387207	0.213713734410703
0.892999172210693	0.212646453292109
0.89399528503418	0.211579172173515
0.894991397857666	0.21143039339222
0.895987510681152	0.211356018553488
0.897003173828125	0.211850841878913
0.897999286651611	0.212348895729519
0.898995399475098	0.213345003430732
0.899991512298584	0.214192361454479
0.90098762512207	0.215039704926312
0.901988625526428	0.21588706295006
0.902989625930786	0.215851498069242
0.903990626335144	0.215815918636508
0.904991626739502	0.215815918636508
0.905987739562988	0.216168424231
0.906988739967346	0.216132844798267
0.907989740371704	0.216132844798267
0.908990740776062	0.215207866858691
0.90999174118042	0.214211744605564
0.910987854003906	0.213180057471618
0.911988854408264	0.212646409636363
0.912989854812622	0.212536440812983
0.91399085521698	0.212497630855069
0.915006458759308	0.212497630855069
0.916002571582794	0.21242001093924
0.916998684406281	0.212348866625689
0.917994797229767	0.212348866625689
0.918990910053253	0.212310056667775
0.920006513595581	0.211773192859255
0.921002626419067	0.210815895115957
0.921998739242554	0.209858597372659
0.92299485206604	0.208933633984998
0.923990964889526	0.208125100471079
0.925006568431854	0.208273864700459
0.926002681255341	0.209341131267138
0.926998794078827	0.210447207791731
0.927994906902313	0.211553298868239
0.9289910197258	0.212620565434918
0.930006623268127	0.213687832001597
0.931002736091614	0.214648360270076
0.9319988489151	0.214609550312161
0.932994961738586	0.214531930396333
0.933991074562073	0.213535808143206
0.935006678104401	0.212539685890079
0.936002790927887	0.211543578188866
0.936998903751373	0.210547470487654
0.93799501657486	0.209551362786442
0.938991129398346	0.208519661100581
0.940006732940674	0.20844851678703
0.94100284576416	0.208377357921563
0.941998958587646	0.208306213608012
0.942995071411133	0.208157449378632
0.943991184234619	0.208047480555251
0.945006787776947	0.207898701773956
0.946002900600433	0.207749922992662
0.94699901342392	0.207277727895416
0.947995126247406	0.206805532798171
0.948991239070892	0.206333337700926
0.95000684261322	0.205253105377778
0.951002955436707	0.203791219973937
0.951999068260193	0.202749783056788
0.952990293502808	0.201747156097554
0.953991293907166	0.200744529138319
0.954992294311523	0.200136491912417
0.95598840713501	0.199528454686515
0.956989407539368	0.198920417460613
0.957990407943726	0.198881607502699
0.958991408348084	0.199340880499221
0.959992408752441	0.199263260583393
0.960988521575928	0.199263260583393
0.9620041847229	0.199224450625479
0.963000297546387	0.199263275135309
0.963996410369873	0.199224450625479
0.964992523193359	0.199146830709651
0.965988636016846	0.198577588889748
0.967004299163818	0.198234745766968
0.968000411987305	0.198234745766968
0.968996524810791	0.198157125851139
0.969992637634277	0.198118330445141
0.970988750457764	0.198001886019483
0.972004413604736	0.197963076061569
0.973000526428223	0.197963076061569
0.973996639251709	0.198493507923558
0.974992752075195	0.198215362615883
0.975988864898682	0.197296831174754
0.977004528045654	0.196378314285539
0.978000640869141	0.195459797396325
0.978996753692627	0.19454128050711
0.979992866516113	0.19362271996215
0.9809889793396	0.192629799130373
0.982004642486572	0.191562474356033
0.983000755310059	0.191187296877615
0.983996868133545	0.191187296877615
0.984992980957031	0.191187296877615
0.986477375030518	0.191264916793443
0.98700475692749	0.191303726751357
0.988000869750977	0.191381346667185
0.988996982574463	0.19156894995831
0.989993095397949	0.192713880096562
0.990989208221436	0.193710046005435
0.992004871368408	0.194628577446565
0.993000984191895	0.195398315554485
0.993997097015381	0.196203633095138
0.994993209838867	0.19651088223327
0.995989322662354	0.196433262317441
0.997004985809326	0.19632006296888
0.998001098632813	0.195323911611922
0.998997211456299	0.194327745703049
0.999993324279785	0.193409199710004
1.00098943710327	0.192639461602084
1.00200510025024	0.191795334103517
1.00299143791199	0.191261686268263
1.00399243831635	0.191112907486968
1.0049934387207	0.190964128705673
1.00598955154419	0.190815349924378
1.00699055194855	0.190666571143083
1.00799155235291	0.190556602319703
1.00899255275726	0.190365768503398
1.00999355316162	0.190132879652083
1.01098966598511	0.190048784133978
1.01200044155121	0.190126404049806
1.01299655437469	0.190204023965634
1.01399266719818	0.190242833923548
1.01500833034515	0.190320453839377
1.01600444316864	0.190359263797291
1.01700055599213	0.190478938748129
1.01799666881561	0.190601858776063
1.0189927816391	0.190763588761911
1.02000844478607	0.190763588761911
1.02100455760956	0.190763588761911
1.02200067043304	0.190802398719825
1.02299678325653	0.190802398719825
1.02399289608002	0.190802398719825
1.02500855922699	0.190802398719825
1.02600467205048	0.190841208677739
1.02700078487396	0.190841208677739
1.02799689769745	0.190841208677739
1.02899301052094	0.190841208677739
1.03000867366791	0.190841208677739
1.03100478649139	0.190301070688292
1.03200089931488	0.189760947250761
1.03299701213837	0.189683327334933
1.03399312496185	0.189605707419105
1.03500878810883	0.189528087503277
1.03600490093231	0.189528087503277
1.0370010137558	0.189528087503277
1.03799712657928	0.189528087503277
1.03899323940277	0.190068210940808
1.04000890254974	0.190679507795721
1.04100501537323	0.190828286577016
1.04200112819672	0.190977065358311
1.0429972410202	0.191054685274139
1.04399335384369	0.191090264706872
1.04500901699066	0.191090264706872
1.04600512981415	0.191090264706872
1.04700124263763	0.190158782061189
1.04799735546112	0.190087623195723
1.04899346828461	0.189550715731457
1.05000913143158	0.189049387699924
1.05100524425507	0.188082311069593
1.05200135707855	0.187044075573795
1.05299258232117	0.186002624104731
1.05399358272552	0.184922348125838
1.05499458312988	0.184773554792628
1.05599069595337	0.183693278813735
1.05699169635773	0.184081407496706
1.05799269676208	0.183431300683878
1.05899369716644	0.183819429366849
1.0599946975708	0.184744450962171
1.06099081039429	0.18578591698315
1.06199181079865	0.18636163440533
1.062992811203	0.18651042773854
1.06399381160736	0.186588062206283
1.06499969959259	0.185663026059046
1.06599581241608	0.185663026059046
1.06699192523956	0.185161698027514
1.06800758838654	0.184159041964449
1.06900370121002	0.183078765985556
1.06999981403351	0.182503034011461
1.07099592685699	0.182354240678251
1.07199203968048	0.18235101015307
1.07300770282745	0.183191936230287
1.07400381565094	0.183340715011582
1.07499992847443	0.183340715011582
1.07599604129791	0.183263080543838
1.0769921541214	0.183224270585924
1.07800781726837	0.183224270585924
1.07900393009186	0.183263095095754
1.08000004291534	0.183612413820811
1.08099615573883	0.183696523890831
1.08199226856232	0.184550401172601
1.08300793170929	0.185553057235666
1.08400404453278	0.186633333214559
1.08500015735626	0.187674799235538
1.08599627017975	0.188250516657718
1.08699238300323	0.188360500033014
1.08800804615021	0.188049991265871
1.08900415897369	0.187124955118634
1.09000027179718	0.186662437045015
1.09099638462067	0.186662437045015
1.09199249744415	0.186662437045015
1.09300816059113	0.186119068530388
1.09400427341461	0.186002624104731
1.0950003862381	0.186122299055569
1.09599649906158	0.186047909664921
1.09699261188507	0.185970289749093
1.09800827503204	0.185430151759647
1.09900438785553	0.184427495696582
1.10000050067902	0.183424839633517
1.1009966135025	0.182965566636994
1.10199272632599	0.182506279088557
1.10299372673035	0.18273590831086
1.1039947271347	0.183195181307383
1.10499572753906	0.184155782335438
1.10599184036255	0.185236058314331
1.10699284076691	0.186316334293224
1.10799384117126	0.187396610272117
1.10899484157562	0.18847688625101
1.10999584197998	0.189518352271989
1.11099195480347	0.189945290912874
1.11199295520782	0.190216975170188
1.1130086183548	0.190026141353883
1.11400473117828	0.189175494597293
1.11500084400177	0.188134028576314
1.11599695682526	0.187092577107251
1.11699306964874	0.186241930350661
1.11800873279572	0.185349257662892
1.1190048456192	0.184573014848866
1.12000095844269	0.184149321285076
1.12099707126617	0.184152566362172
1.12199318408966	0.183958502020687
1.12300884723663	0.18384208669886
1.12400496006012	0.183725642273203
1.12500107288361	0.18341836403124
1.12599718570709	0.183191965334117
1.12699329853058	0.182965537533164
1.12800896167755	0.182619463885203
1.12900507450104	0.181846466148272
1.13000118732452	0.182891148142517
1.13099730014801	0.184084638021886
1.1319934129715	0.185313692782074
1.13300907611847	0.186542747542262
1.13400518894196	0.18777180230245
1.13500130176544	0.189997022971511
1.13599741458893	0.19210581376683
1.13699352741241	0.194751468370669
1.13800919055939	0.196779350517318
1.13900530338287	0.198813679162413
1.14000141620636	0.20081247203052
1.14099752902985	0.202850060304627
1.14199364185333	0.204926443984732
1.14300930500031	0.205967866349965
1.14400541782379	0.207009288715199
1.14500153064728	0.207513832719997
1.14599764347076	0.207555873203091
1.14699375629425	0.207555873203091
1.14799475669861	0.207555873203091
1.14899575710297	0.207594683161005
1.14999675750732	0.207594683161005
1.15099287033081	0.207743447390385
1.15199387073517	0.208927158382721
1.15299487113953	0.21106815256644
1.15399587154388	0.213749226531945
1.15499687194824	0.217005959711969
1.15599298477173	0.22121996153146
1.15699398517609	0.226510848733597
1.15799498558044	0.232836566283368
1.1589959859848	0.23966672597453
1.15999698638916	0.246076408075169
1.16099309921265	0.251564342761412
1.161994099617	0.258510641288012
1.16299510002136	0.264994450844824
1.16400587558746	0.270520977210253
1.16500198841095	0.274893012829125
1.16599810123444	0.278653809800744
1.16699421405792	0.282294931821525
1.1680098772049	0.285438058199361
1.16900599002838	0.288623181404546
1.17000210285187	0.289965159026906
1.17099821567535	0.292002281639725
1.17199432849884	0.29414938762784
1.17300999164581	0.296260899631307
1.1740061044693	0.297835649689659
1.17500221729279	0.298068480333313
1.17599833011627	0.29818486655131
1.17699444293976	0.298146071145311
1.17801010608673	0.297913240501657
1.17900621891022	0.29679446015507
1.1800023317337	0.295604520943016
1.18099844455719	0.294411351205781
1.18199455738068	0.29241299489513
1.18301022052765	0.291261821985245
1.18400633335114	0.289651477942243
1.18500244617462	0.287698378087953
1.18599855899811	0.285745278233662
1.18699467182159	0.284290115814656
1.18801033496857	0.282337015960366
1.18900644779205	0.281269924016669
1.19000256061554	0.280697568086907
1.19099867343903	0.279701605904847
1.19199478626251	0.27820115792565
1.19301044940948	0.277082290267572
1.19400656223297	0.275963451713324
1.19500267505646	0.274424237431958
1.19599878787994	0.273382960585877
1.19699490070343	0.271455675829202
1.1980105638504	0.269418436801061
1.19900667667389	0.267342373263091
1.20000278949738	0.266268762061372
1.20099890232086	0.265159585978836
1.20199501514435	0.263051129877567
1.20301067829132	0.260370259638876
1.20400679111481	0.257152627455071
1.20500290393829	0.253938196692616
1.20599901676178	0.251257355557755
1.20699512958527	0.24903891608119
1.20801079273224	0.246820476604626
1.20900690555573	0.244676397414878
1.21000301837921	0.243641537963413
1.2109991312027	0.243143527768552
1.21199524402618	0.243107948335819
1.21301090717316	0.243030328419991
1.21400701999664	0.24249026319012
1.21500313282013	0.241487738094293
1.21599924564362	0.240407607634552
1.2169953584671	0.239327477174811
1.21801102161407	0.238176187849604
1.21900713443756	0.237060463405214
1.22000324726105	0.23590269847773
1.22099936008453	0.234822553466074
1.22199547290802	0.234204868320376
1.22301113605499	0.234049628488719
1.22400724887848	0.233936429140158
1.22500336170197	0.23385880922433
1.22599947452545	0.233745609875768
1.22699558734894	0.232671911362559
1.22801125049591	0.231675818213262
1.2290073633194	0.230608595302328
1.23000347614288	0.229457276873291
1.23099958896637	0.228390039410442
1.23199570178986	0.228205710300244
1.23301136493683	0.227985801757313
1.23400747776031	0.226870062761009
1.2350035905838	0.226714837481268
1.23599970340729	0.226559597649612
1.23699581623077	0.226475516683422
1.23801147937775	0.226475516683422
1.23900759220123	0.225472947931848
1.24000370502472	0.223584240302444
1.24099981784821	0.221585563849658
1.24199593067169	0.220518297282979
1.24301159381866	0.218988541746512
1.24400770664215	0.216996311792172
1.24500381946564	0.215004096389748
1.24599993228912	0.212976287002675
1.24699604511261	0.211831400520168
1.24801170825958	0.210725323995575
1.24900782108307	0.209729216294363
1.25000393390656	0.208733108593151
1.25100004673004	0.208199475309812
1.25199615955353	0.208089506486431
1.25299715995789	0.207940742257051
1.25399816036224	0.207630262593739
1.2549991607666	0.207090139156207
1.25599527359009	0.20600990683306
1.25699627399445	0.204929659957998
1.2579972743988	0.203927047550678
1.25899827480316	0.202885596081614
1.25999927520752	0.202193477889523
1.26099538803101	0.201190880034119
1.26199638843536	0.200385547941551
1.26299738883972	0.199845439055935
1.26401305198669	0.199845439055935
1.26500916481018	0.199845439055935
1.26600527763367	0.200036272872239
1.26700139045715	0.200650771148503
1.26799750328064	0.201304093934596
1.26901316642761	0.20230672089383
1.2700092792511	0.203309318749234
1.27100539207458	0.204227835638449
1.27200150489807	0.205146381631494
1.27299761772156	0.205531250685453
1.27401328086853	0.205185177037492
1.27500939369202	0.204454234335572
1.2760055065155	0.203374002012424
1.27700161933899	0.202293755137362
1.27799773216248	0.201213522814214
1.27901339530945	0.200181806576438
1.28000950813293	0.199114510905929
1.28100562095642	0.198580877622589
1.28200173377991	0.198509747860953
1.28299784660339	0.198438588995486
1.28401350975037	0.19836745923385
1.28500962257385	0.198296300368384
1.28600573539734	0.197765853954479
1.28700184822083	0.197271001525223
1.28799796104431	0.196811743080616
1.28901362419128	0.195893197087571
1.29000973701477	0.194974651094526
1.29100584983826	0.194056105101481
1.29200196266174	0.193098749150522
1.29299807548523	0.192180217709392
1.2940137386322	0.191643324797042
1.29500985145569	0.191145241842605
1.29600596427917	0.190608348930255
1.29700207710266	0.190488673979416
1.29799818992615	0.189951766515151
1.29901385307312	0.189790036529303
1.30000996589661	0.189246668014675
1.30100607872009	0.189084938028827
1.30200219154358	0.188159916433506
1.30299830436707	0.18819872639142
1.30399930477142	0.188311925739981
1.30500030517578	0.188502759556286
1.30599641799927	0.189075246453285
1.30699741840363	0.189236976439133
1.30799841880798	0.189663915080018
1.30899941921234	0.18866773461923
1.3100004196167	0.188512480235659
1.31099653244019	0.187354584340937
1.31199753284454	0.186199918971397
1.3129985332489	0.185048484127037
1.31401419639587	0.184815595275722
1.31501030921936	0.184653865289874
1.31600642204285	0.184576245374046
1.31700253486633	0.185572425834835
1.31799864768982	0.186652701813728
1.31901431083679	0.187231649761088
1.32001042366028	0.187231649761088
1.32100653648376	0.18715402984526
1.32200264930725	0.186232238775119
1.32299876213074	0.18527485372033
1.32401442527771	0.184427466592751
1.3250105381012	0.183508920599706
1.32600665092468	0.182506264536642
1.32700276374817	0.182043746463023
1.32799887657166	0.182160190888681
1.32901453971863	0.183279291377403
1.33001065254211	0.18439837731421
1.3310067653656	0.185517463251017
1.33200287818909	0.186520119314082
1.33299899101257	0.187522760825232
1.33401465415955	0.188525416888297
1.33501076698303	0.188486606930383
1.33600687980652	0.188408972462639
1.33700299263	0.18736750644166
1.33799910545349	0.18674650345929
1.33901476860046	0.185666227480397
1.34001088142395	0.185122858965769
1.34100699424744	0.184540665941313
1.34200310707092	0.18346038996242
1.34299921989441	0.183382770046592
1.34401488304138	0.183305150130764
1.34501099586487	0.183227530214936
1.34600710868835	0.182690637302585
1.34700322151184	0.182613002834842
1.34799933433533	0.182040530489758
1.3490149974823	0.181542447535321
1.35000133514404	0.181542447535321
1.35099744796753	0.181542447535321
1.35199844837189	0.181542447535321
1.35299944877625	0.181542447535321
1.3540004491806	0.18158124294132
1.35500144958496	0.181733252247795
1.35599756240845	0.181807641638443
1.35699856281281	0.18192085553892
1.35799956321716	0.182147254236043
1.35900056362152	0.183340744115412
1.36000156402588	0.184421020094305
1.36099767684937	0.184961158083752
1.36199867725372	0.186080258572474
1.36299967765808	0.186546007171273
1.36401045322418	0.186546007171273
1.36500656604767	0.186319593922235
1.36600267887115	0.186093180673197
1.36699879169464	0.185012904694304
1.36801445484161	0.184472766704857
1.3690105676651	0.182852352736518
1.37000668048859	0.182234594831243
1.37100279331207	0.181694456841797
1.37199890613556	0.181471288669854
1.37301456928253	0.181400129804388
1.37401068210602	0.181328970938921
1.3750067949295	0.181257812073454
1.37600290775299	0.180724135134369
1.37699902057648	0.180226023076102
1.37801468372345	0.179158640094101
1.37901079654694	0.177593145053834
1.38000690937042	0.17659695004113
1.38100302219391	0.175671899341978
1.3819991350174	0.174746863194741
1.38301479816437	0.174708053236827
1.38401091098785	0.175241730175912
1.38500702381134	0.176237939740531
1.38600313663483	0.177234163857065
1.38699924945831	0.177732275915332
1.38801491260529	0.179187787580304
1.38901102542877	0.179116628714837
1.39000713825226	0.179116628714837
1.39100325107574	0.178194793988951
1.39199936389923	0.177198598976247
1.3930150270462	0.176237968844362
1.39401113986969	0.175351728103124
1.39500725269318	0.1745042973198
1.39600336551666	0.17408057465218
1.39699947834015	0.173731270479038
1.39801514148712	0.173805659869686
1.39901125431061	0.173883279785514
1.40000736713409	0.175306427991018
1.40100347995758	0.175768975168467
1.40199959278107	0.176655215909705
1.40300059318542	0.177078924025409
1.40400159358978	0.177001289557666
1.40500259399414	0.176962479599752
1.40599870681763	0.176884859683923
1.40699970722198	0.176846035174094
1.40800070762634	0.175885419594124
1.4090017080307	0.174924789462239
1.41000270843506	0.173999724211171
1.41099882125854	0.173537191585638
1.4119998216629	0.174808315932751
1.41300082206726	0.175232024048455
1.41400182247162	0.176503162947483
1.41501748561859	0.177350593730807
1.41601359844208	0.177424983121455
1.41700971126556	0.177538197021931
1.41800582408905	0.177538197021931
1.41900193691254	0.177538197021931
1.42001760005951	0.17680722521618
1.421013712883	0.176846020622179
1.42200982570648	0.176962465047836
1.42300593852997	0.177001260453835
1.42400205135345	0.17753493739292
1.42501771450043	0.178951624548063
1.42601382732391	0.179339753231034
1.4270099401474	0.179763461346738
1.42800605297089	0.179614682565443
1.42900216579437	0.17857643251773
1.43001782894135	0.17695598944556
1.43101394176483	0.175804525497369
1.43201005458832	0.174543107277714
1.4330061674118	0.173469263245352
1.43400228023529	0.171855281223543
1.43501794338226	0.170587401953526
1.43601405620575	0.170354513102211
1.43701016902924	0.170354513102211
1.43800628185272	0.170354513102211
1.43900239467621	0.170318933669478
1.44001805782318	0.170357758179307
1.44101417064667	0.170820290804841
1.44201028347015	0.171321633388288
1.44300639629364	0.171360443346202
1.44400250911713	0.171593317645602
1.4450181722641	0.172253145137802
1.44601428508759	0.172253145137802
1.44701039791107	0.172288724570535
1.44800651073456	0.172359883436002
1.44900262355804	0.172395462868735
1.45001828670502	0.172857995494269
1.4510143995285	0.171855310327373
1.45201051235199	0.170774990692735
1.4530017375946	0.170315703144297
1.45400273799896	0.170273648109287
1.45500373840332	0.170273648109287
1.45599985122681	0.170273648109287
1.45700085163116	0.169811115483753
1.45800185203552	0.168886050232686
1.45900285243988	0.168423517607152
1.46000385284424	0.168387938174419
1.46099996566772	0.167314094142057
1.46200096607208	0.166896832524799
1.46300196647644	0.166938887559809
1.4640029668808	0.166521625942551
1.46500885486603	0.166062323842198
1.46600496768951	0.166101133800112
1.467001080513	0.16617875371594
1.46801674365997	0.166256388183683
1.46901285648346	0.166676880326122
1.47000896930695	0.16702942957636
1.47100508213043	0.166951809660532
1.47200119495392	0.167297897860408
1.47301685810089	0.167760445037857
1.47401297092438	0.167721635079943
1.47500908374786	0.167498452356085
1.47600519657135	0.16734967357479
1.47700130939484	0.167003585374914
1.47801697254181	0.16596530622337
1.4790130853653	0.165658027981408
1.48000919818878	0.165729186846875
1.48100531101227	0.166188488947228
1.48200142383575	0.167184713063762
1.48301708698273	0.168336177011952
1.48401319980621	0.169487655512057
1.4850093126297	0.170555038494058
1.48600542545319	0.170665007317439
1.48700153827667	0.170545332366601
1.48801720142365	0.1695846876828
1.48901331424713	0.168478494742885
1.49000942707062	0.167333491845056
1.4910055398941	0.166143217938952
1.49200165271759	0.164991724886931
1.49301731586456	0.16392111137975
1.49401342868805	0.16392111137975
1.49500954151154	0.164037555805407
1.49600565433502	0.164076351211406
1.49700176715851	0.16426395450253
1.49801743030548	0.164490353199653
1.49900376796722	0.164677941938862
1.50000476837158	0.164826735272072
1.50100088119507	0.164939934620634
1.50200188159943	0.164978759130463
1.50300288200378	0.164978759130463
1.50400388240814	0.164978759130463
1.5050048828125	0.164978759130463
1.50600099563599	0.164978759130463
1.50700199604034	0.164939949172549
1.5080029964447	0.164862314704806
1.50900399684906	0.164784694788978
1.51000499725342	0.164707060321234
1.5110011100769	0.16466825036332
1.51200211048126	0.164590630447492
1.51300311088562	0.164513010531664
1.51400411128998	0.164435390615836
1.51501977443695	0.164289842359722
1.51601588726044	0.164254262926988
1.51701200008392	0.164218683494255
1.51800811290741	0.164296303410083
1.5190042257309	0.164833225426264
1.52001988887787	0.166327561601065
1.52101600170135	0.166825673659332
1.52201211452484	0.167288206284866
1.52300822734833	0.167359365150332
1.52400434017181	0.167430524015799
1.52502000331879	0.167427293490618
1.52601611614227	0.167388483532704
1.52701222896576	0.166890371474437
1.52800834178925	0.166890371474437
1.52900445461273	0.166974466992542
1.5300201177597	0.168132391991094
1.53101623058319	0.168672544532456
1.53201234340668	0.169752864167094
1.53300845623016	0.170833183801733
1.53400456905365	0.171871448401362
1.53502023220062	0.172214306076057
1.53601634502411	0.171755003975704
1.5370124578476	0.170752318808809
1.53800857067108	0.169827253557742
1.53900468349457	0.168902188306674
1.54002034664154	0.167627789778635
1.54101645946503	0.167165257153101
1.54201257228851	0.166282246937044
1.543008685112	0.165748555446044
1.54400479793549	0.16575180052314
1.54502046108246	0.165829420438968
1.54601657390594	0.165907054906711
1.54701268672943	0.16632754704915
1.54800879955292	0.167055317433551
1.5490049123764	0.167475795024075
1.55002057552338	0.168821337865666
1.55100202560425	0.169241830008104
1.55200302600861	0.169086575624533
1.55300402641296	0.168931321240962
1.55400502681732	0.168698446941562
1.55500602722168	0.168122714967467
1.55600214004517	0.167126490850933
1.55700314044952	0.167546968441457
1.55800414085388	0.167504927958362
1.55900514125824	0.167462872923352
1.5600061416626	0.168381477124058
1.56100714206696	0.169377701240592
1.56200325489044	0.170373925357126
1.56301891803741	0.171334570040926
1.5640150308609	0.172259635291994
1.56501114368439	0.171305451658554
1.56600725650787	0.170846149558201
1.56700336933136	0.169927545357496
1.56801903247833	0.16900894115679
1.56901514530182	0.16900894115679
1.57001125812531	0.16900894115679
1.57100737094879	0.169044520589523
1.57200348377228	0.16915773449
1.57301914691925	0.169736711541191
1.57401525974274	0.170739396708086
1.57501137256622	0.171742096426897
1.57600748538971	0.172780375578441
1.5770035982132	0.172935615410097
1.57801926136017	0.17305527580902
1.57901537418365	0.173174936207943
1.58001148700714	0.173323714989237
1.58100759983063	0.173281674506143
1.58200371265411	0.173197578988038
1.58301937580109	0.1730779040372
1.58401548862457	0.172887070220895
1.58501160144806	0.172198138898239
1.58600771427155	0.171583596966229
1.58700382709503	0.170506522408687
1.588019490242	0.169393853866495
1.58901560306549	0.168397629749961
1.59001171588898	0.16690329357516
1.59100782871246	0.166440760949627
1.59200394153595	0.165515695698559
1.59301960468292	0.165053163073026
1.59401571750641	0.164551820489578
1.5950118303299	0.164513010531664
1.59600794315338	0.16447420057375
1.59700405597687	0.164396580657922
1.59801971912384	0.164396580657922
1.59901583194733	0.164396580657922
1.60001194477081	0.164784709340893
1.6010080575943	0.165632154676132
1.60200417041779	0.166330792126246
1.60300517082214	0.16702942957636
1.6040061712265	0.167068239534274
1.60500717163086	0.167068239534274
1.60600328445435	0.167068239534274
1.6070042848587	0.167068239534274
1.60800528526306	0.166680096299388
1.60900628566742	0.165871475473978
1.61000728607178	0.166169062140398
1.61100339889526	0.166466648806818
1.61200439929962	0.167424062965438
1.61300539970398	0.168420287081972
1.61402106285095	0.169416511198506
1.61501717567444	0.170496830833144
1.61601328849792	0.171493054949678
1.61700940132141	0.172379310242832
1.6180055141449	0.172308151377365
1.61902117729187	0.171774459886365
1.62001729011536	0.170668252394535
1.62101340293884	0.169523249496706
1.62200951576233	0.167918929946609
1.62300562858582	0.166728626936674
1.62402129173279	0.165661243954673
1.62501740455627	0.164665019838139
1.62601351737976	0.163668795721605
1.62700963020325	0.163135104230605
1.62800574302673	0.163173914188519
1.62902140617371	0.163251548656262
1.63001751899719	0.163788485224359
1.63101363182068	0.163827309734188
1.63200974464417	0.163827309734188
1.63300585746765	0.163827309734188
1.63402152061462	0.163862889166921
1.63501763343811	0.163898468599655
1.6360137462616	0.163969627465121
1.63700985908508	0.164231620146893
1.63800597190857	0.164493612828664
1.63902163505554	0.164564771694131
1.64001774787903	0.164600351126865
1.64101386070251	0.164600351126865
1.642009973526	0.164564771694131
1.64300608634949	0.164529192261398
1.64402174949646	0.164419223438017
1.64501786231995	0.163235366926529
1.64601397514343	0.161977135576308
1.64701008796692	0.160984112881124
1.64800620079041	0.160485986270942
1.64902186393738	0.160485986270942
1.65000820159912	0.160595955094323
1.65100431442261	0.160705923917703
1.65200531482697	0.160893527208827
1.65300631523132	0.161964169819839
1.65400731563568	0.163070391863585
1.65500831604004	0.165059624123387
1.65600442886353	0.165593330166303
1.65700542926788	0.166162601090036
1.65800642967224	0.167120015248656
1.6590074300766	0.167081205290742
1.66000843048096	0.167003585374914
1.66100454330444	0.167388483532704
1.6620055437088	0.168274738825858
1.66300654411316	0.168203579960391
1.66400754451752	0.169128645211458
1.66500854492188	0.169555598404258
1.66600465774536	0.169484439538792
1.66702032089233	0.169908162206411
1.66801643371582	0.169908162206411
1.66901254653931	0.169445629580878
1.67000865936279	0.168484984897077
1.67100477218628	0.16755991964601
1.67202043533325	0.166634854394943
1.67301654815674	0.165709789143875
1.67401266098022	0.164749144460075
1.67500877380371	0.164325421792455
1.6760048866272	0.164254262926988
1.67702054977417	0.164183104061522
1.67801666259766	0.164147524628788
1.67901277542114	0.164076365763322
1.68000888824463	0.164005206897855
1.68100500106812	0.163934048032388
1.68202066421509	0.163898468599655
1.68301677703857	0.163827309734188
1.68401288986206	0.163827309734188
1.68500900268555	0.163827309734188
1.68600511550903	0.164286597282626
1.68702077865601	0.165205186931416
1.68801689147949	0.166123776580207
1.68901300430298	0.166618658113293
1.69000911712646	0.166618658113293
1.69100522994995	0.16654102364555
1.69202089309692	0.166392244864255
1.69301700592041	0.165968522196636
1.6940131187439	0.164810568094254
1.69500923156738	0.163778749993071
1.69600534439087	0.162782525876537
1.69702100753784	0.162248819833621
1.69801712036133	0.162248819833621
1.69901323318481	0.162326454301365
1.7000093460083	0.162510827067308
1.70100545883179	0.163005708600394
1.70202112197876	0.163775534019805
1.7030074596405	0.163959906785749
1.70400846004486	0.164037541253492
1.70500946044922	0.164076365763322
1.70600557327271	0.163151271408424
1.70700657367706	0.162688724230975
1.70800757408142	0.162653144798242
1.70900857448578	0.162581985932775
1.71000957489014	0.162546406500041
1.71100568771362	0.162546406500041
1.71200668811798	0.162617565365508
1.71302235126495	0.162688724230975
1.71401846408844	0.163684977451339
1.71501457691193	0.164218683494255
1.71601068973541	0.164289842359722
1.7170068025589	0.164361001225188
1.71802246570587	0.164396580657922
1.71901857852936	0.164396580657922
1.72001469135284	0.164396580657922
1.72101080417633	0.164361001225188
1.72200691699982	0.164289842359722
1.72302258014679	0.164254262926988
1.72401869297028	0.164218683494255
1.72501480579376	0.163151271408424
1.72601091861725	0.163041302585043
1.72700703144073	0.162970143719576
1.72802269458771	0.16289898485411
1.72901880741119	0.162863405421376
1.73001492023468	0.162863405421376
1.73101103305817	0.162827825988643
1.73200714588165	0.16279224655591
1.73302280902863	0.163788485224359
1.73401892185211	0.163898468599655
1.7350150346756	0.163969627465121
1.73601114749908	0.164040786330588
1.73700726032257	0.164111945196055
1.73802292346954	0.164183104061522
1.73901903629303	0.164183104061522
1.74001514911652	0.164183104061522
1.74101126194	0.164105469593778
1.74200737476349	0.164034310728312
1.74302303791046	0.163963151862845
1.74401915073395	0.163891992997378
1.74501526355743	0.163820834131911
1.74601137638092	0.163749675266445
1.74700748920441	0.163749675266445
1.74802315235138	0.163749675266445
1.74901926517487	0.163827309734188
1.75001537799835	0.163788485224359
1.75101149082184	0.163710850756615
1.75200760364532	0.163633216288872
1.75300860404968	0.163555581821129
1.75400960445404	0.163477961905301
1.7550106048584	0.163400341989473
1.75600671768188	0.163322722073644
1.75700771808624	0.163245073053986
1.7580087184906	0.163245102157816
1.75900971889496	0.163322722073644
1.76001071929932	0.163400371093303
1.7610068321228	0.163477991009131
1.76200783252716	0.163555610924959
1.76302349567413	0.163633230840787
1.76401960849762	0.163672040798701
1.76501572132111	0.163672040798701
1.76601183414459	0.163672040798701
1.76700794696808	0.164092518389225
1.76802361011505	0.165011108038016
1.76901972293854	0.165968522196636
1.77001583576202	0.166887126397341
1.77101194858551	0.167339952895418
1.772008061409	0.167605190654285
1.77302372455597	0.167909238371067
1.77401983737946	0.168174461578019
1.77501595020294	0.167753983987495
1.77601206302643	0.166722180438228
1.77700817584991	0.165615972946398
1.77802383899689	0.164548560860567
1.77901995182037	0.163982505910099
1.78001606464386	0.163678458193317
1.78101217746735	0.163872551638633
1.78200829029083	0.164564728038386
1.78302395343781	0.165483303135261
1.78402006626129	0.166515121236444
1.78501617908478	0.167084392160177
1.78601229190826	0.167653692187741
1.78700840473175	0.168187398230657
1.78802406787872	0.169112463481724
1.78902018070221	0.168691971339285
1.7900162935257	0.16777339624241
1.79101240634918	0.166815967531875
1.79200851917267	0.165819743415341
1.79302418231964	0.165286066476256
1.79402029514313	0.164716766448691
1.79501640796661	0.164147466421127
1.7960125207901	0.163222386618145
1.79700863361359	0.163144766702317
1.79802429676056	0.163144766702317
1.79902040958405	0.164102166309021
1.80001652240753	0.165098390425555
1.80101263523102	0.166055804584175
1.8020087480545	0.167087637237273
1.80300974845886	0.168083890457638
1.80401074886322	0.168970145750791
1.80501174926758	0.168970145750791
1.80600786209106	0.16981759108603
1.80700886249542	0.169782011653297
1.80800986289978	0.168785787536763
1.80901086330414	0.167828373378143
1.8100118637085	0.166796540725045
1.81100797653198	0.16580028750468
1.81200897693634	0.164842873346061
1.8130099773407	0.164771714480594
1.8140207529068	0.163846649229527
1.81501686573029	0.162886004545726
1.81601297855377	0.162814845680259
1.81700909137726	0.162779266247526
1.81802475452423	0.162779266247526
1.81902086734772	0.162779266247526
1.8200169801712	0.162779266247526
1.82101309299469	0.162779266247526
1.82200920581818	0.162708107382059
1.82302486896515	0.162636948516592
1.82402098178864	0.162636948516592
1.82501709461212	0.162559314048849
1.82601320743561	0.162520504090935
1.82700932025909	0.162520504090935
1.82802498340607	0.162520504090935
1.82902109622955	0.162520504090935
1.83001720905304	0.162520504090935
1.83101332187653	0.162520504090935
1.83200943470001	0.162520504090935
1.83302509784698	0.162598138558678
1.83402121067047	0.162598138558678
1.83501732349396	0.162559328600764
1.83601343631744	0.162559328600764
1.83700954914093	0.162559328600764
1.8380252122879	0.162559328600764
1.83902132511139	0.162559328600764
1.84001743793488	0.162559328600764
1.84101355075836	0.162559328600764
1.84200966358185	0.162598138558678
1.84302532672882	0.162598138558678
1.84402143955231	0.162520504090935
1.84501755237579	0.162442884175107
1.84601366519928	0.162365249707364
1.84700977802277	0.16228761523962
1.84802544116974	0.162209980771877
1.84902155399323	0.162132346304134
1.85001766681671	0.161129632033408
1.8510137796402	0.160165727720596
1.85200989246368	0.159240633365698
1.85301089286804	0.158276743604802
1.8540118932724	0.15731283929199
1.85501289367676	0.156387759489007
1.85600900650024	0.156426569446921
1.8570100069046	0.156465393956751
1.85801100730896	0.157503702212125
1.85901200771332	0.158577604452148
1.86001300811768	0.159651477588341
1.86100912094116	0.160764175234362
1.86201012134552	0.161876843776554
1.86301112174988	0.162915152031928
1.86401212215424	0.162915152031928
1.86501312255859	0.162876327522099
1.86600923538208	0.162801938131452
1.86702489852905	0.162730750162154
1.86802101135254	0.162659591296688
1.86901712417603	0.162588432431221
1.87001323699951	0.162517259013839
1.871009349823	0.162481679581106
1.87202501296997	0.162520504090935
1.87302112579346	0.162520504090935
1.87401723861694	0.162481694133021
1.87501335144043	0.162404074217193
1.87600946426392	0.162326439749449
1.87702512741089	0.163245043950155
1.87802124023438	0.164241268066689
1.87901735305786	0.165237492183223
1.88001346588135	0.166233716299757
1.88100957870483	0.166311350767501
1.88202524185181	0.166388970683329
1.88302135467529	0.166466590599157
1.88401746749878	0.166544210514985
1.88501358032227	0.165625620866194
1.88600969314575	0.16462939674966
1.88702535629272	0.163633158081211
1.88802146911621	0.162598124006763
1.8890175819397	0.162598124006763
1.89001369476318	0.162633717991412
1.89100980758667	0.162704905960709
1.89202547073364	0.162740499945357
1.89302158355713	0.162776064826176
1.89401769638062	0.162811658810824
1.8950138092041	0.162811658810824
1.89600992202759	0.162850454216823
1.89702558517456	0.162850454216823
1.89802169799805	0.162814860232174
1.89901781082153	0.162743686814792
1.90001392364502	0.163167394930497
1.90101003646851	0.163131815497763
1.90201103687286	0.16309623606503
1.90301203727722	0.16309623606503
1.90401303768158	0.163057426107116
1.90501403808594	0.162979791639373
1.90601015090942	0.162902171723545
1.90701115131378	0.162824551807716
1.90801215171814	0.162326439749449
1.9090131521225	0.162326439749449
1.91001415252686	0.162326439749449
1.91101026535034	0.162326439749449
1.9120112657547	0.162365264259279
1.91301226615906	0.162365264259279
1.91401326656342	0.162365264259279
1.91501426696777	0.162365264259279
1.91601037979126	0.162326439749449
1.91702604293823	0.162248819833621
1.91802215576172	0.162171185365878
1.91901826858521	0.163089789566584
1.92001438140869	0.16400839376729
1.92101049423218	0.165004617883824
1.92202615737915	0.166000842000358
1.92302227020264	0.166997066116892
1.92401838302612	0.167993304785341
1.92501449584961	0.168911908986047
1.9260106086731	0.169869323144667
1.92702627182007	0.169946943060495
1.92802238464355	0.169985753018409
1.92901849746704	0.169985753018409
1.93001461029053	0.169985753018409
1.93101072311401	0.169487640960142
1.93202638626099	0.168491402291693
1.93302249908447	0.167572812642902
1.93401861190796	0.166615383932367
1.93501472473145	0.165619159815833
1.93601083755493	0.164661745657213
1.9370265007019	0.163743156008422
1.93802261352539	0.162824551807716
1.93901872634888	0.16290218627546
1.94001483917236	0.163976030307822
1.94101095199585	0.165049888892099
1.94202661514282	0.166123747476377
1.94302272796631	0.167042351677082
1.94401884078979	0.167537233210169
1.94501495361328	0.167537233210169
1.94601106643677	0.167537233210169
1.94702672958374	0.167039106599987
1.94802284240723	0.165463890880346
1.94901895523071	0.163464952493086
1.9500150680542	0.162313473992981
1.95101118087769	0.161317235324532
1.95202684402466	0.160744719323702
1.9530131816864	0.160667084855959
1.95401418209076	0.160589464940131
1.95501518249512	0.160511845024303
1.9560112953186	0.160974392201751
1.95701229572296	0.161899472004734
1.95801329612732	0.162475218530744
1.95901429653168	0.163510267157108
1.96001529693604	0.165043427841738
1.96101140975952	0.166612153407186
1.96201241016388	0.167757185408846
1.96301829814911	0.168902217410505
1.9640144109726	0.170086044818163
1.96503007411957	0.171082283486612
1.96602618694305	0.171580395544879
1.96702229976654	0.171082283486612
1.96801841259003	0.170545361470431
1.96901452541351	0.169054255820811
1.97003018856049	0.168905447935686
1.97102630138397	0.167838035849854
1.97202241420746	0.166731828358024
1.97301852703094	0.165696794283576
1.97401463985443	0.164700555615127
1.9750303030014	0.164124809089117
1.97602641582489	0.163050965056755
1.97702252864838	0.162934520631097
1.97801864147186	0.161938296514563
1.97901475429535	0.161860676598735
1.98003041744232	0.161821866640821
1.98102653026581	0.162818090757355
1.98202264308929	0.163814314873889
1.98301875591278	0.163853124831803
1.98401486873627	0.163930744747631
1.98503053188324	0.163969554705545
1.98602664470673	0.163969554705545
1.98702275753021	0.164008364663459
1.9880188703537	0.164085999131203
1.98901498317719	0.163167394930497
1.99003064632416	0.162209980771877
[truncated: 22,559 more rows]
