# Supplementary material for: The barley MLA13-AVRA13 heterodimer reveals principles for immunoreceptor recognition of RNase-like powdery mildew effectors
Source: EMBO J. 2025 Feb 13;44(11):3210–30. doi: 10.1038/s44318-025-00373-9 (PMC12130304; doi:10.1038/s44318-025-00373-9)
Supplement: Supplementary file 7 — EV/Appendix Source Data [file 44318_2025_373_MOESM7_ESM.zip › EMBOJ-2024-118663_SD_EV_AppendixFigures/SD_Appendix8.xlsx]

## Sheet: Sheet1
Mla7				Mla7_l902a
Treatments	Replicate number	Relative value		Treatments	Replicate number	Relative value
avra22	1	0.928604		avra22	1	0.690104
avra22	2	1.49123		avra22	2	1.11295
avra22	3	0.569747		avra22	3	1.1304
avra22	4	0.511822		avra22	4	1.36343
avra22	5	0.417358		avra7_1	1	0.650241
avra22	6	1.2855		avra7_1	2	0.53938
avra7_1	1	0.373724		avra7_1	3	0.76484
avra7_1	2	0.597672		avra7_1	4	0.773006
avra7_1	3	0.383197		avra7_2	1	0.145329
avra7_1	4	0.241579		avra7_2	2	0.22859
avra7_1	5	0.219903		avra7_2	3	0.191929
avra7_1	6	0.676267		avra7_2	4	0.257097
avra7_2	1	0.0521894		avra13_1	1	0.0440949
avra7_2	2	0.0979041		avra13_1	2	0.0670297
avra7_2	3	0.15552		avra13_1	3	0.0968687
avra7_2	4	0.118954		avra13_1	4	0.110576
avra7_2	5	0.220466		avra13_v2	1	0.164349
avra7_2	6	0.303213		avra13_v2	2	0.172227
avra13_1	1	0.584344		avra13_v2	3	0.239396
avra13_1	2	0.883389		avra13_v2	4	0.230442
avra13_1	3	0.331203
avra13_1	4	0.505519
avra13_1	5	0.422962
avra13_1	6	0.77759
avra13_v2	1	0.82439
avra13_v2	2	1.35984
avra13_v2	3	0.555419
avra13_v2	4	0.634405
avra13_v2	5	0.814326
avra13_v2	6	1.50508
