# Supplementary material for: The barley MLA13-AVRA13 heterodimer reveals principles for immunoreceptor recognition of RNase-like powdery mildew effectors
Source: EMBO J. 2025 Feb 13;44(11):3210–30. doi: 10.1038/s44318-025-00373-9 (PMC12130304; doi:10.1038/s44318-025-00373-9)
Supplement: Supplementary file 7 — EV/Appendix Source Data [file 44318_2025_373_MOESM7_ESM.zip › EMBOJ-2024-118663_SD_EV_AppendixFigures/SD_Appendix3B_1.csv]

Sr35 LL NO TAG AVRsr35 twin strep HA	Sr35 LL NO TAG AVRsr35 twin strep HA
UV(280 nm)_volume	UV(280 nm)_mAU
0	0.057618337450549
0.000761719013098627	0.0575212798139546
0.00128906243480742	0.0575212798139546
0.00236328155733645	0.0576215752516873
0.00312500004656613	0.0577186365262605
0.00351562513969839	0.0581262829655316
0.0042382818646729	0.0583301080041565
0.00525390682742	0.0588477560086176
0.00625000055879354	0.0598442275077105
0.00724609429016709	0.0607436413702089
0.00824218802154064	0.061740109231323
0.00923828221857548	0.0621445215074345
0.0102539071813226	0.0626524706603959
0.0112500013783574	0.0628595225862227
0.0122460955753922	0.063551873608958
0.0132421897724271	0.0644480387563817
0.0142382839694619	0.0650562651571818
0.015253908932209	0.0662565362290479
0.0162500031292439	0.0679550284985453
0.0172363314777613	0.0707502476871014
0.0182373076677322	0.0738398521207273
0.0192382838577032	0.0771332706790417
0.0202392600476742	0.0800384441390634
0.0212402362376451	0.0832347577670589
0.02223633043468	0.086825733887963
0.023237306624651	0.0901222956599668
0.0242382828146219	0.0930241512833163
0.0252392590045929	0.0959227618295699
0.0262548848986626	0.0984234357019886
0.0272509790956974	0.100920857221354
0.0282470732927322	0.103418278740719
0.0292431674897671	0.105618062661961
0.0302392616868019	0.107222600490786
0.0312548875808716	0.108529529825319
0.0322509817779064	0.109732944110874
0.0332470759749413	0.110240827780217
0.0342431701719761	0.111043082142714
0.0352392643690109	0.11223999899812
0.0362548902630806	0.113436908577569
0.0372509844601154	0.114433249109425
0.0382470786571503	0.115332542918622
0.0392431728541851	0.116328890726436
0.0402392670512199	0.117325231258292
0.0412548929452896	0.118114541692194
0.0422509871423244	0.118509196909145
0.0432470813393593	0.118515665235464
0.0442431755363941	0.118418618512806
0.045239269733429	0.11822452506749
0.0462548956274986	0.118127478344832
0.0472509898245335	0.118127478344832
0.0482470840215683	0.117619609227404
0.0492431782186031	0.117312294605654
0.050239272415638	0.117004979983903
0.0512548983097076	0.116105678898748
0.0522509925067425	0.115303431812208
0.0532470867037773	0.114594993647188
0.0542431809008121	0.113886555482168
0.055239275097847	0.112890214950312
0.0562549009919167	0.112890214950312
0.0572509951889515	0.112996975076385
0.0582470893859863	0.113204012450296
0.0592431835830212	0.11389627616154
0.060239277780056	0.114491500426084
0.0612549036741257	0.115096423542127
0.0622509978711605	0.11580485443119
0.0632470920681953	0.116801202239003
0.0642431825399399	0.117205556307454
0.0652392730116844	0.117004987259861
0.0662548914551735	0.116406525194179
0.067250981926918	0.115209608338773
0.0682470723986626	0.114012691483367
0.0692431628704071	0.112712259578984
0.0702392533421516	0.111308312625624
0.0712548717856407	0.10950645810226
0.0722509622573853	0.108206033473834
0.0732470527291298	0.106614432297647
0.0742431432008743	0.10532044689171
0.0752392336726189	0.104624930827413
0.0762548521161079	0.104029699286912
0.0772509425878525	0.103334175946657
0.078247033059597	0.102738944406155
0.0792431235313416	0.102541613159701
0.0802392140030861	0.102143705589697
0.0812548324465752	0.103039797977544
0.0822509229183197	0.103835613117553
0.0832470133900642	0.104133236163761
0.0842431038618088	0.103932667116169
0.0852391943335533	0.103832382592373
0.0862548127770424	0.10363181354478
0.0872509032487869	0.103327722172253
0.0882469937205315	0.102929814602248
0.089243084192276	0.102823061752133
0.0902391746640205	0.102227815659717
0.0912547931075096	0.102324869658332
0.0922508835792542	0.103117432445288
0.0932469740509987	0.103919708635658
0.0942430645227432	0.104822262073867
0.0952391549944878	0.105922154034488
0.0962547734379768	0.106918523670174
0.0972508639097214	0.107332598417997
0.0982469543814659	0.108924199594185
0.0992430448532104	0.110425193270203
0.100239135324955	0.111832378024701
0.101254753768444	0.113423950097058
0.102250844240189	0.11541663116077
0.103246934711933	0.117917188617866
0.104243025183678	0.120518023322802
0.105239115655422	0.122911806101911
0.106254734098911	0.124716840218753
0.107250824570656	0.126318089314736
0.1082469150424	0.127916078781709
0.109243005514145	0.129918422317132
0.110239095985889	0.131716951727867
0.111254714429379	0.133014080347493
0.112250804901123	0.134210931719281
0.113246895372868	0.135407783091068
0.114242985844612	0.136805188958533
0.115239076316357	0.138600458740257
0.116254694759846	0.141197902848944
0.11725078523159	0.143588316859677
0.118246875703335	0.144688092404976
0.119242966175079	0.148786377394572
0.120239056646824	0.151982181705534
0.121254675090313	0.155378511408344
0.122250765562057	0.158574315719306
0.123246856033802	0.162368465680629
0.124242946505547	0.165260120411403
0.125239044427872	0.167660138686188
0.126254677772522	0.169752864167094
0.127250775694847	0.171146923094057
0.128246873617172	0.172243409906514
0.129242971539497	0.172741521964781
0.130239069461823	0.173637454281561
0.131254702806473	0.172841784660704
0.132250800728798	0.172243409906514
0.133246898651123	0.171945837792009
0.134242996573448	0.171250430867076
0.135239094495773	0.170755563885905
0.136254727840424	0.170655286638066
0.137250825762749	0.170160419656895
0.138246923685074	0.170360974152572
0.139243021607399	0.171256921021268
0.140239119529724	0.17175501852762
0.141254752874374	0.172052590642124
0.1422508507967	0.172647734871134
0.143246948719025	0.172945306985639
0.14424304664135	0.172945321537554
0.145239144563675	0.173039108631201
0.146254777908325	0.173136140801944
0.14725087583065	0.172434258274734
0.148246973752975	0.172233732882887
0.149243071675301	0.172230487805791
0.150239169597626	0.171431587659754
0.151254802942276	0.170933475601487
0.152250900864601	0.17013780598063
0.153246998786926	0.16954266175162
0.154243096709251	0.168947517522611
0.155239194631577	0.168556143762544
0.156254827976227	0.168656406458467
0.157250925898552	0.169157749041915
0.158247023820877	0.169458551681601
0.159243121743202	0.171153413248248
0.160239219665527	0.172557163750753
0.161254853010178	0.173259046277963
0.162250950932503	0.174559303559363
0.163247048854828	0.175662251422182
0.164243146777153	0.177065987372771
0.165239244699478	0.178062211489305
0.166240230202675	0.178265967406332
0.167236313223839	0.179165130248293
0.168237283825874	0.180264818482101
0.16923825442791	0.181461538886651
0.170239225029945	0.183360156370327
0.171240195631981	0.184854434337467
0.172236278653145	0.185750352102332
0.17323724925518	0.187154058949091
0.174238219857216	0.188952355529182
0.175239190459251	0.191151717444882
0.176245048642159	0.191850325791165
0.177241146564484	0.193047017091885
0.178237244486809	0.194550957530737
0.179252862930298	0.196155175217427
0.180248960852623	0.198457972146571
0.181245058774948	0.200259441044182
0.182241156697273	0.201459333766252
0.183237254619598	0.204256910365075
0.184252873063087	0.207352029974572
0.185248970985413	0.213037681533024
0.186245068907738	0.217229127883911
0.187241166830063	0.219425099203363
0.188237264752388	0.223926937906072
0.189252883195877	0.228719829465263
0.190248981118202	0.236614010646008
0.191245079040527	0.239314351347275
0.192241176962852	0.244921975536272
0.193237274885178	0.251923251198605
0.194252893328667	0.26512288604863
0.195248991250992	0.293408840661868
0.196245089173317	0.303807202726603
0.197241187095642	0.324303196975961
0.198237285017967	0.343699677614495
0.199252903461456	0.350897636963055
0.200249001383781	0.360588601324707
0.201245099306107	0.362085702363402
0.202241197228432	0.360184552846476
0.203237295150757	0.353485491359606
0.204252913594246	0.343388819601387
0.205249011516571	0.329292990500107
0.206245109438896	0.324795924825594
0.207241207361221	0.327799614751711
0.208237305283546	0.331698916852474
0.209252923727036	0.337399047566578
0.210249021649361	0.354197778506204
0.211245119571686	0.363695668056607
0.212241217494011	0.388188869692385
0.213237315416336	0.41448199772276
0.214252933859825	0.440370931755751
0.21524903178215	0.467666919576004
0.216245129704475	0.474866130389273
0.217241227626801	0.487567187519744
0.218237325549126	0.497568398714066
0.219252943992615	0.511168560478836
0.22024904191494	0.529975339304656
0.221245139837265	0.537778832949698
0.22224123775959	0.553385703824461
0.223237335681915	0.5736886523664
0.224252954125404	0.580482417717576
0.225249052047729	0.590673123952001
0.226245149970055	0.59236993547529
0.22724124789238	0.587671063840389
0.228237345814705	0.577074941247702
0.229252964258194	0.560666550882161
0.230249062180519	0.536063686013222
0.231245160102844	0.527862750459462
0.232241258025169	0.530170276761055
0.233237355947495	0.532768666744232
0.234252974390984	0.535677303560078
0.235249072313309	0.539687927812338
0.236245170235634	0.540789915248752
0.237241268157959	0.541798246558756
0.238237366080284	0.542800058610737
0.239252984523773	0.543801870662719
0.240249082446098	0.543992558959872
0.241245180368423	0.543595058843493
0.242241278290749	0.542489811778069
0.243237376213074	0.540285720489919
0.244252994656563	0.537781161256135
0.245249092578888	0.534184160642326
0.246245190501213	0.53298519924283
0.247241288423538	0.530587218236178
0.248237386345863	0.528396049048752
0.249253004789352	0.526896445080638
0.250249087810516	0.52699341904372
0.25124517083168	0.527390919160098
0.252241253852844	0.52848644554615
0.253237336874008	0.529478653334081
0.254252970218658	0.532975420355797
0.255249053239822	0.538272201083601
0.256245136260986	0.538666499778628
0.25724121928215	0.538472610060126
0.258237302303314	0.540873734280467
0.259252935647964	0.543775851838291
0.260249018669128	0.551386270672083
0.261245101690292	0.554886064492166
0.262241184711456	0.559584645088762
0.26323726773262	0.564179848879576
0.264238238334656	0.556287413928658
0.265239208936691	0.54988480405882
0.266240209341049	0.539587810635567
0.267236322164536	0.528886972460896
0.268237292766571	0.517478445544839
0.269238263368607	0.503281247802079
0.270239233970642	0.491576036438346
0.271240234375	0.485280877910554
0.272236347198486	0.507080636452883
0.273251980543137	0.541089102625847
0.274248063564301	0.57549518533051
0.275244146585464	0.60970411868766
0.276240229606628	0.642417173366994
0.277236312627792	0.663518556393683
0.278251945972443	0.656527176033705
0.279248028993607	0.642124796286225
0.280244112014771	0.613026320934296
0.281240195035934	0.571825657971203
0.282236278057098	0.530624995008111
0.283251911401749	0.489424332045019
0.284247994422913	0.451116007752717
0.285244077444077	0.427713239332661
0.28624016046524	0.435719470260665
0.287236243486404	0.44982461258769
0.288251876831055	0.468932441435754
0.289247959852219	0.494635605718941
0.290244042873383	0.524035014677793
0.291240125894547	0.555935141164809
0.29223620891571	0.581239990424365
0.293251842260361	0.602947256993502
0.294247925281525	0.589843199122697
0.295244008302689	0.572641205508262
0.296240091323853	0.551034405361861
0.297236174345016	0.523727969266474
0.298251807689667	0.4927251720801
0.299247890710831	0.45922162826173
0.300243973731995	0.427024468081072
0.301240056753159	0.394827278796583
0.302236139774323	0.391128880437464
0.303251773118973	0.386929343221709
0.304247856140137	0.381329911760986
0.305243939161301	0.374831695808098
0.306240022182465	0.367835571523756
0.307236105203629	0.360839476343244
0.308251738548279	0.357438286300749
0.309247821569443	0.354037096258253
0.310243904590607	0.351140275597572
0.311239987611771	0.348744564689696
0.312236070632935	0.347341352608055
0.31323704123497	0.345440290402621
0.314238011837006	0.343438878189772
0.315238982439041	0.3409395867493
0.316239982843399	0.338340090820566
0.317236095666885	0.335840770276263
0.318237066268921	0.333635689457878
0.319238036870956	0.331430666847155
0.320239007472992	0.32953274785541
0.32124000787735	0.328630645526573
0.322241008281708	0.328132708091289
0.323237091302872	0.328232941683382
0.324252724647522	0.328527181409299
0.325248807668686	0.328814930981025
0.32624489068985	0.328714726492763
0.327240973711014	0.328520720358938
0.328237056732178	0.328226509736851
0.329252690076828	0.327932270010933
0.330248773097992	0.32713363179937
0.331244856119156	0.326438457705081
0.33224093914032	0.326144217979163
0.333237022161484	0.326752080582082
0.334252655506134	0.328649999573827
0.335248738527298	0.330641691107303
0.336244821548462	0.332833849824965
0.337240904569626	0.331530813127756
0.33823698759079	0.330234237480909
0.33925262093544	0.328530237311497
0.340248703956604	0.326431763824075
0.341244786977768	0.323541171383113
0.342240869998932	0.322050647810102
0.343236953020096	0.325752480421215
0.344252586364746	0.336757046170533
0.34524866938591	0.355659401975572
0.346244752407074	0.379849749151617
0.347240835428238	0.405840401072055
0.348236918449402	0.427338527515531
0.349252551794052	0.446431804448366
0.350248634815216	0.442128133727238
0.35124471783638	0.432632106821984
0.352240800857544	0.415833346778527
0.353236883878708	0.394838978536427
0.354252517223358	0.3692485333886
0.355248600244522	0.342061452101916
0.356244683265686	0.317662867018953
0.35724076628685	0.294967438094318
0.358236849308014	0.292574579361826
0.359252482652664	0.289974763290957
0.360248565673828	0.287478440441191
0.361244648694992	0.284775131149217
0.362240731716156	0.282175344182178
0.36323681473732	0.279575469903648
0.36425244808197	0.279177736956626
0.365248531103134	0.280872161965817
0.366244614124298	0.284671550616622
0.367240697145462	0.292671087663621
0.368236780166626	0.303968379739672
0.369252413511276	0.315265671815723
0.37024849653244	0.326459528878331
0.371244579553604	0.333957897964865
0.372240662574768	0.340550905093551
0.373236745595932	0.34354830859229
0.374252378940582	0.343344610882923
0.375248461961746	0.336547993356362
0.37624454498291	0.325354165397584
0.377240628004074	0.314160337438807
0.378236711025238	0.304363464238122
0.379252344369888	0.298262049909681
0.380248427391052	0.291665783151984
0.381244510412216	0.28557056793943
0.38224059343338	0.279575411695987
0.383236676454544	0.276179984211922
0.384252309799194	0.274776539299637
0.385248392820358	0.272972160018981
0.386244475841522	0.270171789452434
0.387240558862686	0.267371418885887
0.38823664188385	0.265373004367575
0.3892522752285	0.263976020505652
0.390248358249664	0.263976020505652
0.391244441270828	0.263976020505652
0.392240524291992	0.262980029219761
0.393236607313156	0.2615895064082
0.394252240657806	0.259591004578397
0.39524832367897	0.257392006460577
0.396244406700134	0.25498605100438
0.397240489721298	0.25347905466333
0.398236572742462	0.252069090493023
0.399252206087112	0.250659155426547
0.400248289108276	0.24924919125624
0.40124437212944	0.248634751187637
0.402240455150604	0.248227268457413
0.403236538171768	0.248020282015204
0.404252171516418	0.248020282015204
0.405248254537582	0.248020282015204
0.406244337558746	0.247826246777549
0.40724042057991	0.24683665833436
0.408236503601074	0.246047566179186
0.409252136945724	0.24545902851969
0.410248219966888	0.244870432652533
0.411244302988052	0.244081384153105
0.412240386009216	0.243392554693855
0.41323646903038	0.242803987930529
0.414252102375031	0.242108682869002
0.415248185396194	0.242108682869002
0.416239410638809	0.241908172029071
0.417235523462296	0.241507150349207
0.418236494064331	0.241106128669344
0.419237464666367	0.240905617829412
0.420238435268402	0.240604858845472
0.42123943567276	0.240203851717524
0.422235548496246	0.240103589021601
0.423236519098282	0.240003340877593
0.424237489700317	0.239802844589576
0.425238460302353	0.23960234830156
0.426239430904388	0.238606298808008
0.427235513925552	0.237610249314457
0.428251147270203	0.236206687986851
0.429247230291367	0.234903389355168
0.430243313312531	0.2336001052754
0.431239396333694	0.232497302931733
0.432235479354858	0.231598256505094
0.433251112699509	0.23080270329956
0.434247195720673	0.23080270329956
0.435243278741837	0.23080270329956
0.436239361763	0.2312102005817
0.437235444784164	0.231517420616001
0.438251078128815	0.231921672821045
0.439247161149979	0.232322694500908
0.440243244171143	0.233419006690383
0.441239327192307	0.235411105677485
0.44223541021347	0.237603700952604
0.443251043558121	0.239796310779639
0.444247126579285	0.239893313846551
0.445243209600449	0.238677312154323
0.446239292621613	0.237364292843267
0.447235375642776	0.235954241361469
0.448251008987427	0.233858605497517
0.449247092008591	0.230863937758841
0.450243175029755	0.227668773732148
0.451239258050919	0.22447359515354
0.452235341072083	0.223771814489737
0.453250974416733	0.223885028390214
0.454247057437897	0.223794457269832
0.455243140459061	0.223600422032177
0.456239223480225	0.223099123104475
0.457235306501389	0.222497576032765
0.458250939846039	0.221896028961055
0.459247022867203	0.221093971049413
0.460243105888367	0.220288697164506
0.461239188909531	0.219981448026374
0.462235271930695	0.21987795480527
0.463250905275345	0.219677458517253
0.464246988296509	0.219677458517253
0.465243071317673	0.219573965296149
0.466239154338837	0.218978908378631
0.467235237360001	0.218183296965435
0.468250870704651	0.216993124922737
0.469246953725815	0.215595966437832
0.470243036746979	0.213801016798243
0.471239119768143	0.211808772291988
0.472235202789307	0.210806203540415
0.473250836133957	0.210107653401792
0.474246919155121	0.209900666959584
0.475243002176285	0.210094731301069
0.476258605718613	0.210288766538724
0.477235168218613	0.210689817322418
0.478250801563263	0.211391627090052
0.479246884584427	0.212394224945456
0.480242967605591	0.212400685995817
0.481239050626755	0.211999635212123
0.482235133647919	0.211805570870638
0.483250766992569	0.211611535632983
0.484246850013733	0.211417471291497
0.485242933034897	0.21132045367267
0.486239016056061	0.211417471291497
0.487235099077225	0.211417471291497
0.488250732421875	0.211611535632983
0.489246815443039	0.212614133488387
0.490242898464203	0.21440906857606
0.491238981485367	0.220404908759519
0.492235064506531	0.226400705287233
0.493250697851181	0.232299527851865
0.494246780872345	0.233295635553077
0.495242863893509	0.233091879636049
0.496238946914673	0.232296239119023
0.497235029935837	0.230705030844547
0.498250663280487	0.22810477821622
0.499735027551651	0.22810477821622
0.499735027551651	0.22810477821622
0.499735027551651	0.22810477821622
0.499735027551651	0.201507864403538
0.501004576683044	0.201210321392864
0.501004576683044	0.201414077309892
0.501453816890717	0.201414077309892
0.502176523208618	0.202316412469372
0.502723395824432	0.202617200557142
0.503367900848389	0.20311851403676
0.504364013671875	0.204722688067704
0.505360126495361	0.205424497835338
0.506356239318848	0.206427110242657
0.507352352142334	0.206828161026351
0.508353352546692	0.206928423722275
0.50935435295105	0.206520911888219
0.510355353355408	0.205618562176824
0.511356353759766	0.205017000553198
0.512352466583252	0.203813877305947
0.51335346698761	0.202911527594551
0.514354467391968	0.202410228666849
0.515355467796326	0.202109440579079
0.516356468200684	0.201908915187232
0.51735258102417	0.202009177883156
0.518353581428528	0.202209703275003
0.519354581832886	0.202309965970926
0.520355582237244	0.201307339011692
0.521356582641602	0.200304712052457
0.522367358207703	0.199201822397299
0.523363471031189	0.197904882952571
0.524359583854675	0.196708191651851
0.525355696678162	0.195605301996693
0.526371359825134	0.194402149645612
0.527367472648621	0.193506260984577
0.528363585472107	0.193813510122709
0.529359698295593	0.194120773812756
0.53035581111908	0.194428037502803
0.531371474266052	0.195424203411676
0.532367587089539	0.196620894712396
0.533363699913025	0.19762352167163
0.534359812736511	0.198626148630865
0.535355925559998	0.198920461116359
0.53637158870697	0.198613211978227
0.537367701530457	0.19830594828818
0.538363814353943	0.197998684598133
0.539359927177429	0.197998684598133
0.540356040000916	0.197798159206286
0.541371703147888	0.197196583030745
0.542367815971375	0.195999891730025
0.543363928794861	0.195201020687819
0.544360041618347	0.194799969904125
0.545356154441834	0.194398919120431
0.546371817588806	0.194101361557841
0.547367930412292	0.19260065164417
0.548364043235779	0.191598024684936
0.549360156059265	0.191391038242728
0.550356268882751	0.192089646589011
0.551371932029724	0.193389831110835
0.55236804485321	0.196792228962295
0.553364157676697	0.204101292183623
0.554360270500183	0.217599677853286
0.555356383323669	0.231499114306644
0.556372046470642	0.244900467805564
0.557368159294128	0.245906296186149
0.558364272117615	0.245401752181351
0.559360384941101	0.244302093051374
0.560356497764587	0.241106696194038
0.56137216091156	0.234004633966833
0.562368273735046	0.22050624829717
0.563364386558533	0.206904369406402
0.564360499382019	0.193302490515634
0.565356612205505	0.191805025679059
0.566372275352478	0.191707993508317
0.567368388175964	0.194207997992635
0.568364500999451	0.203505827812478
0.569360613822937	0.218995992327109
0.570356726646423	0.236089923419058
0.571372389793396	0.253287347732112
0.572368502616882	0.270484801148996
0.573364615440369	0.27029073680751
0.574360728263855	0.269391573965549
0.575356841087341	0.265895359916613
0.576372504234314	0.255698396358639
0.5773686170578	0.23921208048705
0.578364729881287	0.221322494326159
0.579360842704773	0.203529940336011
0.580356955528259	0.185640368727036
0.581372618675232	0.184941760380752
0.582368731498718	0.184747696039267
0.583364844322205	0.184650678420439
0.584360957145691	0.184553646249697
0.585357069969177	0.184450138476677
0.58637273311615	0.18435312085785
0.587368845939636	0.184256088687107
0.588364958763123	0.184159056516364
0.589361071586609	0.184159056516364
0.590357184410095	0.184159056516364
0.591372847557068	0.184159056516364
0.592368960380554	0.184055548743345
0.593365073204041	0.183952055522241
0.594361186027527	0.183745054528117
0.595357298851013	0.183441021363251
0.596372961997986	0.183234005817212
0.597369074821472	0.184230171726085
0.598365187644959	0.188224381417967
0.599361300468445	0.204409981961362
0.600357413291931	0.228002871153876
0.601373076438904	0.252397614531219
0.60236918926239	0.276792387012392
0.603365302085876	0.297986349323764
0.604361414909363	0.299189530778676
0.605357527732849	0.298193306662142
0.606373190879822	0.294095574645326
0.607369303703308	0.2779099449981
0.608365416526794	0.254420563578606
0.609361529350281	0.230232850299217
0.610357642173767	0.206045122467913
0.61137330532074	0.185155222425237
0.612388908863068	0.18435312085785
0.613365471363068	0.18435312085785
0.614361584186554	0.184456628630869
0.61535769701004	0.18435312085785
0.616373360157013	0.184146119863726
0.617369472980499	0.183939118869603
0.618365585803986	0.183334283065051
0.619361698627472	0.182234580279328
0.620357811450958	0.181833500391804
0.621373474597931	0.181626484845765
0.622369587421417	0.181125156814232
0.623365700244904	0.180727322003804
0.62436181306839	0.180138653377071
0.625357925891876	0.179549999302253
0.626373589038849	0.179359165485948
0.627369701862335	0.179566166480072
0.628365814685822	0.17877051141113
0.629361927509308	0.178181857336313
0.630358040332794	0.177887530298904
0.631373703479767	0.177593203261495
0.632369816303253	0.17808805569075
0.63336592912674	0.178883725311607
0.634362041950226	0.179873459273949
0.635358154773712	0.180863164132461
0.636373817920685	0.182059899088927
0.637369930744171	0.183049633051269
0.638366043567657	0.183845302672125
0.639362156391144	0.184640957741067
0.64035826921463	0.184941760380752
0.641373932361603	0.184838267159648
0.642370045185089	0.184437216375954
0.643366158008575	0.184036151040345
0.644362270832062	0.183534808456898
0.645358383655548	0.182338073500432
0.646374046802521	0.181335431989282
0.647370159626007	0.180332746822387
0.648366272449493	0.179433583980426
0.64936238527298	0.17863791435957
0.650358498096466	0.178049260284752
0.651374161243439	0.177460606209934
0.652370274066925	0.176972214831039
0.653366386890411	0.177179201273248
0.654362499713898	0.177784022525884
0.655358612537384	0.178786693140864
0.656374275684357	0.179184513399377
0.657370388507843	0.179081020178273
0.658366501331329	0.17887401918415
0.659362614154816	0.178667018190026
0.660358726978302	0.178259477252141
0.661374390125275	0.178052490809932
0.662370502948761	0.17774521256797
0.663366615772247	0.17774521256797
0.664362728595734	0.178246555151418
0.66535884141922	0.179249211214483
0.666374504566193	0.18004811136052
0.667370617389679	0.181050796527416
0.668366730213165	0.181251351023093
0.669362843036652	0.181251351023093
0.670358955860138	0.180953764356673
0.671374619007111	0.180348928552121
0.672370731830597	0.179346272489056
0.673366844654083	0.178343616425991
0.67436295747757	0.177544716279954
0.675359070301056	0.176542031113058
0.676374733448029	0.176542031113058
0.677370846271515	0.176542031113058
0.678366959095001	0.176542031113058
0.679363071918488	0.176144210854545
0.680359184741974	0.176144210854545
0.681374847888947	0.176144210854545
0.682370960712433	0.176144210854545
0.683367073535919	0.176144210854545
0.684363186359406	0.176144210854545
0.685359299182892	0.176144210854545
0.686374962329865	0.176144210854545
0.687371075153351	0.176144210854545
0.688367187976837	0.175940425833687
0.689363300800323	0.175940425833687
0.69035941362381	0.17573990044184
0.691375076770782	0.175539345946163
0.692371189594269	0.175439083250239
0.693367302417755	0.175439083250239
0.694363415241241	0.175338806002401
0.695359528064728	0.175338806002401
0.6963751912117	0.175646084244363
0.697371304035187	0.175646084244363
0.698367416858673	0.175646084244363
0.699363529682159	0.175950131961145
0.700359642505646	0.176050394657068
0.701375305652618	0.175950117409229
0.702371418476105	0.176050380105153
0.703367531299591	0.176050380105153
0.704363644123077	0.175946886884049
0.705359756946564	0.175846595084295
0.706375420093536	0.175846595084295
0.707371532917023	0.175542576471344
0.708357870578766	0.175342021975666
0.709358870983124	0.175241759279743
0.710359871387482	0.175141482031904
0.71136087179184	0.175041219335981
0.712356984615326	0.174840679392219
0.713357985019684	0.17474040214438
0.714358985424042	0.174940942088142
0.7153599858284	0.175141482031904
0.716360986232758	0.175342036527582
0.717371761798859	0.175542591023259
0.718367874622345	0.175642868271098
0.719363987445831	0.175743130967021
0.720360100269318	0.175843393662944
0.72137576341629	0.175843393662944
0.722371876239777	0.175642868271098
0.723367989063263	0.17544231377542
0.724364101886749	0.174740445800126
0.725360214710236	0.17433287575841
0.726375877857208	0.174132335814647
0.727371990680695	0.173533961060457
0.728368103504181	0.173239604919218
0.729364216327667	0.173339896718971
0.730360329151154	0.173540422110818
0.731375992298126	0.173740976606496
0.732372105121613	0.174242319189943
0.733368217945099	0.174449320184067
0.734364330768585	0.17454958287999
0.735360443592072	0.174947432242334
0.736376106739044	0.174847154994495
0.737372219562531	0.174847154994495
0.738368332386017	0.174847154994495
0.739364445209503	0.174847154994495
0.74036055803299	0.175060631590895
0.741376221179962	0.175468172528781
0.74239182472229	0.175671942997724
0.74336838722229	0.175568435224704
0.744364500045776	0.175662236870266
0.745360612869263	0.17497330554761
0.746376276016235	0.174371700268239
0.747372388839722	0.173773325514048
0.748368501663208	0.173352833371609
0.749364614486694	0.172738276887685
0.750360727310181	0.172434243722819
0.751376390457153	0.172537736943923
0.75237250328064	0.172938816831447
0.753368616104126	0.173627762706019
0.754364728927612	0.175232024048455
0.755360841751099	0.176729561644606
0.756376504898071	0.177137131686322
0.757372617721558	0.177648194949143
0.758368730545044	0.178055721335113
0.75936484336853	0.17825627583079
0.760360956192017	0.17825627583079
0.761361956596375	0.178460031747818
0.762358069419861	0.17825304530561
0.763359069824219	0.177855195943266
0.764360070228577	0.178857852006331
0.765361070632935	0.179757029400207
0.766362071037292	0.18044920579996
0.767358183860779	0.180656206794083
0.768359184265137	0.181451861863025
0.769360184669495	0.181849696673453
0.770361185073853	0.181157534825616
0.77136218547821	0.180555929546244
0.772358298301697	0.179352718987502
0.773373901844025	0.177855181391351
0.774370014667511	0.17616679542698
0.775366127490997	0.175859517185017
0.776362240314484	0.175063847564161
0.77735835313797	0.174562504980713
0.778373956680298	0.174459011759609
0.779370069503784	0.174766290001571
0.780366182327271	0.174966844497249
0.781362295150757	0.175461726030335
0.782358407974243	0.17625093460083
0.783374011516571	0.176150671904907
0.784370124340057	0.17595014651306
0.785366237163544	0.17595014651306
0.78636234998703	0.17595014651306
0.787358462810516	0.175743130967021
0.788374066352844	0.175743130967021
0.789370179176331	0.175642839167267
0.790366291999817	0.17544231377542
0.791362404823303	0.17544231377542
0.79235851764679	0.17544231377542
0.793374121189117	0.17484393902123
0.794370234012604	0.173747452208772
0.79536634683609	0.172550702700391
0.796362459659576	0.17135392408818
0.797358572483063	0.170855826581828
0.798374176025391	0.169765829923563
0.799370288848877	0.169765829923563
0.800366401672363	0.169765829923563
0.80136251449585	0.170163664733991
0.802358627319336	0.171059597050771
0.803374230861664	0.172156083863229
0.80437034368515	0.173352833371609
0.805366456508636	0.174349057488143
0.806362569332123	0.175241788383573
0.807358682155609	0.17544231377542
0.808359682559967	0.175642868271098
0.809360682964325	0.175843393662944
0.810361683368683	0.176043948158622
0.811362683773041	0.176043948158622
0.812358796596527	0.17573990044184
0.813359797000885	0.175536115420982
0.814360797405243	0.175028282683343
0.815361797809601	0.174827728187665
0.816362798213959	0.174627202795818
0.817363798618317	0.174526940099895
0.818359911441803	0.174226122908294
0.819375514984131	0.173728010850027
0.820371627807617	0.173035834450275
0.821367740631104	0.172447180375457
0.82236385345459	0.171654741279781
0.823359966278076	0.170859071658924
0.824375569820404	0.170063387486152
0.82537168264389	0.169267717865296
0.826367795467377	0.168472048244439
0.827363908290863	0.168572325492278
0.828360021114349	0.169672042829916
0.829375624656677	0.170273648109287
0.830371737480164	0.171473628142849
0.83136785030365	0.173873559106141
0.832363963127136	0.182576826773584
0.833360075950623	0.197168905287981
0.83437567949295	0.216559448745102
0.835371792316437	0.234953768085688
0.836367905139923	0.253742735367268
0.837364017963409	0.25674092466943
0.838360130786896	0.257345731370151
0.839375734329224	0.256336614256725
0.84037184715271	0.246640382101759
0.841367959976196	0.232255319133401
0.842364072799683	0.212968268897384
0.843360185623169	0.203272997168824
0.844375789165497	0.174879358382896
0.845371901988983	0.171366875292733
0.846368014812469	0.171062842127867
0.847364127635956	0.171062842127867
0.848360240459442	0.172049345565028
0.84937584400177	0.172049345565028
0.850371956825256	0.172049345565028
0.851368069648743	0.171945852343924
0.852364182472229	0.171357169165276
0.853360295295715	0.171062842127867
0.854375898838043	0.17037068028003
0.85537201166153	0.169280669069849
0.856368124485016	0.169280669069849
0.857364237308502	0.16917716129683
0.858360350131989	0.168869897606783
0.859375953674316	0.16866935766302
0.860372066497803	0.169465027283877
0.861368179321289	0.17015720368363
0.862364292144775	0.170849380083382
0.863360404968262	0.171247200341895
0.86437600851059	0.171645049704239
0.865372121334076	0.172233703779057
0.866368234157562	0.172434258274734
0.867364346981049	0.172534520970657
0.868360459804535	0.171936146216467
0.869376063346863	0.17114047659561
0.870372176170349	0.170742656337097
0.871368288993835	0.170639134012163
0.872364401817322	0.17083968850784
0.873360514640808	0.171143707120791
0.874376118183136	0.171845604199916
0.875372231006622	0.174536631675437
0.876368343830109	0.177826004801318
0.877364456653595	0.179420574568212
0.878360569477081	0.182315343408845
0.879376173019409	0.184019867447205
0.880372285842896	0.185022538062185
0.881368398666382	0.185126045835204
0.882364511489868	0.185025768587366
0.883360624313354	0.184825228643604
0.884376227855682	0.182532065082341
0.885372340679169	0.179242735612206
0.886368453502655	0.177046589669771
0.887364566326141	0.176150628249161
0.888360679149628	0.17375715833623
0.889376282691956	0.173155553056858
0.890372395515442	0.171861771377735
0.891368508338928	0.171463951119222
0.892364621162415	0.170467727002688
0.893360733985901	0.1693712110864
0.894376337528229	0.168375001521781
0.895372450351715	0.167572856298648
0.896368563175201	0.167572856298648
0.897364675998688	0.167572856298648
0.898360788822174	0.167572856298648
0.899376392364502	0.167779857292771
0.900372505187988	0.168488215422258
0.901368618011475	0.168591723195277
0.902364730834961	0.169293605722487
0.903360843658447	0.171088729985058
0.904376447200775	0.171586842043325
0.905372560024261	0.173983542481437
0.906368672847748	0.175080000190064
0.907364785671234	0.177667534444481
0.90836089849472	0.189048820175231
0.909376502037048	0.19354114192538
0.910372614860535	0.206228913157247
0.911368727684021	0.207325370865874
0.912364840507507	0.207826698897406
0.913360953330994	0.207422403036617
0.914376556873322	0.206025128136389
0.915372669696808	0.201726696104743
0.916368782520294	0.197130866581574
0.917364895343781	0.187939207535237
0.918361008167267	0.178647271241061
0.919376611709595	0.172256332007237
0.920372724533081	0.170060142409056
0.921368837356567	0.169956634636037
0.922364950180054	0.169953404110856
0.92336106300354	0.169953404110856
0.924376666545868	0.1703512534732
0.925372779369354	0.171146923094057
0.926368892192841	0.171645020600408
0.927365005016327	0.17194906831719
0.928361117839813	0.172253116033971
0.929376721382141	0.172062282217667
0.930372834205627	0.170871993759647
0.931368947029114	0.170577666722238
0.9323650598526	0.170377141330391
0.933361172676086	0.169678474776447
0.934376776218414	0.169280654517934
0.935372889041901	0.168976606801152
0.936369001865387	0.168772836332209
0.937365114688873	0.168468803167343
0.93836122751236	0.168268263223581
0.939376831054688	0.1679642155068
0.940372943878174	0.166870959219523
0.94136905670166	0.166971236467361
0.942365169525146	0.166870959219523
0.943361282348633	0.167071499163285
0.944376885890961	0.167171776411124
0.945372998714447	0.167372316354886
0.946369111537933	0.167572856298648
0.94736522436142	0.16777339624241
0.948361337184906	0.167973936186172
0.949376940727234	0.16817772120703
0.95037305355072	0.168588478118181
0.951369166374207	0.169086590176448
0.952365279197693	0.169688195455819
0.953361392021179	0.169895211001858
0.954376995563507	0.169998704222962
0.955373108386993	0.169998704222962
0.95636922121048	0.169998704222962
0.957365334033966	0.169895211001858
0.958361446857452	0.169895211001858
0.95937705039978	0.169500592164695
0.960363388061523	0.16960411448963
0.961364388465881	0.16960411448963
0.962360501289368	0.169707607710734
0.963361501693726	0.169914594152942
0.964362502098084	0.171117833815515
0.965363502502441	0.172321044374257
0.966364502906799	0.173317253938876
0.967360615730286	0.174313463503495
0.968361616134644	0.174811561009847
0.969377219676971	0.175807785126381
0.970373332500458	0.176803994690999
0.971369445323944	0.177800204255618
0.97236555814743	0.177800204255618
0.973361670970917	0.177696696482599
0.974377274513245	0.177492926013656
0.975373387336731	0.177289170096628
0.976369500160217	0.17708215455059
0.977365612983704	0.17708215455059
0.97836172580719	0.176875168108381
0.979377329349518	0.176668152562343
0.980373442173004	0.176461166120134
0.98136955499649	0.17635767289903
0.982365667819977	0.176354456925765
0.983361780643463	0.176150671904907
0.984377384185791	0.17595014651306
0.985373497009277	0.175542605575174
0.986760199069977	0.175445544300601
0.987365663051605	0.175843393662944
0.988361775875092	0.176639063283801
0.989377379417419	0.177434703800827
0.990373492240906	0.177130656084046
0.991369605064392	0.177130656084046
0.992365717887878	0.177130656084046
0.993361830711365	0.176836299942806
0.994377434253693	0.176836299942806
0.995373547077179	0.176234694663435
0.996369659900665	0.175646040588617
0.997365772724152	0.175057386513799
0.998361885547638	0.175568435224704
0.999377489089966	0.17597597616259
1.00037360191345	0.176280009327456
1.00136971473694	0.176774890860543
1.00236582756042	0.176580826519057
1.00336194038391	0.175891880644485
1.00437760353088	0.175788387423381
1.00537371635437	0.175684894202277
1.00636982917786	0.175684894202277
1.00736594200134	0.175684894202277
1.00836205482483	0.175788387423381
1.0093777179718	0.175788387423381
1.01036405563354	0.176182977156714
1.0113650560379	0.176972185727209
1.01236116886139	0.176868692506105
1.01336216926575	0.176765199285001
1.0143631696701	0.176558212842792
1.01536417007446	0.176351197296754
1.01636517047882	0.176144210854545
1.01736128330231	0.176542031113058
1.01836228370667	0.176839617779478
1.01936328411102	0.176639063283801
1.02036428451538	0.176438537891954
1.02136528491974	0.17723417840898
1.02237117290497	0.177735491888598
1.02336728572845	0.177635214640759
1.02436339855194	0.178136557224207
1.02537906169891	0.177651381818578
1.0263751745224	0.177751659066416
1.02737128734589	0.177952199010178
1.02836740016937	0.178152724402025
1.02936351299286	0.177357083884999
1.03037917613983	0.176956033101305
1.03137528896332	0.176956033101305
1.0323714017868	0.176454719621688
1.03336751461029	0.176047178683802
1.03436362743378	0.175743130967021
1.03537929058075	0.175542576471344
1.03637540340424	0.175342051079497
1.03737151622772	0.175141496583819
1.03836762905121	0.174940942088142
1.03936374187469	0.174740416696295
1.04037940502167	0.174539876752533
1.04137551784515	0.174539876752533
1.04237163066864	0.174539876752533
1.04336774349213	0.174539876752533
1.04436385631561	0.174539876752533
1.04537951946259	0.174539876752533
1.04637563228607	0.174837448867038
1.04737174510956	0.175332330400124
1.04836785793304	0.175927445525303
1.04936397075653	0.176522589754313
1.0503796339035	0.176930130692199
1.05137574672699	0.177337671630085
1.05237185955048	0.177538226125762
1.05336797237396	0.177538226125762
1.05436408519745	0.177240639459342
1.05537974834442	0.176846049726009
1.05637586116791	0.176351168192923
1.05737197399139	0.175856301211752
1.05836808681488	0.175649300217628
1.05936419963837	0.175442299223505
1.06037986278534	0.175442299223505
1.06137597560883	0.175542561919428
1.06237208843231	0.175439054146409
1.0633682012558	0.175131775904447
1.06436431407928	0.174824526766315
1.06537997722626	0.174326414708048
1.06637609004974	0.173129665199667
1.06737220287323	0.172431027749553
1.06836831569672	0.172230473253876
1.0693644285202	0.171929685166106
1.07038009166718	0.171929685166106
1.07137620449066	0.172136671608314
1.07237231731415	0.172240193933249
1.07336843013763	0.172333995578811
1.07436454296112	0.173123204149306
1.07538020610809	0.173414300661534
1.07637631893158	0.173207285115495
1.07737243175507	0.173200824065134
1.07836854457855	0.174798609805293
1.07936465740204	0.202787821763195
1.08038032054901	0.243875649175607
1.0813764333725	0.285765185253695
1.08237254619598	0.327557703712955
1.08336865901947	0.348961766576394
1.08436477184296	0.349065288901329
1.08538043498993	0.348366651451215
1.08637654781342	0.346972636179999
1.0873726606369	0.318087462801486
1.08836877346039	0.27689611306414
1.08936488628387	0.234909530263394
1.09038054943085	0.193117011804134
1.09137666225433	0.171816471265629
1.09237277507782	0.172217522049323
1.09336888790131	0.181217998033389
1.09436500072479	0.20290732209105
1.09538066387177	0.229989513172768
1.09637677669525	0.256382743827999
1.09737288951874	0.282970024272799
1.09836900234222	0.294472847599536
1.09936511516571	0.295572506729513
1.10038077831268	0.295274949166924
1.10137689113617	0.286581751424819
1.10237300395966	0.266487011685967
1.10336911678314	0.243299000430852
1.10436522960663	0.233903410844505
1.1053808927536	0.230408506467938
1.10637700557709	0.244102731812745
1.10737311840057	0.268096569925547
1.10836923122406	0.286189868347719
1.10936534404755	0.295682111755013
1.11038100719452	0.304278451949358
1.11137712001801	0.310872768750414
1.11237323284149	0.315670942654833
1.11336934566498	0.32486830605194
1.11436545848846	0.333667732775211
1.11538112163544	0.342467159498483
1.11637723445892	0.356760428985581
1.11737334728241	0.377356278477237
1.1183694601059	0.397952127968892
1.11936557292938	0.418548006564379
1.12038123607635	0.439252442447469
1.12137734889984	0.457952759461477
1.12237346172333	0.474752334412187
1.12336957454681	0.491551880259067
1.1243656873703	0.498257984872907
1.12538135051727	0.494756968691945
1.12637746334076	0.485562515677884
1.12737357616425	0.476368091767654
1.12836968898773	0.45506886090152
1.12936580181122	0.425473757786676
1.13038146495819	0.395878683775663
1.13137757778168	0.3645796678029
1.13237369060516	0.340185593813658
1.13336980342865	0.328096590237692
1.13436591625214	0.321801198879257
1.13538157939911	0.318199308821931
1.1363776922226	0.32068879227154
1.13737380504608	0.329081492964178
1.13836991786957	0.347277993569151
1.13936603069305	0.377481424948201
1.14038169384003	0.415776012232527
1.14137780666351	0.454170833108947
1.142373919487	0.482165341963992
1.14337003231049	0.470769620733336
1.14436614513397	0.453282525995746
1.14538180828094	0.429892184911296
1.14637792110443	0.419092451920733
1.14737403392792	0.419693358708173
1.1483701467514	0.431699503678828
1.14936625957489	0.443705648649484
1.15038192272186	0.466011872049421
1.15137803554535	0.504515192005783
1.15237414836884	0.503913557622582
1.15337026119232	0.50031061982736
1.15436637401581	0.474313303129748
1.15538203716278	0.426612416049466
1.15637814998627	0.36411004839465
1.15737426280975	0.312001386191696
1.15837037563324	0.276592356385663
1.15936648845673	0.272679462796077
1.1603821516037	0.311268377117813
1.16136848926544	0.352858507540077
1.16236460208893	0.379652541596442
1.16336560249329	0.379859586246312
1.16436660289764	0.379963108571246
1.165367603302	0.36967292544432
1.16636860370636	0.343181163771078
1.16736471652985	0.307989161228761
1.1683657169342	0.273203477263451
1.16936671733856	0.245809991611168
1.17036771774292	0.235411411267705
1.17138338088989	0.251599849434569
1.17237949371338	0.266992894466966
1.17337560653687	0.281590531812981
1.17437171936035	0.295690086204559
1.17536783218384	0.30958853312768
1.17638349533081	0.324582040775567
1.1773796081543	0.336984201567248
1.17837572097778	0.347187655279413
1.17937183380127	0.357391079887748
1.18036794662476	0.368389883078635
1.18138360977173	0.381383404601365
1.18237972259521	0.393177615478635
1.1833758354187	0.400477962102741
1.18437194824219	0.402880075853318
1.18536806106567	0.378684198949486
1.18638372421265	0.352292321622372
1.18737983703613	0.325900502502918
1.18837594985962	0.30000670813024
1.18937206268311	0.273618643404916
1.19036817550659	0.255114660831168
1.19138383865356	0.245508999796584
1.19237995147705	0.236301028053276
1.19337606430054	0.248890195507556
1.19437217712402	0.260280125075951
1.19536828994751	0.265674665570259
1.19638395309448	0.26996957603842
1.19738006591797	0.273559475317597
1.19837617874146	0.268271949607879
1.19937229156494	0.25648478185758
1.20036840438843	0.244199647568166
1.2013840675354	0.230016041314229
1.20238018035889	0.21922770247329
1.20337629318237	0.215333857340738
1.20437240600586	0.2153403183911
1.20536851882935	0.220640562474728
1.20638418197632	0.231926533160731
1.2073802947998	0.243923859670758
1.20837640762329	0.258013169514015
1.20937252044678	0.274000980425626
1.21036863327026	0.287893577478826
1.21138429641724	0.293588236672804
1.21238040924072	0.287685863440856
1.21337652206421	0.276195380138233
1.2143726348877	0.260911881923676
1.21536874771118	0.245311617618427
1.21638441085815	0.228217701078393
1.21738052368164	0.211324280826375
1.21837663650513	0.196830136701465
1.21937274932861	0.191934319445863
1.2203688621521	0.199531292309985
1.22138452529907	0.212020997423679
1.22238063812256	0.225707131903619
1.22337675094604	0.240699504502118
1.22437286376953	0.256189698120579
1.22536897659302	0.271479366347194
1.22638463973999	0.285669579170644
1.22738075256348	0.297359772957861
1.22837686538696	0.293563003651798
1.22937297821045	0.283570203464478
1.23036909103394	0.272277393378317
1.23138475418091	0.25938730686903
1.23238086700439	0.245805364102125
1.23337697982788	0.234215636737645
1.23437309265137	0.223421317059547
1.23536920547485	0.212827464565635
1.23638486862183	0.211126316571608
1.23738098144531	0.211022823350504
1.2383770942688	0.211022823350504
1.23937320709229	0.211119855521247
1.24036931991577	0.212905113585293
1.24138498306274	0.213500170502812
1.24238109588623	0.217199849430472
1.24337720870972	0.221695052459836
1.2443733215332	0.230297417147085
1.24536943435669	0.236894848058
1.24638509750366	0.243595757638104
1.24738121032715	0.251997582381591
1.24837732315063	0.259005435509607
1.24937343597412	0.262407527770847
1.25036954879761	0.259910942986608
1.25138521194458	0.254613696597517
1.25238132476807	0.246208597673103
1.25337743759155	0.239009605138563
1.25437355041504	0.230807985644788
1.25536966323853	0.219812223804183
1.2563853263855	0.208218232728541
1.25738143920898	0.19982251978945
1.25837755203247	0.19461550982669
1.25937366485596	0.19162060925737
1.26036977767944	0.190821752767079
1.26138544082642	0.190821752767079
1.2623815536499	0.191323066246696
1.26337766647339	0.193121348274872
1.26437377929688	0.19572171731852
1.26536989212036	0.197927496628836
1.26638555526733	0.202225739485584
1.26738166809082	0.211116130230948
1.26837778091431	0.223214170546271
1.26937389373779	0.235606465139426
1.27037000656128	0.24839659454301
1.27138566970825	0.253696896834299
1.27238178253174	0.251698133070022
1.27337789535522	0.249699340201914
1.27437400817871	0.245213479502127
1.2753701210022	0.236720909015276
1.27638578414917	0.225030380534008
1.27738189697266	0.214141997275874
1.27837800979614	0.203855175641365
1.27937412261963	0.202749550226144
1.28037023544312	0.210938262171112
1.28138589859009	0.220627480302937
1.28238201141357	0.233715269132517
1.28337812423706	0.248713855398819
1.28437423706055	0.267802242888138
1.28537034988403	0.286495807813481
1.28638601303101	0.304587825667113
1.28738212585449	0.315785873681307
1.28837823867798	0.31938828760758
1.28937435150146	0.321490166243166
1.29037046432495	0.317386642564088
1.29138612747192	0.310579896904528
1.29238224029541	0.295281817670912
1.2933783531189	0.274890277069062
1.29437446594238	0.253298785537481
1.29537057876587	0.236301857512444
1.29638624191284	0.224103219807148
1.29738235473633	0.211904567549936
1.29837846755981	0.202512776013464
1.2993745803833	0.193120984476991
1.30037069320679	0.187325436854735
1.30138635635376	0.185921759111807
1.30238246917725	0.185718003194779
1.30337858200073	0.185718003194779
1.30437469482422	0.185718003194779
1.30537080764771	0.188121062819846
1.30638647079468	0.199621223146096
1.30738258361816	0.218215602217242
1.30837869644165	0.240211258642375
1.30937480926514	0.262206885963678
1.31037092208862	0.284202571492642
1.3113865852356	0.284907669993117
1.31238269805908	0.285114656435326
1.31337881088257	0.282711611362174
1.31437492370605	0.271017401246354
1.31537103652954	0.252325990004465
1.31638669967651	0.229929253691807
1.3173828125	0.20753251737915
1.31837892532349	0.185342796612531
1.31937503814697	0.184443648322485
1.32037115097046	0.184042582986876
1.32138681411743	0.183848533197306
1.32238292694092	0.184239877853543
1.3233790397644	0.184932025149465
1.32437515258789	0.185928220162168
1.32537126541138	0.186924415174872
1.32638692855835	0.187817087862641
1.32738304138184	0.189211088581942
1.32837915420532	0.191707964404486
1.32937526702881	0.196297332877293
1.33037137985229	0.201494694920257
1.33138704299927	0.206294222152792
1.33238315582275	0.210094411158934
1.33337926864624	0.210702448384836
1.33437538146973	0.21080594160594
1.33537149429321	0.210013531614095
1.33638715744019	0.208017969271168
1.33738327026367	0.204030191525817
1.33837938308716	0.199534668354318
1.33937549591064	0.195136206457391
1.34037160873413	0.19194082415197
1.3413872718811	0.192936990060844
1.34238338470459	0.19433420675341
1.34337949752808	0.19612601317931
1.34437561035156	0.198018067749217
1.34537172317505	0.199809859623201
1.34638738632202	0.200615206267685
1.34738349914551	0.201029193704017
1.34837961196899	0.201232949621044
1.34937572479248	0.200437309104018
1.35037183761597	0.199641668586992
1.35138750076294	0.198846042621881
1.35238361358643	0.198454697965644
1.35337972640991	0.198661684407853
1.3543758392334	0.200058857444674
1.35537195205688	0.204253519768827
1.35638761520386	0.214246538234875
1.35738372802734	0.22464053472504
1.35837984085083	0.235034531215206
1.35937595367432	0.239733446505852
1.3603720664978	0.237828426179476
1.36138772964478	0.235228057135828
1.36238384246826	0.231932339374907
1.36337995529175	0.226230476982892
1.36437606811523	0.214937273995019
1.36537218093872	0.203346586204134
1.36638784408569	0.191856161109172
1.36738395690918	0.185960569069721
1.36838006973267	0.186565390322357
1.36937618255615	0.187267243745737
1.37037229537964	0.187668294529431
1.37138795852661	0.18777180230245
1.3723840713501	0.188075820915401
1.37338018417358	0.188476871699095
1.37437629699707	0.188273115782067
1.37537240982056	0.1886677055154
1.37638807296753	0.189156082342379
1.37738418579102	0.189644459169358
1.3783802986145	0.189935555681586
1.37937641143799	0.19003904890269
1.38037252426147	0.189844984561205
1.38138818740845	0.189243408385664
1.38238430023193	0.189243408385664
1.38338041305542	0.188855294254608
1.38437652587891	0.188066114787944
1.38537263870239	0.187069948879071
1.38638830184937	0.186571851372719
1.38738441467285	0.186862947884947
1.38838052749634	0.187050536624156
1.38937664031982	0.187445126357488
1.39037275314331	0.187742683920078
1.39138841629028	0.188331337994896
1.39238452911377	0.188926453120075
1.39338064193726	0.189922633580863
1.39437675476074	0.191125815035775
1.39537286758423	0.192325736861676
1.3963885307312	0.196226174011827
1.39738464355469	0.219821988139302
1.39838075637817	0.24841568665579
1.39937686920166	0.27760723605752
1.40037298202515	0.30679878545925
1.40138864517212	0.333397591020912
1.40238475799561	0.333197065629065
1.40338087081909	0.332200899720192
1.40437698364258	0.327899411786348
1.40537309646606	0.303902546875179
1.40638875961304	0.274907739367336
1.40738487243652	0.244817085331306
1.40838098526001	0.214629370020702
1.4093770980835	0.186840319656767
1.41037321090698	0.185643628356047
1.41138887405396	0.184941774932668
1.41238498687744	0.184747710591182
1.41338109970093	0.184553646249697
1.41437721252441	0.184359581908211
1.4153733253479	0.184262549737468
1.41638898849487	0.184262549737468
1.41738510131836	0.184262549737468
1.41838121414185	0.184262549737468
1.41937732696533	0.184165532118641
1.42037343978882	0.184566582902335
1.42138910293579	0.184967633686028
1.42238521575928	0.185663011507131
1.42338132858276	0.186452190973796
1.42437744140625	0.187241370440461
1.42537355422974	0.187732992344536
1.42638921737671	0.188522171811201
1.4273853302002	0.188619203981943
1.42838144302368	0.188218138646334
1.42937755584717	0.187817087862641
1.43037366867065	0.187121710041538
1.43138933181763	0.186332530574873
1.43238544464111	0.185640383278951
1.4333815574646	0.185342825716361
1.43437767028809	0.184747696039267
1.43537378311157	0.184844713658094
1.43638944625854	0.18503877799958
1.43738555908203	0.185232842341065
1.43838167190552	0.185232842341065
1.439377784729	0.185129349119961
1.44037389755249	0.184928809176199
1.44138956069946	0.184631251613609
1.44238567352295	0.184534233994782
1.44338178634644	0.184340184205212
1.44437789916992	0.184146119863726
1.44537401199341	0.183952055522241
1.44638967514038	0.183952055522241
1.44738578796387	0.184055548743345
1.44838190078735	0.184159056516364
1.44937801361084	0.184262549737468
1.45037412643433	0.184566582902335
1.4513897895813	0.185562748811208
1.45238590240479	0.186959965503775
1.45338201522827	0.188357182196341
1.45437812805176	0.189754398888908
1.45537424087524	0.19115163013339
1.45638990402222	0.192548861377873
1.4573860168457	0.19384259940125
1.45838212966919	0.194631778867915
1.45937824249268	0.194728811038658
1.46037435531616	0.19441831682343
1.46137535572052	0.194114298210479
1.46237146854401	0.193506260984577
1.46337246894836	0.192594205145724
1.46437346935272	0.191397499293089
1.46537446975708	0.190103761269711
1.46637547016144	0.189508646144532
1.46737158298492	0.188512480235659
1.46837258338928	0.187218742212281
1.46937358379364	0.186921184649691
1.470374584198	0.187024677870795
1.47138047218323	0.187225203262642
1.47237658500671	0.188415433513001
1.4733726978302	0.18901054863818
1.47438836097717	0.19069887639489
1.47538447380066	0.191598024684936
1.47638058662415	0.191598024684936
1.47737669944763	0.192497158423066
1.47837281227112	0.193202227819711
1.47938847541809	0.193202227819711
1.48038458824158	0.193202227819711
1.48138070106506	0.193305721040815
1.48237681388855	0.193409228813834
1.48337292671204	0.194023756193928
1.48438858985901	0.194725595065393
1.4853847026825	0.201630173251033
1.48638081550598	0.220718793570995
1.48737692832947	0.232919090194628
1.48837304115295	0.274611491477117
1.48938870429993	0.288508977973834
1.49038481712341	0.321287487167865
1.4913809299469	0.329683010932058
1.49237704277039	0.330080802086741
1.49337315559387	0.329676549881697
1.49438881874084	0.315185607178137
1.49538493156433	0.277097220532596
1.49638104438782	0.248209020355716
1.4973771572113	0.233716433285736
1.49837327003479	0.198829147848301
1.49938893318176	0.189029902685434
1.50038504600525	0.188033751328476
1.50138115882874	0.190333244972862
1.50237727165222	0.200423339265399
1.50337338447571	0.217908615013584
1.50438904762268	0.240298715652898
1.50538516044617	0.274278485449031
1.50638127326965	0.293765187961981
1.50737738609314	0.297862803563476
1.50837349891663	0.298263854347169
1.5093891620636	0.294567144010216
1.51038527488708	0.275186088401824
1.51138138771057	0.255292223300785
1.51237261295319	0.244498223764822
1.51337361335754	0.222910224692896
1.5143746137619	0.20132222562097
1.51537561416626	0.189230486284941
1.51637661457062	0.189625076018274
1.5173727273941	0.189625076018274
1.51837372779846	0.189625076018274
1.51937472820282	0.188835896551609
1.52037572860718	0.188434845767915
1.52137672901154	0.188434845767915
1.52237284183502	0.188531877938658
1.52338850498199	0.188531877938658
1.52438461780548	0.188738864380866
1.52538073062897	0.189735030289739
1.52637684345245	0.190731196198612
1.52737295627594	0.191727376659401
1.52838861942291	0.192231920664199
1.5293847322464	0.191727362107486
1.53038084506989	0.191125785931945
1.53137695789337	0.190420701983385
1.53237307071686	0.189618585864082
1.53338873386383	0.188913516467437
1.53438484668732	0.188706530025229
1.5353809595108	0.188499543583021
1.53637707233429	0.188396035810001
1.53737318515778	0.18879710114561
1.53838884830475	0.1890946587082
1.53938496112823	0.189696249435656
1.54038107395172	0.190996448509395
1.54137718677521	0.191500992514193
1.54237329959869	0.193004932953045
1.54338896274567	0.195110435015522
1.54438507556915	0.199311631149612
1.54538118839264	0.210006459383294
1.54637730121613	0.224804723984562
1.54737341403961	0.23949948081281
1.54838907718658	0.254090729868039
1.54938519001007	0.25469230604358
1.55038130283356	0.252994330367073
1.55137741565704	0.251393357757479
1.55237352848053	0.246493553277105
1.5533891916275	0.235100102145225
1.55438530445099	0.219706722418778
1.55538141727448	0.204119278350845
1.55637753009796	0.188628866453655
1.55737364292145	0.187522746273316
1.55838930606842	0.187121695489623
1.55938541889191	0.187522760825232
1.56038153171539	0.188324876944534
1.56137764453888	0.18922402523458
1.56237375736237	0.190220205695368
1.56338942050934	0.191410435945727
1.56438553333282	0.192503634025343
1.56538164615631	0.192904684809037
1.5663777589798	0.193202242371626
1.56737387180328	0.193499799934216
1.56838953495026	0.195495318621397
1.56938564777374	0.205194068257697
1.57038176059723	0.221188500290737
1.57137787342072	0.240584384300746
1.5723739862442	0.259980268310755
1.57338964939117	0.27937616687268
1.57438576221466	0.279279192909598
1.57538187503815	0.278878142125905
1.57637798786163	0.276481558103114
1.57737410068512	0.266090646618977
1.57838976383209	0.249307020567358
1.57938587665558	0.229510071221739
1.58038198947906	0.209920108318329
1.58137810230255	0.190330145414919
1.58237421512604	0.190233113244176
1.58338987827301	0.19033660646528
1.5843859910965	0.190634178579785
1.58538210391998	0.191022292710841
1.58637821674347	0.191410421393812
1.58737432956696	0.191410421393812
1.58838999271393	0.191015831660479
1.58938610553741	0.190818536793813
1.5903822183609	0.190818536793813
1.59137833118439	0.190915568964556
1.59237444400787	0.191209896001965
1.59339010715485	0.191610946785659
1.59438621997833	0.192011997569352
1.59538233280182	0.192413048353046
1.59637844562531	0.192998471902683
1.59737455844879	0.192992010852322
1.59839022159576	0.192396895727143
1.59938633441925	0.191497747437097
1.60038244724274	0.190504812053405
1.60137856006622	0.189508631592616
1.60237467288971	0.188615958904848
1.60339033603668	0.187723271665163
1.60438644886017	0.186833829502575
1.60538256168365	0.186730336281471
1.60637867450714	0.187221958185546
1.60737478733063	0.193916581338271
1.6083904504776	0.208204088266939
1.60938656330109	0.225395226152614
1.61038267612457	0.252177764195949
1.61137878894806	0.261174282059073
1.61237490177155	0.271273660473526
1.61339056491852	0.2716779417824
1.614386677742	0.271781464107335
1.61538279056549	0.265888957073912
1.61637890338898	0.252403551712632
1.61737501621246	0.236014515394345
1.61839067935944	0.218823610339314
1.61938679218292	0.201632705284283
1.62038290500641	0.192231920664199
1.6213790178299	0.192328952834941
1.62237513065338	0.192730003618635
1.62339079380035	0.193127838429064
1.62438690662384	0.193629151908681
1.62538301944733	0.194321284652688
1.62637913227081	0.194722349988297
1.6273752450943	0.195123415323906
1.62839090824127	0.195524466107599
1.62938702106476	0.195731452549808
1.63038313388824	0.195524466107599
1.63137924671173	0.195320710190572
1.63237535953522	0.195013446500525
1.63339102268219	0.194515378098004
1.63438713550568	0.19430837710388
1.63538324832916	0.194101376109757
1.63637936115265	0.194101376109757
1.63737547397614	0.194101376109757
1.63839113712311	0.194605920114554
1.63938724994659	0.195110464119352
1.64038336277008	0.195213957340457
1.64137947559357	0.195213957340457
1.64237558841705	0.195213957340457
1.64339125156403	0.195213957340457
1.64438736438751	0.195006970898248
1.645383477211	0.194903477677144
1.64637959003448	0.194605920114554
1.64737570285797	0.194605905562639
1.64839136600494	0.194709413335659
1.64938747882843	0.195213957340457
1.65038359165192	0.196216584299691
1.6513797044754	0.197219211258925
1.65237581729889	0.19822183821816
1.65339148044586	0.19912097195629
1.65438759326935	0.199916612473316
1.65538370609283	0.200414695427753
1.65637981891632	0.2006152208196
1.65737593173981	0.200518188648857
1.65839159488678	0.199923088075593
1.65938770771027	0.199327987502329
1.66038382053375	0.19873287237715
1.66137993335724	0.198331821593456
1.66237604618073	0.197930770809762
1.66337704658508	0.197523258975707
1.66437804698944	0.19751355284825
1.6653790473938	0.197694665985182
1.66638004779816	0.197684959857725
1.66737616062164	0.197866072994657
1.668377161026	0.198360925423913
1.66937816143036	0.198761976207606
1.67038404941559	0.1991630269913
1.67138016223907	0.199570553377271
1.67237627506256	0.200472903088666
1.67339193820953	0.201184448087588
1.67438805103302	0.201789254788309
1.67538416385651	0.202203227672726
1.67638027667999	0.202303490368649
1.67737638950348	0.202303490368649
1.67839205265045	0.202102964976802
1.67938816547394	0.201902439584956
1.68038427829742	0.201604896574281
1.68138039112091	0.201207090867683
1.6823765039444	0.201006565475836
1.68339216709137	0.200906302779913
1.68438827991486	0.200705777388066
1.68538439273834	0.199703150428832
1.68638050556183	0.198901048861444
1.68737661838531	0.198098947294056
1.68839228153229	0.197096320334822
1.68938839435577	0.196297449292615
1.69038450717926	0.196100154425949
1.69138062000275	0.196200417121872
1.69237673282623	0.196501205209643
1.69339239597321	0.197503832168877
1.69438850879669	0.198606721824035
1.69538462162018	0.199214773601852
1.69638073444366	0.19982282537967
1.69737684726715	0.200227106688544
1.69839251041412	0.200130074517801
1.69938862323761	0.199832531507127
1.7003847360611	0.199531743419357
1.70138084888458	0.199234185856767
1.70237696170807	0.198933397768997
1.70339262485504	0.199127447558567
1.70438873767853	0.199321511900052
1.70538485050201	0.199318281374872
1.7063809633255	0.199612593860365
1.70737707614899	0.199214788153768
1.70839273929596	0.198820198420435
1.70938885211945	0.199318281374872
1.71038496494293	0.199321511900052
1.71138107776642	0.199722548131831
1.7123771905899	0.200123598915525
1.71339285373688	0.200822192709893
1.71438896656036	0.201223243493587
1.71538507938385	0.202119132154621
1.71638119220734	0.203018265892752
1.71737730503082	0.20322525233496
1.7183929681778	0.203830059035681
1.71938908100128	0.203933552256785
1.72038519382477	0.203933552256785
1.72138130664825	0.203833289560862
1.72237741947174	0.203532501473092
1.72339308261871	0.203331976081245
1.7243891954422	0.203027957468294
1.72538530826569	0.202620445634238
1.72638142108917	0.202212933800183
1.72737753391266	0.202009177883156
1.72839319705963	0.201908915187232
1.72938930988312	0.201808652491309
1.7303854227066	0.201407601707615
1.73138153553009	0.200615206267685
1.73237764835358	0.200033042347059
1.73339331150055	0.199641697690822
1.73438942432404	0.199441172298975
1.73538553714752	0.199140384211205
1.73638164997101	0.19883961067535
1.73737776279449	0.19883961067535
1.73839342594147	0.199340924154967
1.73938953876495	0.200233582290821
1.74038565158844	0.201016271603294
1.74138176441193	0.201608141651377
1.74237787723541	0.202009192435071
1.74339354038239	0.202309980522841
1.74438965320587	0.20271101675462
1.74538576602936	0.202911542146467
1.74638187885284	0.203112067538314
1.74737799167633	0.203212330234237
1.7483936548233	0.203212330234237
1.74938976764679	0.203212330234237
1.75038588047028	0.203212330234237
1.75138199329376	0.203416086151265
1.75237810611725	0.204020878300071
1.75339376926422	0.205224001547322
1.75438988208771	0.207623743335716
1.75538599491119	0.212921149795875
1.75638210773468	0.218716566450894
1.75737822055817	0.224511983105913
1.75837922096252	0.227910990361124
1.75938022136688	0.228810094995424
1.76038122177124	0.228211763896979
1.7613822221756	0.227008640649728
1.76237833499908	0.224508650717326
1.76337933540344	0.21901071886532
1.7643803358078	0.213115039514378
1.76538133621216	0.207119097467512
1.76638233661652	0.203519564820454
1.76738822460175	0.202316427021287
1.76838433742523	0.202216178877279
1.76938045024872	0.202423165319487
1.77039611339569	0.203519550268538
1.77139222621918	0.20551827037707
1.77238833904266	0.208817102247849
1.77338445186615	0.216714513953775
1.77438056468964	0.228705757763237
1.77539622783661	0.240697001572698
1.7763923406601	0.252581521635875
1.77738845348358	0.260469096247107
1.77838456630707	0.260572589468211
1.77938067913055	0.259673484833911
1.78039634227753	0.257270556176081
1.78139245510101	0.250369281275198
1.7823885679245	0.239477652939968
1.78338468074799	0.228482531383634
1.78438079357147	0.217487424379215
1.78539645671844	0.210188489290886
1.78639256954193	0.209884470677935
1.78738868236542	0.20978097745683
1.7883847951889	0.209680714760907
1.78938090801239	0.209680714760907
1.79039657115936	0.209079153137282
1.79139268398285	0.208283541724086
1.79238879680634	0.207885736017488
1.79338490962982	0.207885736017488
1.79438102245331	0.208086261409335
1.79539668560028	0.212694765650667
1.79639279842377	0.222095724893734
1.79738891124725	0.236492400290444
1.79838502407074	0.251387129537761
1.79938113689423	0.266579445451498
1.8003968000412	0.268380856141448
1.80139291286469	0.269089126959443
1.80238902568817	0.269102049060166
1.80338513851166	0.264706992311403
1.80438125133514	0.255619757808745
1.80539691448212	0.241430068854243
1.8063930273056	0.22724037989974
1.80738914012909	0.213050690945238
1.8083803653717	0.211647085961886
1.80938136577606	0.210938800591975
1.81038236618042	0.210932339541614
1.81138336658478	0.211119928280823
1.81237947940826	0.211411010241136
1.81338047981262	0.21181206102483
1.81438148021698	0.212407147046179
1.81538248062134	0.213196268305182
1.8163834810257	0.214192405110225
1.81738936901093	0.214593426790088
1.81838548183441	0.214483472518623
1.8193815946579	0.213493796763942
1.82039725780487	0.212400627788156
1.82139337062836	0.211100472370163
1.82238948345184	0.209502803045325
1.82338559627533	0.208108889637515
1.82438170909882	0.207216275157407
1.82539737224579	0.207022210815921
1.82639348506927	0.207132179639302
1.82738959789276	0.208328827284276
1.82838571071625	0.209525474929251
1.82938182353973	0.210825630347244
1.83039748668671	0.212229278986342
1.83139359951019	0.213235121918842
1.83238971233368	0.213338615139946
1.83338582515717	0.213338615139946
1.83438193798065	0.213338615139946
1.83539760112762	0.212937564356253
1.83639371395111	0.212536542676389
1.8373898267746	0.212135491892695
1.83838593959808	0.211527454666793
1.83938205242157	0.210919417440891
1.84039771556854	0.210712430998683
1.84139382839203	0.210505444556475
1.84238994121552	0.210298458114266
1.843386054039	0.210091471672058
1.84438216686249	0.210091471672058
1.84539783000946	0.210091471672058
1.84639394283295	0.21059277059976
1.84739005565643	0.210799757041968
1.84838616847992	0.211197548196651
1.84938228130341	0.21209342230577
1.85039794445038	0.212798462598585
1.85139405727386	0.213503502891399
1.85239017009735	0.214499610592611
1.85338628292084	0.215291976928711
1.85438239574432	0.215790030779317
1.8553980588913	0.216378641198389
1.85639417171478	0.216579166590236
1.85739028453827	0.216478918446228
1.85838639736176	0.216770000406541
1.85938251018524	0.216860556975007
1.86039817333221	0.216453059692867
1.8613942861557	0.216349566471763
1.86239039897919	0.216346321394667
1.86338651180267	0.216346321394667
1.86438262462616	0.21624930377584
1.86539828777313	0.215660678804852
1.86639440059662	0.214871542993933
1.8673905134201	0.214282932574861
1.86838662624359	0.213590828934684
1.86938273906708	0.212798462598585
1.87039840221405	0.212009341339581
1.87139451503754	0.211715028854087
1.87239062786102	0.211420716368593
1.87338674068451	0.211715028854087
1.874382853508	0.211715028854087
1.87539851665497	0.211818522075191
1.87639462947845	0.21271436708048
1.87739074230194	0.21441226999741
1.87838685512543	0.218302840949036
1.87938296794891	0.222193397348747
1.88039863109589	0.226378266233951
1.88139474391937	0.228978446102701
1.88239085674286	0.230870413361117
1.88338696956635	0.231957077630796
1.88438308238983	0.232354883337393
1.8853987455368	0.231853613513522
1.88639485836029	0.228959150263108
1.88739097118378	0.225770403631032
1.88838708400726	0.222581656998955
1.88938319683075	0.220683272345923
1.89039885997772	0.219787412788719
1.89139497280121	0.219593362999149
1.89239108562469	0.219295805436559
1.89338719844818	0.218991786823608
1.89438331127167	0.2187848003814
1.89539897441864	0.218577828491107
1.89639508724213	0.217976266867481
1.89739120006561	0.217769294977188
1.8983873128891	0.217562323086895
1.89938342571259	0.217355351196602
1.90039908885956	0.217251857975498
1.90139520168304	0.216857297345996
1.90239131450653	0.216068176086992
1.90338742733002	0.215279054827988
1.9043835401535	0.214884479646571
1.90539920330048	0.214095343835652
1.90639531612396	0.213306208024733
1.90739142894745	0.212517072213814
1.90838754177094	0.211824983125553
1.90938365459442	0.211527454666793
1.91039931774139	0.211721519008279
1.91138565540314	0.211915583349764
1.91238176822662	0.212109618587419
1.91338276863098	0.212303682928905
1.91438376903534	0.21279527572915
1.9153847694397	0.213687890209258
1.91638576984406	0.214379979297519
1.91738188266754	0.214674277231097
1.9183828830719	0.215169100556523
1.91938388347626	0.21556367573794
1.92039954662323	0.215958236367442
1.92139565944672	0.216155502130277
1.9223917722702	0.21625253430102
1.92338788509369	0.215751220821403
1.92438399791718	0.215156163903885
1.92539966106415	0.215256412047893
1.92639577388763	0.215563646634109
1.92739188671112	0.216068176086992
1.92838799953461	0.216372194699943
1.92938411235809	0.217074004467577
1.93039977550507	0.217481487197801
1.93139588832855	0.218086264794692
1.93239200115204	0.218888308154419
1.93338811397552	0.219489869778045
1.93438422679901	0.219890906009823
1.93539988994598	0.220194924622774
1.93639600276947	0.221197493374348
1.93739211559296	0.222297065192834
1.93838822841644	0.223493698285893
1.93938434123993	0.224690302275121
1.9404000043869	0.225786672672257
1.94139611721039	0.226485222810879
1.94239223003387	0.226879754336551
1.94338834285736	0.226879754336551
1.94438445568085	0.226381700485945
1.94540011882782	0.225088064325973
1.94639623165131	0.223787967115641
1.94739234447479	0.222384376684204
1.94838845729828	0.22108101984486
1.94938457012177	0.219386362005025
1.95040023326874	0.21769170416519
1.95139634609222	0.216786138480529
1.95239245891571	0.215880601899698
1.9533885717392	0.215770647628233
1.95438468456268	0.215874140849337
1.95540034770966	0.215977604966611
1.95639646053314	0.216081098187715
1.95739257335663	0.216980173718184
1.95838868618011	0.217879263800569
1.9593847990036	0.218383778701536
1.96040046215057	0.218888308154419
1.96139657497406	0.219095280044712
1.96239268779755	0.219095280044712
1.96338880062103	0.219295805436559
1.96438491344452	0.219593362999149
1.96540057659149	0.219787427340634
1.96639668941498	0.21998149168212
1.96739280223846	0.220175556023605
1.96838891506195	0.220369605813175
1.96938502788544	0.220369605813175
1.97040069103241	0.220266127143987
1.9713968038559	0.219962108531035
1.97239291667938	0.219755122088827
1.97338902950287	0.219451103475876
1.97438514232635	0.219147084862925
1.97540080547333	0.218843066249974
1.97639691829681	0.218649016460404
1.9773930311203	0.218746034079231
1.97838914394379	0.219645124161616
1.97938525676727	0.220848203753121
1.98040091991425	0.221957481699064
1.98139703273773	0.223264039959759
1.98239314556122	0.224570598220453
1.9833892583847	0.225877171033062
1.98438537120819	0.227872573304921
1.98540103435516	0.233871513046324
1.98639714717865	0.241264075157233
1.98739326000214	0.248456140980124
1.98838937282562	0.255547929555178
1.98938548564911	0.26133333449252
1.99040114879608	0.265524489805102
[truncated: 21,965 more rows]
